# Supplementary material for: Comparative connectomics of two distantly related nematode species reveals patterns of nervous system evolution
Source: Science. Author manuscript; Available in PMC 2025 Aug 7. (PMC12330220; doi:10.1126/science.adx2143)
Supplement: Data S1 [file NIHMS2101571-supplement-Data_S1.csv]

pre	post	Index1	Index2	Layer	Adjacency
ASEL	IL2L	0	0	37694.976	55
ASEL	AWAL	0	0	37694.976	90
ASEL	AFDL	0	0	37694.976	173
ASEL	ASJL	0	0	37694.976	99
ASGR	ASER	0	0	37694.976	48
IL1R	IL2R	0	0	37694.976	97
IL1R	BAGR	0	0	37694.976	28
IL1R	CEPSOVR	0	0	37694.976	117
URYVR	BAGR	0	0	37694.976	26
URYVR	OLQVR	0	0	37694.976	307
URYVR	CEPSOVR	0	0	37694.976	293
ASKR	ADLR	0	0	37694.976	33
ASKR	SCR	0	1	37694.976	102
ASKR	FLPR_maryam	0	0	37694.976	45
ASKR	ASHR	0	0	37694.976	54
AWBR	SCR	0	1	37694.976	97
AWBR	ASHR	0	0	37694.976	17
ADLR	AFDR	0	0	37694.976	58
ADLR	ASIR	0	0	37694.976	37
ADLR	ASHR	0	0	37694.976	33
IL1L	GLRL	0	0	37694.976	38
IL1L	IL2L	0	0	37694.976	201
IL1L	RIPR	0	0	37694.976	124
GLRL	IL2L	0	0	37694.976	81
GLRL	OLLL	0	0	37694.976	2
CEPDR	CEPSHDR	0	0	37694.976	53
CEPDR	IL2DR_roi	0	0	37694.976	26
AFDR	IL2R	0	0	37694.976	59
AFDR	ASHR	0	0	37694.976	8
CEPDL	CSSCDL	0	0	37694.976	97
CEPDL	GLRDL	0	0	37694.976	21
ASER	ASIR	0	0	37694.976	69
ASER	AWAR	0	0	37694.976	95
IL2R	AWAR	0	0	37694.976	54
IL2R	URBR	0	0	37694.976	129
URADR	CEPSODR	0	0	37694.976	113
CEPVL	IL2VL_roi	0	0	37694.976	7
IL1DR	GLRDR	0	0	37694.976	12
IL1DR	IL2DR_roi	0	0	37694.976	63
SCR	URBR	1	0	37694.976	714
SCR	FLPR_maryam	1	0	37694.976	33
IL2L	OLSSCL	0	0	37694.976	935
IL2L	OLSSCL	0	1	37694.976	935
IL2L	OLLL	0	0	37694.976	79
IL2L	AFDL	0	0	37694.976	158
IL2L	ADFL	0	0	37694.976	74
IL2L	ASJL	0	0	37694.976	77
IL2L	BAGL	0	0	37694.976	22
IL2L	AUAL	0	0	37694.976	105
BAGR	CEPSOVR	0	0	37694.976	75
M2L	I5	0	1	37694.976	460
M2L	NSML	0	0	37694.976	209
I4	I5	0	0	37694.976	86
I4	I5	1	1	37694.976	247
I4	M4	0	0	37694.976	52
I4	NSML	1	0	37694.976	50
OLSSCL	URBL	0	0	37694.976	1126
OLSSCL	URBL	1	0	37694.976	1126
OLSSCL	ADFL	0	0	37694.976	62
OLSSCL	ADFL	1	0	37694.976	62
OLSSCL	AMshL	0	0	37694.976	480
OLSSCL	AMshL	1	0	37694.976	480
IL1VR	IL2VR_roi	0	0	37694.976	63
OLQVR	CEPSOVR	0	0	37694.976	394
I5	M2R	0	0	37694.976	100
I5	NSMR	0	0	37694.976	35
I5	NSML	1	0	37694.976	405
IL1DL	OLQDL	0	0	37694.976	106
OLQDR	GLRDR	0	0	37694.976	77
IL1VL	IL2VL_roi	0	0	37694.976	26
M1	M5	0	3	37694.976	91
CSSOCDL	CSSCDL	0	0	37694.976	55
CSSOCDL	URBL	0	0	37694.976	1040
ASIL	ASGL	0	0	37694.976	28
ASIL	AWAL	0	0	37694.976	24
ASIL	ADLL	0	0	37694.976	78
GLRDR	IL2DR_roi	0	0	37694.976	10
ASGL	ADLL	0	0	37694.976	9
SABVL	SAAVR	0	0	37694.976	41
AWBL	ADLL	0	0	37694.976	99
AWBL	ASK	0	0	37694.976	57
AWBL	ADFL	0	0	37694.976	51
AWBL	ASHL	0	0	37694.976	126
AWBL	AMshL	0	0	37694.976	225
CEPSOVR	CEPSHVR	0	0	37694.976	577
CEPSODR	URBR	0	0	37694.976	1852
CEPSODR	CEPSHDR	0	0	37694.976	279
CEPSODR	URXR	0	0	37694.976	64
URBR	OLSHR	0	0	37694.976	138
AFDL	ASHL	0	0	37694.976	58
AFDL	AUAL	0	0	37694.976	71
ADLL	ASK	0	0	37694.976	86
ADLL	ASHL	0	0	37694.976	52
ASK	AMshL	0	0	37694.976	201
ADFL	ASHL	0	0	37694.976	79
ADFL	AUAL	0	0	37694.976	110
M2R	NSMR	0	0	37694.976	554
CEPSHDR	URXR	0	0	37694.976	109
GLRVR	CEPSHVR	0	0	37694.976	12
FLPL lateral branch	AMshL	0	0	37694.976	85
AMshL	URADL_roi	0	0	37694.976	274
dc_3_maryam	dc_2-maryam	0	0	37694.976	37
dc_2-maryam	areatree_maryam5	0	0	37694.976	47
ASEL	IL2L	0	0	37707.78	33
ASEL	AWAL	0	0	37707.78	56
ASEL	AFDL	0	0	37707.78	146
ASEL	ASJL	0	0	37707.78	113
ASGR	ASER	0	0	37707.78	14
ASGR	AWCR	0	0	37707.78	2
IL1R	CEPSOVR	0	0	37707.78	5
URYVR	BAGR	0	0	37707.78	80
URYVR	OLQVR	0	0	37707.78	10
URYVR	CEPSOVR	0	0	37707.78	38
ASKR	ADLR	0	0	37707.78	17
ASKR	SCR	0	1	37707.78	91
ASKR	AWCR	0	0	37707.78	35
ASKR	FLPR_maryam	0	0	37707.78	52
ASKR	ASHR	0	0	37707.78	11
CEPVR	GLRVR	0	0	37707.78	35
AWBR	ADFR	0	0	37707.78	40
AWBR	SCR	0	1	37707.78	26
AWBR	ASHR	0	0	37707.78	40
ADLR	AFDR	0	0	37707.78	82
ADLR	ASIR	0	0	37707.78	50
ADLR	ASHR	0	0	37707.78	32
IL1L	IL2L	0	0	37707.78	204
GLRL	IL2L	0	0	37707.78	68
CEPDR	GLRDR	0	0	37707.78	2
CEPDR	CEPSHDR	0	0	37707.78	64
CEPDR	IL2DR_roi	0	0	37707.78	8
AFDR	IL2R	0	0	37707.78	51
AFDR	ASHR	0	0	37707.78	58
CEPDL	CSSCDL	0	0	37707.78	14
CEPDL	GLRDL	0	0	37707.78	87
ASER	ASIR	0	0	37707.78	40
ASER	AWAR	0	0	37707.78	69
IL2R	AWAR	0	0	37707.78	99
IL2R	URBR	0	0	37707.78	415
URADR	CEPSODR	0	0	37707.78	64
URADR	CEPSHDR	0	0	37707.78	128
ADFR	ASHR	0	0	37707.78	33
CEPVL	CEPshVL	0	0	37707.78	20
CEPVL	GLRVL	0	0	37707.78	42
CEPVL	IL2VL_roi	0	0	37707.78	21
IL1DR	OLQDR	0	0	37707.78	13
IL1DR	IL2DR_roi	0	0	37707.78	20
ASIR	AWAR	0	0	37707.78	18
SCR	URBR	1	0	37707.78	842
SCR	FLPR_maryam	1	0	37707.78	31
IL2L	OLSSCL	0	0	37707.78	696
IL2L	OLSSCL	0	1	37707.78	696
IL2L	OLLL	0	0	37707.78	134
IL2L	AFDL	0	0	37707.78	26
IL2L	ADFL	0	0	37707.78	67
IL2L	ASJL	0	0	37707.78	90
IL2L	BAGL	0	0	37707.78	2
IL2L	AUAL	0	0	37707.78	84
URAVL	RIPR_roi	0	0	37707.78	75
AWAR	ASJR	0	0	37707.78	60
BAGR	CEPSOVR	0	0	37707.78	48
M2L	I5	0	1	37707.78	473
M2L	NSML	0	0	37707.78	263
I4	I5	0	0	37707.78	26
I4	I5	1	1	37707.78	159
I4	M4	0	0	37707.78	53
I4	NSMR	0	0	37707.78	58
I4	NSML	1	0	37707.78	33
OLSSCL	URBL	0	0	37707.78	1111
OLSSCL	URBL	1	0	37707.78	1111
OLSSCL	AMshL	0	0	37707.78	136
OLSSCL	AMshL	1	0	37707.78	136
IL1VR	IL2VR_roi	0	0	37707.78	87
OLQVR	CEPSOVR	0	0	37707.78	525
CEPshVL	GLRVL	0	0	37707.78	2
I5	M2R	0	0	37707.78	86
I5	NSMR	0	0	37707.78	35
I5	NSML	1	0	37707.78	417
IL1DL	OLQDL	0	0	37707.78	37
IL1DL	GLRDL	0	0	37707.78	50
IL1DL	IL2DL_roi	0	0	37707.78	50
OLQDR	GLRDR	0	0	37707.78	77
IL1VL	IL2VL_roi	0	0	37707.78	56
M1	M5	0	3	37707.78	83
CSSOCDL	CSSCDL	0	0	37707.78	116
CSSOCDL	URBL	0	0	37707.78	1158
ASIL	ASGL	0	0	37707.78	32
ASIL	AWAL	0	0	37707.78	30
ASIL	ADLL	0	0	37707.78	94
GLRDR	IL2DR_roi	0	0	37707.78	15
ASGL	AWCL	0	0	37707.78	43
SABVL	SAAVR	0	0	37707.78	43
AWBL	ASK	0	0	37707.78	65
AWBL	ADFL	0	0	37707.78	14
AWBL	ASHL	0	0	37707.78	128
AWBL	AMshL	0	0	37707.78	240
CEPSOVR	CEPSHVR	0	0	37707.78	54
CEPSODR	URBR	0	0	37707.78	1434
CEPSODR	CEPSHDR	0	0	37707.78	311
CEPSODR	URXR	0	0	37707.78	102
URBR	OLSHR	0	0	37707.78	98
AFDL	ASHL	0	0	37707.78	138
AFDL	AUAL	0	0	37707.78	65
ADLL	ASK	0	0	37707.78	94
ADLL	ASHL	0	0	37707.78	20
ASK	AMshL	0	0	37707.78	161
ADFL	ASHL	0	0	37707.78	14
ADFL	AUAL	0	0	37707.78	123
M2R	NSMR	0	0	37707.78	583
CEPSHDR	URXR	0	0	37707.78	74
AWCL	AMshL	0	0	37707.78	33
AWCR	FLPR_maryam	0	0	37707.78	32
GLRVR	CEPSHVR	0	0	37707.78	63
FLPL lateral branch	AMshL	0	0	37707.78	116
AMshL	URADL_roi	0	0	37707.78	230
dc_3_maryam	dc_2-maryam	0	0	37707.78	11
dc_3_maryam	areatree_maryam5	0	0	37707.78	14
dc_2-maryam	areatree_maryam5	0	0	37707.78	53
ASEL	IL2L	0	0	37720.584	14
ASEL	AWAL	0	0	37720.584	52
ASEL	AFDL	0	0	37720.584	123
ASEL	ASJL	0	0	37720.584	93
ASGR	ASER	0	0	37720.584	8
ASGR	AWCR	0	0	37720.584	9
URYVR	BAGR	0	0	37720.584	77
URYVR	OLQVR	0	0	37720.584	384
URYVR	CEPSOVR	0	0	37720.584	209
ASKR	ADLR	0	0	37720.584	30
ASKR	SCR	0	0	37720.584	14
ASKR	ASHR	0	0	37720.584	69
CSSOCVL	CEPVL	0	0	37720.584	45
CSSOCVL	URAVL	0	0	37720.584	268
AWBR	ADFR	0	0	37720.584	15
AWBR	SCR	0	0	37720.584	15
AWBR	ASHR	0	0	37720.584	18
ADLR	AFDR	0	0	37720.584	17
ADLR	ASIR	0	0	37720.584	28
IL1L	GLRL	0	0	37720.584	49
IL1L	IL2L	0	0	37720.584	99
GLRL	OLLL	0	0	37720.584	62
CEPDR	CEPSHDR	0	0	37720.584	93
CEPDR	IL2DR_roi	0	0	37720.584	64
AFDR	AWAR	0	0	37720.584	47
AFDR	ASHR	0	0	37720.584	38
CEPDL	CSSCDL	0	0	37720.584	25
CEPDL	GLRDL	0	0	37720.584	63
ASER	ASIR	0	0	37720.584	45
ASER	AWAR	0	0	37720.584	82
URADR	CEPSODR	0	0	37720.584	69
CEPVL	GLRVL	0	0	37720.584	46
CEPVL	IL2VL_roi	0	0	37720.584	20
ASIR	AWAR	0	0	37720.584	10
SCR	URBR	0	0	37720.584	340
SCR	AWCR	0	0	37720.584	57
SCR	FLPR_maryam	0	0	37720.584	20
IL2L	OLSSCL	0	0	37720.584	523
IL2L	OLSSCL	0	1	37720.584	523
IL2L	OLLL	0	0	37720.584	93
IL2L	URBL	0	0	37720.584	200
IL2L	AFDL	0	0	37720.584	86
IL2L	ADFL	0	0	37720.584	40
IL2L	ASJL	0	0	37720.584	72
IL2L	AUAL	0	0	37720.584	158
URAVL	RIPR_roi	0	0	37720.584	91
BAGR	CEPSOVR	0	0	37720.584	36
M2L	I5	0	1	37720.584	504
M2L	NSML	0	0	37720.584	164
I4	I5	1	1	37720.584	245
I4	M4	0	0	37720.584	65
I4	NSMR	0	0	37720.584	102
I4	NSML	1	0	37720.584	11
OLSSCL	URBL	0	0	37720.584	687
OLSSCL	URBL	1	0	37720.584	687
OLSSCL	AMshL	0	0	37720.584	51
OLSSCL	AMshL	1	0	37720.584	51
IL1VR	IL2VR_roi	0	0	37720.584	54
OLQVR	CEPSOVR	0	0	37720.584	898
CEPshVL	GLRVL	0	0	37720.584	18
I5	M2R	0	0	37720.584	22
I5	NSMR	0	0	37720.584	8
I5	NSML	1	0	37720.584	321
IL1DL	OLQDL	0	0	37720.584	57
OLQDR	GLRDR	0	0	37720.584	84
M1	M5	0	2	37720.584	62
CSSOCDL	CSSCDL	0	0	37720.584	44
CSSOCDL	URBL	0	0	37720.584	1143
ASIL	ASGL	0	0	37720.584	2
ASIL	AWAL	0	0	37720.584	12
ASIL	ADLL	0	0	37720.584	116
GLRDR	IL2DR_roi	0	0	37720.584	10
ASGL	ADLL	0	0	37720.584	76
ASGL	AWCL	0	0	37720.584	111
SABVL	SAAVR	0	0	37720.584	47
AWBL	ADLL	0	0	37720.584	25
AWBL	ASK	0	0	37720.584	70
AWBL	ADFL	0	0	37720.584	12
AWBL	ASHL	0	0	37720.584	139
AWBL	AMshL	0	0	37720.584	169
CEPSOVR	CEPSHVR	0	0	37720.584	382
URBL	AMshL	0	0	37720.584	34
CEPSODR	URBR	0	0	37720.584	1665
CEPSODR	CEPSHDR	0	0	37720.584	324
CEPSODR	URXR	0	0	37720.584	68
URBR	OLSHR	0	0	37720.584	59
AFDL	ASHL	0	0	37720.584	102
AFDL	AUAL	0	0	37720.584	143
ADLL	ASK	0	0	37720.584	79
ADLL	ASHL	0	0	37720.584	75
ADLL	AWCL	0	0	37720.584	14
ASK	AMshL	0	0	37720.584	115
ADFL	ASHL	0	0	37720.584	28
ADFL	AUAL	0	0	37720.584	126
ASHL	AUAL	0	0	37720.584	34
M2R	NSMR	0	0	37720.584	508
CEPSHDR	URXR	0	0	37720.584	41
CEPSHDR	IL2DR_roi	0	0	37720.584	26
AWCR	FLPR_maryam	0	0	37720.584	37
GLRVR	CEPSHVR	0	0	37720.584	14
GLRVR	IL2VR_roi	0	0	37720.584	36
FLPL lateral branch	AMshL	0	0	37720.584	68
dc_3_maryam	areatree_maryam5	0	0	37720.584	33
dc_2-maryam	areatree_maryam5	0	0	37720.584	51
ASEL	IL2L	0	0	37733.388	27
ASEL	AWAL	0	0	37733.388	32
ASEL	AFDL	0	0	37733.388	127
ASEL	ASJL	0	0	37733.388	95
ASGR	ASER	0	0	37733.388	17
ASGR	AWCR	0	0	37733.388	8
IL1R	BAGR	0	0	37733.388	8
URYVR	BAGR	0	0	37733.388	95
URYVR	OLQVR	0	0	37733.388	234
ASKR	ADLR	0	0	37733.388	14
ASKR	SCR	0	0	37733.388	24
ASKR	AWCR	0	0	37733.388	18
ASKR	FLPR_maryam	0	0	37733.388	60
ASKR	ASHR	0	0	37733.388	61
CSSOCVL	URAVL	0	0	37733.388	44
CSSOCVL	CEPshVL	0	0	37733.388	53
AWBR	ADFR	0	0	37733.388	11
AWBR	ASHR	0	0	37733.388	63
ADLR	AFDR	0	0	37733.388	35
ADLR	ASIR	0	0	37733.388	36
IL1L	IL2L	0	0	37733.388	239
URXL	CSSOCDL	0	0	37733.388	55
GLRL	IL2L	0	0	37733.388	130
GLRL	OLLL	0	0	37733.388	69
AFDR	AWAR	0	0	37733.388	69
AFDR	ASHR	0	0	37733.388	34
CEPDL	CSSCDL	0	0	37733.388	80
CEPDL	GLRDL	0	0	37733.388	62
ASER	AWAR	0	0	37733.388	163
ASER	ASJR	0	0	37733.388	36
IL2R	AWAR	0	0	37733.388	89
IL2R	URBR	0	0	37733.388	364
URADR	URYDR	0	0	37733.388	62
URADR	CEPSODR	0	0	37733.388	188
URADR	CEPSHDR	0	0	37733.388	124
URADR	IL2DR_roi	0	0	37733.388	3
CEPVL	GLRVL	0	0	37733.388	44
CEPVL	IL2VL_roi	0	0	37733.388	42
ASIR	AWAR	0	0	37733.388	7
SCR	URBR	0	0	37733.388	596
IL2L	OLSSCL	0	0	37733.388	574
IL2L	OLSSCL	0	1	37733.388	574
IL2L	OLLL	0	0	37733.388	113
IL2L	URBL	0	0	37733.388	87
IL2L	AFDL	0	0	37733.388	72
IL2L	ASJL	0	0	37733.388	60
IL2L	AUAL	0	0	37733.388	149
URAVL	RIPR_roi	0	0	37733.388	65
AWAR	ASJR	0	0	37733.388	115
OLLR	URBR	0	0	37733.388	52
M2L	I5	0	1	37733.388	557
M2L	NSML	0	0	37733.388	146
I4	I5	0	0	37733.388	45
I4	I5	1	1	37733.388	296
I4	M4	0	0	37733.388	7
I4	NSMR	0	0	37733.388	88
I4	NSML	1	0	37733.388	62
OLSSCL	URBL	0	0	37733.388	624
OLSSCL	URBL	1	0	37733.388	624
OLSSCL	ADFL	0	0	37733.388	8
OLSSCL	ADFL	1	0	37733.388	8
OLSSCL	AMshL	0	0	37733.388	370
OLSSCL	AMshL	1	0	37733.388	370
IL1VR	IL2VR_roi	0	0	37733.388	100
OLQVR	CEPSOVR	0	0	37733.388	758
I5	M2R	0	0	37733.388	65
I5	NSMR	0	0	37733.388	57
I5	NSML	1	0	37733.388	340
IL1DL	OLQDL	0	0	37733.388	50
IL1DL	GLRDL	0	0	37733.388	62
IL1DL	IL2DL_roi	0	0	37733.388	37
OLQDR	GLRDR	0	0	37733.388	82
CSSOCDL	CSSCDL	0	0	37733.388	97
CSSOCDL	URBL	0	0	37733.388	1383
CSSCDL	IL2DL_roi	0	0	37733.388	11
ASIL	ASGL	0	0	37733.388	30
ASIL	AWAL	0	0	37733.388	36
ASIL	ADLL	0	0	37733.388	137
ASGL	ADLL	0	0	37733.388	52
ASGL	AWCL	0	0	37733.388	104
SABVL	SAAVR	0	0	37733.388	64
AWBL	ADLL	0	0	37733.388	61
AWBL	ASK	0	0	37733.388	61
AWBL	ADFL	0	0	37733.388	26
AWBL	ASHL	0	0	37733.388	159
AWBL	AMshL	0	0	37733.388	224
CEPSOVR	CEPSHVR	0	0	37733.388	365
URBL	AMshL	0	0	37733.388	80
CEPSODR	URBR	0	0	37733.388	1788
CEPSODR	CEPSHDR	0	0	37733.388	310
CEPSODR	URXR	0	0	37733.388	97
URBR	OLSHR	0	0	37733.388	26
AFDL	ASHL	0	0	37733.388	114
AFDL	AUAL	0	0	37733.388	146
ADLL	ASK	0	0	37733.388	79
ADLL	ASHL	0	0	37733.388	56
ADLL	AWCL	0	0	37733.388	28
ASK	AMshL	0	0	37733.388	99
ADFL	AUAL	0	0	37733.388	124
ASHL	AUAL	0	0	37733.388	74
M2R	NSMR	0	0	37733.388	538
CEPSHDR	URXR	0	0	37733.388	44
CEPSHDR	IL2DR_roi	0	0	37733.388	14
AWCR	FLPR_maryam	0	0	37733.388	43
GLRVR	CEPSHVR	0	0	37733.388	18
FLPL lateral branch	AMshL	0	0	37733.388	84
dc_3_maryam	dc_2-maryam	0	0	37733.388	20
dc_3_maryam	areatree_maryam5	0	0	37733.388	39
dc_2-maryam	areatree_maryam5	0	0	37733.388	57
ASEL	IL2L	0	0	37746.192	22
ASEL	AWAL	0	0	37746.192	40
ASEL	AFDL	0	0	37746.192	138
ASEL	ASJL	0	0	37746.192	105
ASGR	AWCR	0	0	37746.192	20
URYVR	BAGR	0	0	37746.192	98
URYVR	OLQVR	0	0	37746.192	430
URYVR	CEPSOVR	0	0	37746.192	48
ASKR	SCR	0	1	37746.192	16
ASKR	AWCR	0	0	37746.192	58
ASKR	FLPR_maryam	0	0	37746.192	41
CEPVR	CEPSOVR	0	0	37746.192	34
CEPVR	GLRVR	0	0	37746.192	48
CEPVR	CEPSHVR	0	0	37746.192	18
CSSOCVL	URAVL	0	0	37746.192	66
CSSOCVL	CEPshVL	0	0	37746.192	107
AWBR	ADFR	0	0	37746.192	15
AWBR	SCR	0	1	37746.192	22
AWBR	ASHR	0	0	37746.192	39
IL1L	IL2L	0	0	37746.192	171
GLRL	IL2L	0	0	37746.192	104
CEPDR	GLRDR	0	0	37746.192	24
AFDR	IL2R	0	0	37746.192	30
AFDR	AWAR	0	0	37746.192	91
AFDR	ASHR	0	0	37746.192	1
CEPDL	IL1DL	0	0	37746.192	10
CEPDL	CSSCDL	0	0	37746.192	137
CEPDL	GLRDL	0	0	37746.192	21
ASER	AWAR	0	0	37746.192	136
IL2R	ADFR	0	0	37746.192	92
IL2R	AWAR	0	0	37746.192	98
IL2R	CEPSODR	0	0	37746.192	155
IL2R	URBR	0	0	37746.192	454
URADR	CEPSODR	0	0	37746.192	77
ADFR	ASHR	0	0	37746.192	18
CEPVL	IL2VL_roi	0	0	37746.192	63
IL1DR	GLRDR	0	0	37746.192	11
IL1DR	IL2DR_roi	0	0	37746.192	53
ASIR	AWAR	0	0	37746.192	9
SCR	URBR	1	0	37746.192	782
SCR	FLPR_maryam	1	0	37746.192	21
IL2L	OLSSCL	0	0	37746.192	310
IL2L	OLSSCL	0	1	37746.192	310
IL2L	OLLL	0	0	37746.192	56
IL2L	URBL	0	0	37746.192	504
IL2L	AFDL	0	0	37746.192	78
IL2L	ADFL	0	0	37746.192	6
IL2L	ASJL	0	0	37746.192	29
IL2L	AUAL	0	0	37746.192	171
URAVL	RIPR_roi	0	0	37746.192	82
M2L	I5	0	1	37746.192	555
M2L	NSML	0	0	37746.192	142
I4	I5	0	0	37746.192	2
I4	I5	1	1	37746.192	266
I4	M4	0	0	37746.192	66
I4	NSMR	0	0	37746.192	160
I4	NSML	1	0	37746.192	14
OLSSCL	URBL	0	0	37746.192	628
OLSSCL	URBL	1	0	37746.192	628
OLSSCL	AMshL	0	0	37746.192	369
OLSSCL	AMshL	1	0	37746.192	369
IL1VR	IL2VR_roi	0	0	37746.192	52
OLQVR	CEPSOVR	0	0	37746.192	508
CEPshVL	GLRVL	0	0	37746.192	8
I5	M2R	0	0	37746.192	126
I5	NSMR	0	0	37746.192	74
I5	NSML	1	0	37746.192	326
IL1DL	OLQDL	0	0	37746.192	26
OLQDR	GLRDR	0	0	37746.192	87
CSSOCDL	CSSCDL	0	0	37746.192	76
CSSOCDL	URBL	0	0	37746.192	1214
CSSOCDL	IL2DL_roi	0	0	37746.192	51
CSSCDL	IL2DL_roi	0	0	37746.192	2
ASIL	ASGL	0	0	37746.192	37
ASIL	AWAL	0	0	37746.192	10
ASIL	ADLL	0	0	37746.192	93
ASIL	ASHL	0	0	37746.192	37
ASGL	AWCL	0	0	37746.192	123
SABVL	SAAVR	0	0	37746.192	60
AWBL	ADLL	0	0	37746.192	83
AWBL	ASK	0	0	37746.192	38
AWBL	ADFL	0	0	37746.192	2
AWBL	ASHL	0	0	37746.192	161
AWBL	AMshL	0	0	37746.192	281
CEPSOVR	CEPSHVR	0	0	37746.192	625
URBL	AMshL	0	0	37746.192	53
CEPSODR	URBR	0	0	37746.192	1378
CEPSODR	CEPSHDR	0	0	37746.192	313
CEPSODR	URXR	0	0	37746.192	14
AFDL	ASHL	0	0	37746.192	102
AFDL	AUAL	0	0	37746.192	121
ADLL	ASK	0	0	37746.192	87
ADLL	ASHL	0	0	37746.192	64
ADLL	AWCL	0	0	37746.192	18
ASK	AWCL	0	0	37746.192	68
ASK	AMshL	0	0	37746.192	136
ADFL	AUAL	0	0	37746.192	149
ASHL	AUAL	0	0	37746.192	135
M2R	NSMR	0	0	37746.192	458
CEPSHDR	URXR	0	0	37746.192	79
CEPSHDR	IL2DR_roi	0	0	37746.192	1
AWCL	AMshL	0	0	37746.192	48
AWCR	FLPR_maryam	0	0	37746.192	43
GLRVR	CEPSHVR	0	0	37746.192	12
FLPL lateral branch	AMshL	0	0	37746.192	116
AMshL	URADL_roi	0	0	37746.192	14
dc_2-maryam	areatree_maryam5	0	0	37746.192	54
ASEL	IL2L	0	0	37758.996	42
ASEL	AWAL	0	0	37758.996	4
ASEL	AFDL	0	0	37758.996	158
ASEL	ASJL	0	0	37758.996	147
ASGR	ASER	0	0	37758.996	16
ASGR	ASIR	0	0	37758.996	40
ASGR	AWCR	0	0	37758.996	3
IL1R	IL2R	0	0	37758.996	4
IL1R	BAGR	0	0	37758.996	20
URYVR	OLQVR	0	0	37758.996	2
URYVR	CEPSOVR	0	0	37758.996	71
ASKR	AWBR	0	0	37758.996	45
ASKR	ADLR	0	0	37758.996	1
ASKR	SCR	0	1	37758.996	4
ASKR	FLPR_maryam	0	0	37758.996	9
ASKR	ASHR	0	0	37758.996	62
CEPVR	CEPSOVR	0	0	37758.996	28
CEPVR	GLRVR	0	0	37758.996	14
AWBR	ADFR	0	0	37758.996	41
AWBR	SCR	0	1	37758.996	4
AWBR	ASHR	0	0	37758.996	32
URAVR	CEPSOVR	0	0	37758.996	240
ADLR	AFDR	0	0	37758.996	29
IL1L	IL2L	0	0	37758.996	19
GLRL	IL2L	0	0	37758.996	45
GLRL	OLLL	0	0	37758.996	33
CEPDR	CEPSHDR	0	0	37758.996	16
AFDR	IL2R	0	0	37758.996	26
AFDR	ASHR	0	0	37758.996	69
CEPDL	CSSCDL	0	0	37758.996	40
CEPDL	GLRDL	0	0	37758.996	61
ASER	AWAR	0	0	37758.996	133
ASER	ASJR	0	0	37758.996	10
IL2R	ADFR	0	0	37758.996	95
IL2R	AWAR	0	0	37758.996	87
IL2R	URBR	0	0	37758.996	306
URADR	URYDR	0	0	37758.996	64
URADR	CEPSODR	0	0	37758.996	86
ADFR	SCR	0	1	37758.996	84
CEPVL	GLRVL	0	0	37758.996	50
CEPVL	IL2VL_roi	0	0	37758.996	38
IL1DR	IL2DR_roi	0	0	37758.996	50
ASIR	AWAR	0	0	37758.996	26
SCR	URBR	1	0	37758.996	1006
IL2L	OLSSCL	0	0	37758.996	126
IL2L	OLSSCL	0	1	37758.996	126
IL2L	OLLL	0	0	37758.996	83
IL2L	URBL	0	0	37758.996	809
IL2L	AFDL	0	0	37758.996	67
IL2L	ASJL	0	0	37758.996	91
IL2L	AUAL	0	0	37758.996	209
URAVL	RIPR_roi	0	0	37758.996	71
AWAR	ASJR	0	0	37758.996	4
OLLR	URBR	0	0	37758.996	38
M2L	I5	0	1	37758.996	501
M2L	NSML	0	0	37758.996	141
I4	I5	0	0	37758.996	91
I4	I5	1	1	37758.996	264
I4	NSMR	0	0	37758.996	134
I4	NSML	1	0	37758.996	27
OLSSCL	URBL	0	0	37758.996	744
OLSSCL	URBL	1	0	37758.996	744
OLSSCL	AMshL	0	0	37758.996	471
OLSSCL	AMshL	1	0	37758.996	471
IL1VR	IL2VR_roi	0	0	37758.996	76
OLQVR	CEPSOVR	0	0	37758.996	576
I5	M2R	0	0	37758.996	209
I5	NSMR	0	0	37758.996	53
I5	NSML	1	0	37758.996	317
OLQDR	GLRDR	0	0	37758.996	39
IL1VL	IL2VL_roi	0	0	37758.996	24
CSSOCDL	CSSCDL	0	0	37758.996	81
CSSOCDL	URBL	0	0	37758.996	1115
CSSCDL	IL2DL_roi	0	0	37758.996	7
ASIL	ASGL	0	0	37758.996	48
ASIL	AWAL	0	0	37758.996	49
ASIL	ADLL	0	0	37758.996	173
ASIL	ASHL	0	0	37758.996	131
GLRDR	IL2DR_roi	0	0	37758.996	20
ASGL	AWCL	0	0	37758.996	126
SABVL	SAAVR	0	0	37758.996	68
AWBL	ADLL	0	0	37758.996	35
AWBL	ASK	0	0	37758.996	25
AWBL	ADFL	0	0	37758.996	6
AWBL	ASHL	0	0	37758.996	166
AWBL	AMshL	0	0	37758.996	182
CEPSOVR	CEPSHVR	0	0	37758.996	595
URBL	AMshL	0	0	37758.996	170
CEPSODR	URBR	0	0	37758.996	1687
CEPSODR	CEPSHDR	0	0	37758.996	301
CEPSODR	URXR	0	0	37758.996	74
AFDL	ASHL	0	0	37758.996	74
AFDL	AUAL	0	0	37758.996	152
ADLL	ASK	0	0	37758.996	81
ADLL	ASHL	0	0	37758.996	86
ADLL	AWCL	0	0	37758.996	34
ASK	AWCL	0	0	37758.996	121
ASK	AMshL	0	0	37758.996	174
ADFL	AUAL	0	0	37758.996	118
ASHL	AUAL	0	0	37758.996	123
M2R	NSMR	0	0	37758.996	436
CEPSHDR	URXR	0	0	37758.996	139
CEPSHDR	IL2DR_roi	0	0	37758.996	2
AWCL	AMshL	0	0	37758.996	56
GLRVR	CEPSHVR	0	0	37758.996	9
FLPL lateral branch	AMshL	0	0	37758.996	96
dc_2-maryam	areatree_maryam5	0	0	37758.996	26
ASEL	AWAL	0	0	37771.8	27
ASEL	AFDL	0	0	37771.8	126
ASEL	ASJL	0	0	37771.8	148
ASGR	ASER	0	0	37771.8	25
ASGR	ASIR	0	0	37771.8	2
ASGR	AWCR	0	0	37771.8	6
IL1R	IL2R	0	0	37771.8	78
URYVR	OLQVR	0	0	37771.8	201
ASKR	SCR	0	0	37771.8	9
ASKR	FLPR_maryam	0	0	37771.8	38
ASKR	ASHR	0	0	37771.8	23
CEPVR	CEPSOVR	0	0	37771.8	52
CSSOCVL	URAVL	0	0	37771.8	183
AWBR	ADFR	0	0	37771.8	56
AWBR	SCR	0	0	37771.8	57
AWBR	ASHR	0	0	37771.8	35
ADLR	AFDR	0	0	37771.8	32
IL1L	IL2L	0	0	37771.8	27
GLRL	OLLL	0	0	37771.8	43
CEPDR	GLRDR	0	0	37771.8	2
CEPDR	CEPSHDR	0	0	37771.8	66
AFDR	IL2R	0	0	37771.8	78
AFDR	AWAR	0	0	37771.8	110
AFDR	ASHR	0	0	37771.8	31
CEPDL	CSSCDL	0	0	37771.8	8
CEPDL	GLRDL	0	0	37771.8	83
ASER	AWAR	0	0	37771.8	6
ASER	ASJR	0	0	37771.8	12
IL2R	ADFR	0	0	37771.8	120
IL2R	AWAR	0	0	37771.8	107
IL2R	CEPSODR	0	0	37771.8	20
IL2R	URBR	0	0	37771.8	517
URADR	CEPSODR	0	0	37771.8	292
URADR	CEPSHDR	0	0	37771.8	198
URADR	IL2DR_roi	0	0	37771.8	42
ADFR	SCR	0	0	37771.8	36
CEPVL	GLRVL	0	0	37771.8	30
CEPVL	IL2VL_roi	0	0	37771.8	20
IL1DR	GLRDR	0	0	37771.8	5
IL1DR	IL2DR_roi	0	0	37771.8	50
ASIR	AWAR	0	0	37771.8	45
SCR	URBR	0	0	37771.8	883
SCR	FLPR_maryam	0	0	37771.8	7
IL2L	OLSSCL	0	0	37771.8	438
IL2L	OLSSCL	0	1	37771.8	438
IL2L	URBL	0	0	37771.8	870
IL2L	AFDL	0	0	37771.8	20
IL2L	BAGL	0	0	37771.8	57
IL2L	AUAL	0	0	37771.8	180
URAVL	RIPR_roi	0	0	37771.8	70
AWAR	ASJR	0	0	37771.8	54
OLLR	URBR	0	0	37771.8	75
M2L	I5	0	1	37771.8	528
M2L	NSML	0	0	37771.8	143
I4	I5	0	0	37771.8	212
I4	I5	1	1	37771.8	235
I4	NSMR	0	0	37771.8	86
I4	NSML	1	0	37771.8	45
OLSSCL	URBL	0	0	37771.8	627
OLSSCL	URBL	1	0	37771.8	627
OLSSCL	AMshL	0	0	37771.8	376
OLSSCL	AMshL	1	0	37771.8	376
IL1VR	IL2VR_roi	0	0	37771.8	49
OLQVR	CEPSOVR	0	0	37771.8	652
I5	M2R	0	0	37771.8	209
I5	NSMR	0	0	37771.8	125
I5	NSML	1	0	37771.8	334
IL1DL	OLQDL	0	0	37771.8	22
OLQDR	GLRDR	0	0	37771.8	79
IL1VL	IL2VL_roi	0	0	37771.8	65
M1	M5	1	1	37771.8	137
CSSOCDL	URBL	0	0	37771.8	1406
CSSOCDL	AMshL	0	0	37771.8	195
CSSCDL	IL2DL_roi	0	0	37771.8	26
ASIL	ASGL	0	0	37771.8	54
ASIL	AWAL	0	0	37771.8	24
ASIL	ADLL	0	0	37771.8	142
ASIL	ASHL	0	0	37771.8	134
ASGL	AWCL	0	0	37771.8	130
SABVL	SAAVR	0	0	37771.8	47
AWBL	ADLL	0	0	37771.8	76
AWBL	ASK	0	0	37771.8	30
AWBL	ADFL	0	0	37771.8	26
AWBL	ASHL	0	0	37771.8	189
AWBL	AMshL	0	0	37771.8	237
CEPSOVR	CEPSHVR	0	0	37771.8	482
URBL	AMshL	0	0	37771.8	312
CEPSODR	URBR	0	0	37771.8	1690
CEPSODR	CEPSHDR	0	0	37771.8	342
CEPSODR	URXR	0	0	37771.8	68
AFDL	ASHL	0	0	37771.8	82
AFDL	AUAL	0	0	37771.8	146
ADLL	ASK	0	0	37771.8	85
ADLL	ASHL	0	0	37771.8	79
ADLL	AWCL	0	0	37771.8	82
ASK	AWCL	0	0	37771.8	113
ASK	AMshL	0	0	37771.8	212
ADFL	AUAL	0	0	37771.8	102
ASHL	AUAL	0	0	37771.8	106
M2R	NSMR	0	0	37771.8	402
CEPSHDR	URXR	0	0	37771.8	70
GLRVR	CEPSHVR	0	0	37771.8	13
GLRVR	IL2VR_roi	0	0	37771.8	46
FLPL lateral branch	AMshL	0	0	37771.8	106
AMshL	URADL_roi	0	0	37771.8	153
dc_3_maryam	dc_2-maryam	0	0	37771.8	67
dc_3_maryam	areatree_maryam5	0	0	37771.8	73
dc_2-maryam	areatree_maryam5	0	0	37771.8	30
ASEL	IL2L	0	0	37784.604	16
ASEL	AFDL	0	0	37784.604	121
ASEL	ASJL	0	0	37784.604	148
ASGR	ASER	0	0	37784.604	21
ASGR	ASIR	0	0	37784.604	4
IL1R	IL2R	0	0	37784.604	90
URYVR	BAGR	0	0	37784.604	25
URYVR	OLQVR	0	0	37784.604	186
ASKR	ADLR	0	0	37784.604	15
ASKR	SCR	0	0	37784.604	41
ASKR	AWCR	0	0	37784.604	54
ASKR	FLPR_maryam	0	0	37784.604	31
ASKR	ASHR	0	0	37784.604	24
CEPVR	CEPSOVR	0	0	37784.604	89
CEPVR	GLRVR	0	0	37784.604	54
AWBR	ADFR	0	0	37784.604	64
AWBR	SCR	0	0	37784.604	15
AWBR	ASHR	0	0	37784.604	12
URAVR	CEPSOVR	0	0	37784.604	97
ADLR	AFDR	0	0	37784.604	9
GLRL	OLLL	0	0	37784.604	33
CEPDR	GLRDR	0	0	37784.604	39
CEPDR	CEPSHDR	0	0	37784.604	59
CEPDR	IL2DR_roi	0	0	37784.604	45
AFDR	AWAR	0	0	37784.604	87
AFDR	ASHR	0	0	37784.604	23
CEPDL	CSSCDL	0	0	37784.604	16
CEPDL	GLRDL	0	0	37784.604	65
ASER	AWAR	0	0	37784.604	140
ASER	ASJR	0	0	37784.604	19
IL2R	ADFR	0	0	37784.604	124
IL2R	AWAR	0	0	37784.604	91
IL2R	CEPSODR	0	0	37784.604	314
IL2R	URBR	0	0	37784.604	486
URADR	URYDR	0	0	37784.604	66
URADR	CEPSODR	0	0	37784.604	133
ADFR	ASHR	0	0	37784.604	58
CEPVL	IL2VL_roi	0	0	37784.604	8
IL1DR	GLRDR	0	0	37784.604	1
SCR	URBR	0	0	37784.604	480
SCR	AWCR	0	0	37784.604	31
SCR	FLPR_maryam	0	0	37784.604	15
IL2L	OLSSCL	0	0	37784.604	477
IL2L	OLSSCL	0	1	37784.604	477
IL2L	URBL	0	0	37784.604	825
IL2L	AFDL	0	0	37784.604	66
IL2L	ASJL	0	0	37784.604	19
IL2L	AUAL	0	0	37784.604	240
URAVL	RIPR_roi	0	0	37784.604	139
AWAR	ASJR	0	0	37784.604	103
OLLR	URBR	0	0	37784.604	80
M2L	I5	0	1	37784.604	547
M2L	NSML	0	0	37784.604	147
I4	I5	0	0	37784.604	223
I4	I5	1	1	37784.604	167
I4	NSMR	0	0	37784.604	142
I4	NSML	1	0	37784.604	29
OLSSCL	URBL	0	0	37784.604	482
OLSSCL	URBL	1	0	37784.604	482
OLSSCL	AMshL	0	0	37784.604	394
OLSSCL	AMshL	1	0	37784.604	394
IL1VR	IL2VR_roi	0	0	37784.604	76
OLQVR	CEPSOVR	0	0	37784.604	1043
I5	M2R	0	0	37784.604	202
I5	NSMR	0	0	37784.604	111
I5	NSML	1	0	37784.604	307
IL1DL	GLRDL	0	0	37784.604	7
OLQDR	GLRDR	0	0	37784.604	68
IL1VL	IL2VL_roi	0	0	37784.604	27
M1	M5	1	1	37784.604	196
CSSOCDL	CSSCDL	0	0	37784.604	141
CSSOCDL	URBL	0	0	37784.604	1676
CSSOCDL	AMshL	0	0	37784.604	71
ASIL	ASGL	0	0	37784.604	99
ASIL	AWAL	0	0	37784.604	16
ASIL	ADLL	0	0	37784.604	112
ASIL	ASHL	0	0	37784.604	205
ASGL	AWCL	0	0	37784.604	121
SABVL	SAAVR	0	0	37784.604	41
AWBL	ADLL	0	0	37784.604	13
AWBL	ASK	0	0	37784.604	24
AWBL	ADFL	0	0	37784.604	28
AWBL	ASHL	0	0	37784.604	139
AWBL	AMshL	0	0	37784.604	193
CEPSOVR	CEPSHVR	0	0	37784.604	363
URBL	AMshL	0	0	37784.604	337
CEPSODR	URBR	0	0	37784.604	1654
CEPSODR	CEPSHDR	0	0	37784.604	359
CEPSODR	URXR	0	0	37784.604	22
AFDL	ASHL	0	0	37784.604	88
AFDL	AUAL	0	0	37784.604	183
ADLL	ASK	0	0	37784.604	93
ADLL	ASHL	0	0	37784.604	60
ADLL	AWCL	0	0	37784.604	106
ASK	AWCL	0	0	37784.604	151
ASK	AMshL	0	0	37784.604	175
ADFL	AUAL	0	0	37784.604	122
ASHL	AUAL	0	0	37784.604	129
M2R	NSMR	0	0	37784.604	426
AWCL	AMshL	0	0	37784.604	91
AWCR	FLPR_maryam	0	0	37784.604	26
GLRVR	IL2VR_roi	0	0	37784.604	81
FLPL lateral branch	AMshL	0	0	37784.604	64
AMshL	URADL_roi	0	0	37784.604	98
dc_3_maryam	dc_2-maryam	0	0	37784.604	56
dc_3_maryam	areatree_maryam5	0	0	37784.604	58
dc_2-maryam	areatree_maryam5	0	0	37784.604	8
ASEL	IL2L	0	0	37797.408	39
ASEL	AFDL	0	0	37797.408	101
ASEL	ASJL	0	0	37797.408	85
ASGR	ASER	0	0	37797.408	40
ASGR	ASIR	0	0	37797.408	28
ASGR	AWCR	0	0	37797.408	4
IL1R	BAGR	0	0	37797.408	24
URYVR	BAGR	0	0	37797.408	41
URYVR	OLQVR	0	0	37797.408	162
URYVR	CEPSOVR	0	0	37797.408	54
ASKR	AWBR	0	0	37797.408	39
ASKR	ADLR	0	0	37797.408	4
ASKR	SCR	0	0	37797.408	142
ASKR	ASHR	0	0	37797.408	30
CEPVR	CEPSOVR	0	0	37797.408	61
CEPVR	GLRVR	0	0	37797.408	25
CEPVR	CEPSHVR	0	0	37797.408	22
CSSOCVL	CEPshVL	0	0	37797.408	39
AWBR	ADFR	0	0	37797.408	76
AWBR	SCR	0	0	37797.408	11
AWBR	ASHR	0	0	37797.408	13
URAVR	CEPSOVR	0	0	37797.408	103
IL1L	IL2L	0	0	37797.408	74
GLRL	OLLL	0	0	37797.408	38
CEPDR	CEPSHDR	0	0	37797.408	31
AFDR	IL2R	0	0	37797.408	28
AFDR	ADFR	0	0	37797.408	3
AFDR	AWAR	0	0	37797.408	59
CEPDL	IL1DL	0	0	37797.408	19
CEPDL	CSSCDL	0	0	37797.408	145
CEPDL	GLRDL	0	0	37797.408	64
ASER	ASIR	0	0	37797.408	33
ASER	AWAR	0	0	37797.408	145
ASER	ASJR	0	0	37797.408	23
IL2R	ADFR	0	0	37797.408	112
IL2R	AWAR	0	0	37797.408	40
IL2R	ASJR	0	0	37797.408	31
IL2R	CEPSODR	0	0	37797.408	154
IL2R	URBR	0	0	37797.408	379
URADR	CEPSODR	0	0	37797.408	403
URADR	CEPSHDR	0	0	37797.408	206
ADFR	SCR	0	0	37797.408	67
CEPVL	IL2VL_roi	0	0	37797.408	47
IL1DR	IL2DR_roi	0	0	37797.408	53
ASIR	AWAR	0	0	37797.408	24
SCR	URBR	0	0	37797.408	713
SCR	AWCR	0	0	37797.408	30
IL2L	OLSSCL	0	0	37797.408	329
IL2L	OLSSCL	0	1	37797.408	329
IL2L	URBL	0	0	37797.408	791
IL2L	AFDL	0	0	37797.408	47
IL2L	AUAL	0	0	37797.408	131
URAVL	RIPR_roi	0	0	37797.408	101
AWAR	ASJR	0	0	37797.408	47
OLLR	URBR	0	0	37797.408	51
M2L	I5	0	1	37797.408	477
M2L	NSML	0	0	37797.408	122
I4	I5	0	0	37797.408	177
I4	I5	1	1	37797.408	157
I4	NSMR	0	0	37797.408	100
I4	NSML	1	0	37797.408	57
OLSSCL	URBL	0	0	37797.408	516
OLSSCL	URBL	1	0	37797.408	516
OLSSCL	AMshL	0	0	37797.408	291
OLSSCL	AMshL	1	0	37797.408	291
IL1VR	IL2VR_roi	0	0	37797.408	72
OLQVR	CEPSOVR	0	0	37797.408	767
I5	M2R	0	0	37797.408	276
I5	NSMR	0	0	37797.408	126
I5	NSML	1	0	37797.408	315
OLQDR	GLRDR	0	0	37797.408	86
M1	M5	1	1	37797.408	176
CSSOCDL	CSSCDL	0	0	37797.408	100
CSSOCDL	URBL	0	0	37797.408	1567
CSSOCDL	AMshL	0	0	37797.408	194
CSSOCDL	IL2DL_roi	0	0	37797.408	105
ASIL	ASGL	0	0	37797.408	65
ASIL	AWAL	0	0	37797.408	10
ASIL	ADLL	0	0	37797.408	89
ASIL	ASHL	0	0	37797.408	134
ASGL	AWCL	0	0	37797.408	113
SABVL	SAAVR	0	0	37797.408	59
AWBL	ADLL	0	0	37797.408	88
AWBL	ASK	0	0	37797.408	15
AWBL	ADFL	0	0	37797.408	10
AWBL	ASHL	0	0	37797.408	198
AWBL	AMshL	0	0	37797.408	215
CEPSOVR	CEPSHVR	0	0	37797.408	591
URBL	AMshL	0	0	37797.408	457
CEPSODR	URBR	0	0	37797.408	1631
CEPSODR	CEPSHDR	0	0	37797.408	348
CEPSODR	URXR	0	0	37797.408	25
AFDL	ASHL	0	0	37797.408	82
AFDL	AUAL	0	0	37797.408	189
ADLL	ASK	0	0	37797.408	70
ADLL	ASHL	0	0	37797.408	66
ADLL	AWCL	0	0	37797.408	74
ASK	AWCL	0	0	37797.408	82
ASK	AMshL	0	0	37797.408	203
ADFL	AUAL	0	0	37797.408	93
ASHL	AUAL	0	0	37797.408	165
M2R	NSMR	0	0	37797.408	261
AWCL	AMshL	0	0	37797.408	95
GLRVR	CEPSHVR	0	0	37797.408	14
GLRVR	IL2VR_roi	0	0	37797.408	71
FLPL lateral branch	AMshL	0	0	37797.408	53
AMshL	URADL_roi	0	0	37797.408	95
dc_3_maryam	dc_2-maryam	0	0	37797.408	77
dc_3_maryam	areatree_maryam5	0	0	37797.408	61
dc_2-maryam	areatree_maryam5	0	0	37797.408	26
ASEL	AWAL	0	0	37810.212	53
ASEL	AFDL	0	0	37810.212	120
ASEL	ASJL	0	0	37810.212	43
ASGR	ASER	0	0	37810.212	36
ASGR	ASIR	0	0	37810.212	36
ASGR	AWCR	0	0	37810.212	23
IL1R	IL2R	0	0	37810.212	190
URYVR	BAGR	0	0	37810.212	43
URYVR	OLQVR	0	0	37810.212	37
ASKR	AWBR	0	0	37810.212	34
ASKR	ADLR	0	0	37810.212	5
ASKR	AWCR	0	0	37810.212	46
ASKR	FLPR_maryam	0	0	37810.212	30
ASKR	ASHR	0	0	37810.212	5
OLQVL	CSSOCVL	0	0	37810.212	4
CEPVR	CEPSOVR	0	0	37810.212	102
CEPVR	CEPSHVR	0	0	37810.212	32
AWBR	ADFR	0	0	37810.212	74
AWBR	SCR	0	0	37810.212	9
AWBR	ASHR	0	0	37810.212	2
URAVR	CEPSOVR	0	0	37810.212	111
URAVR	IL2VR_roi	0	0	37810.212	84
ADLR	AFDR	0	0	37810.212	43
ADLR	ASIR	0	0	37810.212	31
IL1L	IL2L	0	0	37810.212	100
GLRL	OLLL	0	0	37810.212	9
CEPDR	CEPSHDR	0	0	37810.212	42
AFDR	ADFR	0	0	37810.212	19
AFDR	ASHR	0	0	37810.212	17
CEPDL	CSSCDL	0	0	37810.212	114
CEPDL	GLRDL	0	0	37810.212	65
ASER	ASIR	0	0	37810.212	69
ASER	AWAR	0	0	37810.212	92
ASER	ASJR	0	0	37810.212	28
IL2R	ADFR	0	0	37810.212	123
IL2R	CEPSODR	0	0	37810.212	287
IL2R	URBR	0	0	37810.212	420
URADR	CEPSODR	0	0	37810.212	185
URADR	CEPSHDR	0	0	37810.212	109
ADFR	ASHR	0	0	37810.212	39
CEPVL	IL2VL_roi	0	0	37810.212	11
IL1DR	GLRDR	0	0	37810.212	7
IL1DR	IL2DR_roi	0	0	37810.212	62
ASIR	AWAR	0	0	37810.212	31
SCR	URBR	0	0	37810.212	456
SCR	FLPR_maryam	0	0	37810.212	12
IL2L	OLSSCL	0	0	37810.212	267
IL2L	OLSSCL	0	1	37810.212	267
IL2L	URBL	0	0	37810.212	726
IL2L	AFDL	0	0	37810.212	53
IL2L	BAGL	0	0	37810.212	63
IL2L	AUAL	0	0	37810.212	208
AWAR	ASJR	0	0	37810.212	34
M2L	I5	0	1	37810.212	450
M2L	NSML	0	0	37810.212	81
I4	I5	0	0	37810.212	198
I4	I5	1	1	37810.212	105
I4	NSMR	0	0	37810.212	99
I4	NSML	1	0	37810.212	61
OLSSCL	URBL	0	0	37810.212	258
OLSSCL	URBL	1	0	37810.212	258
OLSSCL	AMshL	0	0	37810.212	262
OLSSCL	AMshL	1	0	37810.212	262
IL1VR	IL2VR_roi	0	0	37810.212	60
OLQVR	CEPSOVR	0	0	37810.212	565
I5	M2R	0	0	37810.212	276
I5	NSMR	0	0	37810.212	135
I5	NSML	1	0	37810.212	284
IL1DL	GLRDL	0	0	37810.212	91
OLQDR	GLRDR	0	0	37810.212	91
IL1VL	IL2VL_roi	0	0	37810.212	2
M1	M5	1	1	37810.212	199
CSSOCDL	CSSCDL	0	0	37810.212	156
CSSOCDL	URBL	0	0	37810.212	1467
CSSOCDL	AMshL	0	0	37810.212	292
CSSOCDL	IL2DL_roi	0	0	37810.212	87
ASIL	ASGL	0	0	37810.212	67
ASIL	AWAL	0	0	37810.212	14
ASIL	ADLL	0	0	37810.212	152
ASIL	ASHL	0	0	37810.212	184
ASGL	AWCL	0	0	37810.212	90
SABVL	SAAVR	0	0	37810.212	41
AWBL	ADLL	0	0	37810.212	58
AWBL	ASK	0	0	37810.212	56
AWBL	ADFL	0	0	37810.212	6
AWBL	ASHL	0	0	37810.212	155
AWBL	AMshL	0	0	37810.212	234
CEPSOVR	CEPSHVR	0	0	37810.212	509
URBL	AMshL	0	0	37810.212	330
CEPSODR	URBR	0	0	37810.212	1819
CEPSODR	CEPSHDR	0	0	37810.212	343
CEPSODR	URXR	0	0	37810.212	67
AFDL	ASHL	0	0	37810.212	70
AFDL	AUAL	0	0	37810.212	189
ADLL	ASK	0	0	37810.212	66
ADLL	ASHL	0	0	37810.212	56
ADLL	AWCL	0	0	37810.212	64
ASK	AWCL	0	0	37810.212	104
ASK	AMshL	0	0	37810.212	186
ADFL	AUAL	0	0	37810.212	106
ASHL	AUAL	0	0	37810.212	151
M2R	NSMR	0	0	37810.212	414
CEPSHDR	URXR	0	0	37810.212	16
CEPSHDR	IL2DR_roi	0	0	37810.212	12
AWCR	FLPR_maryam	0	0	37810.212	50
GLRVR	CEPSHVR	0	0	37810.212	43
GLRVR	IL2VR_roi	0	0	37810.212	98
FLPL lateral branch	AMshL	0	0	37810.212	72
dc_3_maryam	dc_2-maryam	0	0	37810.212	90
dc_3_maryam	areatree_maryam5	0	0	37810.212	59
dc_2-maryam	areatree_maryam5	0	0	37810.212	37
ASEL	AWAL	0	0	37823.016	43
ASEL	AFDL	0	0	37823.016	128
ASEL	ASJL	0	0	37823.016	129
ASGR	ASER	0	0	37823.016	30
ASGR	ASIR	0	0	37823.016	25
ASGR	AWCR	0	0	37823.016	9
URYVR	OLQVR	0	0	37823.016	220
ASKR	SCR	0	0	37823.016	16
ASKR	FLPR_maryam	0	0	37823.016	24
CEPVR	CEPSOVR	0	0	37823.016	73
CSSOCVL	URAVL	0	0	37823.016	58
CSSOCVL	CEPshVL	0	0	37823.016	138
AWBR	ADFR	0	0	37823.016	80
AWBR	SCR	0	0	37823.016	28
URAVR	CEPSOVR	0	0	37823.016	219
ADLR	AFDR	0	0	37823.016	41
ADLR	ASIR	0	0	37823.016	41
IL1L	IL2L	0	0	37823.016	113
GLRL	IL2L	0	0	37823.016	59
GLRL	OLLL	0	0	37823.016	4
CEPDR	CEPSHDR	0	0	37823.016	27
AFDR	IL2R	0	0	37823.016	54
AFDR	ADFR	0	0	37823.016	58
AFDR	ASHR	0	0	37823.016	47
CEPDL	GLRDL	0	0	37823.016	57
ASER	ASIR	0	0	37823.016	52
ASER	AWAR	0	0	37823.016	143
ASER	ASJR	0	0	37823.016	13
IL2R	ADFR	0	0	37823.016	96
IL2R	AWAR	0	0	37823.016	69
IL2R	ASJR	0	0	37823.016	36
IL2R	CEPSODR	0	0	37823.016	370
IL2R	URBR	0	0	37823.016	490
CEPVL	IL2VL_roi	0	0	37823.016	42
IL1DR	GLRDR	0	0	37823.016	12
IL1DR	IL2DR_roi	0	0	37823.016	15
ASIR	AWAR	0	0	37823.016	3
SCR	URBR	0	0	37823.016	119
SCR	FLPR_maryam	0	0	37823.016	16
IL2L	OLSSCL	0	0	37823.016	104
IL2L	OLSSCL	0	1	37823.016	104
IL2L	OLLL	0	0	37823.016	11
IL2L	URBL	0	0	37823.016	348
IL2L	AFDL	0	0	37823.016	13
IL2L	BAGL	0	0	37823.016	99
IL2L	AUAL	0	0	37823.016	147
AWAR	ASJR	0	0	37823.016	63
M2L	I5	0	1	37823.016	428
M2L	NSML	0	0	37823.016	98
I4	I5	0	0	37823.016	174
I4	I5	1	1	37823.016	143
I4	NSMR	0	0	37823.016	107
I4	NSML	1	0	37823.016	91
OLSSCL	URBL	0	0	37823.016	260
OLSSCL	URBL	1	0	37823.016	260
OLSSCL	AMshL	0	0	37823.016	351
OLSSCL	AMshL	1	0	37823.016	351
IL1VR	IL2VR_roi	0	0	37823.016	35
OLQVR	CEPSOVR	0	0	37823.016	652
I5	M2R	0	0	37823.016	297
I5	NSMR	0	0	37823.016	87
I5	NSML	1	0	37823.016	249
OLQDR	GLRDR	0	0	37823.016	90
IL1VL	IL2VL_roi	0	0	37823.016	53
M1	M5	1	1	37823.016	519
M1	M5	1	2	37823.016	204
CSSOCDL	CSSCDL	0	0	37823.016	158
CSSOCDL	URBL	0	0	37823.016	1884
CSSOCDL	AMshL	0	0	37823.016	472
ASIL	ASGL	0	0	37823.016	86
ASIL	AWAL	0	0	37823.016	14
ASIL	ADLL	0	0	37823.016	120
ASIL	ASHL	0	0	37823.016	161
ASGL	AWCL	0	0	37823.016	48
SABVL	SAAVR	0	0	37823.016	42
AWBL	ADLL	0	0	37823.016	71
AWBL	ASK	0	0	37823.016	31
AWBL	ASHL	0	0	37823.016	108
AWBL	AMshL	0	0	37823.016	2
CEPSOVR	CEPSHVR	0	0	37823.016	344
URBL	AMshL	0	0	37823.016	255
CEPSODR	URBR	0	0	37823.016	1906
CEPSODR	CEPSHDR	0	0	37823.016	373
CEPSODR	URXR	0	0	37823.016	54
AFDL	ASHL	0	0	37823.016	78
AFDL	AUAL	0	0	37823.016	169
ADLL	ASK	0	0	37823.016	104
ADLL	ASHL	0	0	37823.016	81
ADLL	AWCL	0	0	37823.016	42
ASK	AWCL	0	0	37823.016	113
ASK	AMshL	0	0	37823.016	220
ADFL	AUAL	0	0	37823.016	91
ASHL	AUAL	0	0	37823.016	146
M2R	NSMR	0	0	37823.016	343
CEPSHDR	URXR	0	0	37823.016	104
AWCR	FLPR_maryam	0	0	37823.016	46
GLRVR	CEPSHVR	0	0	37823.016	52
GLRVR	IL2VR_roi	0	0	37823.016	12
FLPL lateral branch	AMshL	0	0	37823.016	131
AMshL	URADL_roi	0	0	37823.016	46
dc_3_maryam	dc_2-maryam	0	0	37823.016	88
dc_3_maryam	areatree_maryam5	0	0	37823.016	54
dc_2-maryam	areatree_maryam5	0	0	37823.016	24
ASEL	AFDL	0	0	37835.82	77
ASGR	ASER	0	0	37835.82	90
ASGR	ASIR	0	0	37835.82	37
ASGR	AWCR	0	0	37835.82	15
IL1R	IL2R	0	0	37835.82	24
URYVR	OLQVR	0	0	37835.82	381
ASKR	ADLR	0	0	37835.82	1
ASKR	SCR	0	0	37835.82	109
ASKR	FLPR_maryam	0	0	37835.82	67
CEPVR	CEPSOVR	0	0	37835.82	51
CSSOCVL	URAVL	0	0	37835.82	434
CSSOCVL	CEPshVL	0	0	37835.82	24
AWBR	ADFR	0	0	37835.82	69
AWBR	SCR	0	0	37835.82	15
URAVR	IL2VR_roi	0	0	37835.82	73
ADLR	AFDR	0	0	37835.82	2
IL1L	IL2L	0	0	37835.82	118
GLRL	IL2L	0	0	37835.82	107
CEPDR	GLRDR	0	0	37835.82	12
CEPDR	CEPSHDR	0	0	37835.82	37
CEPDR	IL2DR_roi	0	0	37835.82	54
AFDR	IL2R	0	0	37835.82	20
AFDR	ADFR	0	0	37835.82	95
AFDR	ASHR	0	0	37835.82	7
CEPDL	GLRDL	0	0	37835.82	38
ASER	ASIR	0	0	37835.82	71
ASER	AWAR	0	0	37835.82	143
IL2R	ADFR	0	0	37835.82	146
IL2R	AWAR	0	0	37835.82	21
IL2R	ASJR	0	0	37835.82	63
IL2R	URBR	0	0	37835.82	386
URADR	CEPSODR	0	0	37835.82	132
URADR	CEPSHDR	0	0	37835.82	130
ADFR	SCR	0	0	37835.82	144
ADFR	ASHR	0	0	37835.82	29
CEPVL	IL2VL_roi	0	0	37835.82	10
ASIR	AWAR	0	0	37835.82	18
SCR	URBR	0	0	37835.82	744
SCR	FLPR_maryam	0	0	37835.82	35
IL2L	OLSSCL	0	0	37835.82	195
IL2L	OLSSCL	0	1	37835.82	195
IL2L	OLLL	0	0	37835.82	87
IL2L	URBL	0	0	37835.82	918
IL2L	AFDL	0	0	37835.82	33
IL2L	BAGL	0	0	37835.82	110
IL2L	AUAL	0	0	37835.82	176
AWAR	ASJR	0	0	37835.82	32
OLLR	URBR	0	0	37835.82	37
M2L	I5	0	1	37835.82	407
M2L	NSML	0	0	37835.82	90
I4	I5	0	0	37835.82	160
I4	I5	1	1	37835.82	129
I4	NSMR	0	0	37835.82	148
I4	NSML	1	0	37835.82	75
OLSSCL	URBL	0	0	37835.82	267
OLSSCL	URBL	1	0	37835.82	267
OLSSCL	AMshL	0	0	37835.82	287
OLSSCL	AMshL	1	0	37835.82	287
IL1VR	GLRVR	0	0	37835.82	1
IL1VR	IL2VR_roi	0	0	37835.82	80
OLQVR	CEPSOVR	0	0	37835.82	947
I5	M2R	0	0	37835.82	253
I5	NSMR	0	0	37835.82	102
I5	NSML	1	0	37835.82	320
OLQDR	GLRDR	0	0	37835.82	76
IL1VL	IL2VL_roi	0	0	37835.82	14
M1	M5	1	1	37835.82	664
M1	M5	1	2	37835.82	106
CSSOCDL	CSSCDL	0	0	37835.82	160
CSSOCDL	URBL	0	0	37835.82	1834
CSSOCDL	AMshL	0	0	37835.82	263
CSSOCDL	IL2DL_roi	0	0	37835.82	142
ASIL	ASGL	0	0	37835.82	63
ASIL	AWAL	0	0	37835.82	20
ASIL	ADLL	0	0	37835.82	140
ASIL	ASHL	0	0	37835.82	162
ASGL	AWCL	0	0	37835.82	30
SABVL	SAAVR	0	0	37835.82	52
AWBL	ADLL	0	0	37835.82	91
AWBL	ASK	0	0	37835.82	64
AWBL	ASHL	0	0	37835.82	124
CEPSOVR	CEPSHVR	0	0	37835.82	505
URBL	AMshL	0	0	37835.82	615
CEPSODR	URBR	0	0	37835.82	1587
CEPSODR	CEPSHDR	0	0	37835.82	376
CEPSODR	URXR	0	0	37835.82	61
AFDL	ASHL	0	0	37835.82	46
AFDL	AUAL	0	0	37835.82	147
ADLL	ASK	0	0	37835.82	112
ADLL	ASHL	0	0	37835.82	66
ADLL	AWCL	0	0	37835.82	6
ASK	AWCL	0	0	37835.82	126
ASK	AMshL	0	0	37835.82	209
ADFL	AUAL	0	0	37835.82	93
ASHL	AUAL	0	0	37835.82	147
M2R	NSMR	0	0	37835.82	394
CEPSHDR	URXR	0	0	37835.82	43
GLRVR	CEPSHVR	0	0	37835.82	9
GLRVR	IL2VR_roi	0	0	37835.82	154
FLPL lateral branch	AMshL	0	0	37835.82	181
AMshL	URADL_roi	0	0	37835.82	6
dc_3_maryam	dc_2-maryam	0	0	37835.82	70
dc_3_maryam	areatree_maryam5	0	0	37835.82	43
dc_2-maryam	areatree_maryam5	0	0	37835.82	35
ASEL	AWAL	0	0	37861.428	59
ASEL	AFDL	0	0	37861.428	80
ASEL	ASJL	0	0	37861.428	8
ASGR	ASIR	0	0	37861.428	27
ASGR	AWCR	0	0	37861.428	12
URYVL	CSSOCVL	0	0	37861.428	50
ASKR	SCR	0	0	37861.428	15
ASKR	FLPR_maryam	0	0	37861.428	42
CEPVR	CEPSOVR	0	0	37861.428	117
CEPVR	GLRVR	0	0	37861.428	38
CSSOCVL	CEPVL	0	0	37861.428	22
CSSOCVL	URAVL	0	0	37861.428	6
CSSOCVL	CEPshVL	0	0	37861.428	275
AWBR	ADFR	0	0	37861.428	84
AWBR	SCR	0	0	37861.428	19
AWBR	ASHR	0	0	37861.428	20
ADLR	AFDR	0	0	37861.428	5
ADLR	ASIR	0	0	37861.428	22
ADLR	ASHR	0	0	37861.428	36
IL1L	IL2L	0	0	37861.428	45
CEPDR	IL2DR_roi	0	0	37861.428	25
CEPDL	CSSCDL	0	0	37861.428	47
CEPDL	GLRDL	0	0	37861.428	44
IL2R	ADFR	0	0	37861.428	143
IL2R	AWAR	0	0	37861.428	72
IL2R	CEPSODR	0	0	37861.428	65
IL2R	URBR	0	0	37861.428	514
URADR	URYDR	0	0	37861.428	47
URADR	CEPSODR	0	0	37861.428	360
CEPVL	IL2VL_roi	0	0	37861.428	22
IL1DR	IL2DR_roi	0	0	37861.428	83
SCR	URBR	0	0	37861.428	689
SCR	FLPR_maryam	0	0	37861.428	12
IL2L	OLSSCL	0	1	37861.428	244
IL2L	OLSSCL	0	2	37861.428	105
IL2L	OLSSCL	0	4	37861.428	244
IL2L	OLSSCL	0	5	37861.428	105
IL2L	URBL	0	0	37861.428	853
IL2L	AFDL	0	0	37861.428	69
IL2L	ASJL	0	0	37861.428	41
IL2L	BAGL	0	0	37861.428	82
IL2L	AUAL	0	0	37861.428	170
M2L	I5	0	1	37861.428	348
M2L	NSML	0	0	37861.428	62
I4	I5	0	0	37861.428	51
I4	I5	1	1	37861.428	69
I4	NSMR	0	0	37861.428	86
I4	NSML	1	0	37861.428	169
OLSSCL	ADFL	1	0	37861.428	45
OLSSCL	ADFL	4	0	37861.428	45
OLSSCL	AMshL	0	0	37861.428	149
OLSSCL	AMshL	1	0	37861.428	147
OLSSCL	AMshL	3	0	37861.428	149
OLSSCL	AMshL	4	0	37861.428	147
IL1VR	IL2VR_roi	0	0	37861.428	32
OLQVR	CEPSOVR	0	0	37861.428	492
I5	M2R	0	0	37861.428	259
I5	NSMR	0	0	37861.428	94
I5	NSML	1	0	37861.428	278
OLQDR	GLRDR	0	0	37861.428	77
IL1VL	IL2VL_roi	0	0	37861.428	15
M1	M5	1	1	37861.428	679
CSSOCDL	CSSCDL	0	0	37861.428	148
CSSOCDL	URBL	0	0	37861.428	1398
CSSOCDL	AMshL	0	0	37861.428	115
CSSOCDL	IL2DL_roi	0	0	37861.428	88
ASIL	ASGL	0	0	37861.428	72
ASIL	AWAL	0	0	37861.428	50
ASIL	ADLL	0	0	37861.428	72
ASIL	ASHL	0	0	37861.428	107
ASGL	AWCL	0	0	37861.428	52
SABVL	SAAVR	0	0	37861.428	39
AWBL	ADLL	0	0	37861.428	56
AWBL	ADFL	0	0	37861.428	12
AWBL	ASHL	0	0	37861.428	151
AWBL	AMshL	0	0	37861.428	91
CEPSOVR	CEPSHVR	0	0	37861.428	456
URBL	AMshL	0	0	37861.428	619
CEPSODR	URBR	0	0	37861.428	1709
CEPSODR	CEPSHDR	0	0	37861.428	409
CEPSODR	URXR	0	0	37861.428	78
AWAL	AFDL	0	0	37861.428	65
AWAL	ASHL	0	0	37861.428	47
AFDL	ASHL	0	0	37861.428	10
AFDL	AUAL	0	0	37861.428	123
ADLL	ASK	0	0	37861.428	100
ADLL	ASHL	0	0	37861.428	41
ASK	AMshL	0	0	37861.428	226
ADFL	AUAL	0	0	37861.428	109
ASHL	AUAL	0	0	37861.428	143
M2R	NSMR	0	0	37861.428	333
I6	M5	0	0	37861.428	342
CEPSHDR	URXR	0	0	37861.428	68
GLRVR	CEPSHVR	0	0	37861.428	96
GLRVR	IL2VR_roi	0	0	37861.428	52
FLPL lateral branch	AMshL	0	0	37861.428	142
dc_3_maryam	dc_2-maryam	0	0	37861.428	78
dc_3_maryam	areatree_maryam5	0	0	37861.428	15
dc_2-maryam	areatree_maryam5	0	0	37861.428	15
ASEL	AFDL	0	0	37874.232	26
ASEL	ASJL	0	0	37874.232	52
ASGR	ASER	0	0	37874.232	24
ASGR	ASIR	0	0	37874.232	49
IL1R	IL2R	0	0	37874.232	139
URYVR	OLQVR	0	0	37874.232	458
ASKR	ADLR	0	0	37874.232	7
ASKR	FLPR_maryam	0	0	37874.232	48
OLQVL	CSSOCVL	0	0	37874.232	9
CEPVR	CEPSOVR	0	0	37874.232	77
CSSOCVL	URAVL	0	0	37874.232	120
AWBR	ADFR	0	0	37874.232	99
AWBR	SCR	0	0	37874.232	6
ADLR	AFDR	0	0	37874.232	27
ADLR	ASIR	0	0	37874.232	23
IL1L	IL2L	0	0	37874.232	81
GLRL	IL2L	0	0	37874.232	71
GLRL	OLLL	0	0	37874.232	13
CEPDR	GLRDR	0	0	37874.232	21
CEPDR	CEPSHDR	0	0	37874.232	64
AFDR	ADFR	0	0	37874.232	83
AFDR	AWAR	0	0	37874.232	66
CEPDL	CSSCDL	0	0	37874.232	32
CEPDL	GLRDL	0	0	37874.232	92
ASER	ASIR	0	0	37874.232	95
ASER	AWAR	0	0	37874.232	56
ASER	ASJR	0	0	37874.232	6
IL2R	ADFR	0	0	37874.232	78
IL2R	AWAR	0	0	37874.232	50
IL2R	ASJR	0	0	37874.232	34
URADR	CEPSODR	0	0	37874.232	276
URADR	CEPSHDR	0	0	37874.232	234
URADR	IL2DR_roi	0	0	37874.232	161
ADFR	ASHR	0	0	37874.232	30
CEPVL	GLRVL	0	0	37874.232	36
CEPVL	IL2VL_roi	0	0	37874.232	25
IL1DR	IL2DR_roi	0	0	37874.232	71
ASIR	AWAR	0	0	37874.232	9
SCR	URBR	0	0	37874.232	673
IL2L	OLSSCL	0	1	37874.232	124
IL2L	OLSSCL	0	2	37874.232	143
IL2L	OLSSCL	0	4	37874.232	124
IL2L	OLSSCL	0	5	37874.232	143
IL2L	OLLL	0	0	37874.232	53
IL2L	URBL	0	0	37874.232	837
IL2L	AFDL	0	0	37874.232	25
IL2L	AMshL	0	0	37874.232	86
IL2L	BAGL	0	0	37874.232	45
IL2L	AUAL	0	0	37874.232	95
AWAR	ASJR	0	0	37874.232	74
OLLR	URBR	0	0	37874.232	23
M2L	I5	0	1	37874.232	302
M2L	NSML	0	0	37874.232	68
I4	I5	0	0	37874.232	77
I4	I5	1	1	37874.232	134
I4	NSMR	0	0	37874.232	87
I4	NSML	1	0	37874.232	122
OLSSCL	URBL	2	0	37874.232	64
OLSSCL	URBL	5	0	37874.232	64
OLSSCL	AMshL	1	0	37874.232	182
OLSSCL	AMshL	2	0	37874.232	128
OLSSCL	AMshL	4	0	37874.232	182
OLSSCL	AMshL	5	0	37874.232	128
OLQVR	CEPSOVR	0	0	37874.232	803
I5	M2R	0	0	37874.232	251
I5	NSMR	0	0	37874.232	100
I5	NSML	1	0	37874.232	244
IL1DL	GLRDL	0	0	37874.232	42
OLQDR	GLRDR	0	0	37874.232	54
IL1VL	IL2VL_roi	0	0	37874.232	49
M1	M5	1	0	37874.232	513
M1	M5	1	1	37874.232	601
CSSOCDL	CSSCDL	0	0	37874.232	239
CSSOCDL	URBL	0	0	37874.232	1533
CSSOCDL	IL2DL_roi	0	0	37874.232	93
ASIL	ASGL	0	0	37874.232	88
ASIL	AWAL	0	0	37874.232	80
ASIL	ADLL	0	0	37874.232	122
ASIL	ASHL	0	0	37874.232	130
ASGL	AWCL	0	0	37874.232	46
SABVL	SAAVR	0	0	37874.232	30
AWBL	ADLL	0	0	37874.232	36
AWBL	ASK	0	0	37874.232	67
AWBL	ASHL	0	0	37874.232	96
AWBL	AMshL	0	0	37874.232	137
CEPSOVR	CEPSHVR	0	0	37874.232	386
URBL	AMshL	0	0	37874.232	504
CEPSODR	URBR	0	0	37874.232	1365
CEPSODR	CEPSHDR	0	0	37874.232	465
CEPSODR	URXR	0	0	37874.232	142
AWAL	AFDL	0	0	37874.232	91
AWAL	ASHL	0	0	37874.232	53
AFDL	AUAL	0	0	37874.232	88
ADLL	ASK	0	0	37874.232	88
ADLL	ASHL	0	0	37874.232	42
ASK	AWCL	0	0	37874.232	41
ASK	AMshL	0	0	37874.232	284
ADFL	AUAL	0	0	37874.232	105
ASHL	AUAL	0	0	37874.232	129
M2R	NSMR	0	0	37874.232	336
I6	M5	0	0	37874.232	353
CEPSHDR	IL2DR_roi	0	0	37874.232	12
GLRVR	CEPSHVR	0	0	37874.232	60
FLPL lateral branch	AMshL	0	0	37874.232	228
dc_3_maryam	dc_2-maryam	0	0	37874.232	49
dc_3_maryam	areatree_maryam5	0	0	37874.232	20
dc_2-maryam	areatree_maryam5	0	0	37874.232	36
ASEL	AWAL	0	0	37899.840000000004	99
ASEL	AFDL	0	0	37899.840000000004	68
ASEL	ASJL	0	0	37899.840000000004	26
ASGR	ASER	0	0	37899.840000000004	15
ASGR	ASIR	0	0	37899.840000000004	28
ASGR	AWCR	0	0	37899.840000000004	5
IL1R	IL2R	0	0	37899.840000000004	103
ASKR	AWBR	0	0	37899.840000000004	57
ASKR	SCR	0	0	37899.840000000004	6
ASKR	FLPR_maryam	0	0	37899.840000000004	23
OLQVL	CSSOCVL	0	0	37899.840000000004	26
CEPVR	GLRVR	0	0	37899.840000000004	52
AWBR	ADFR	0	0	37899.840000000004	82
AWBR	SCR	0	0	37899.840000000004	21
URAVR	CEPSOVR	0	0	37899.840000000004	26
IL1L	IL2L	0	0	37899.840000000004	179
GLRL	IL2L	0	0	37899.840000000004	47
CEPDR	CEPSHDR	0	0	37899.840000000004	40
AFDR	ASIR	0	0	37899.840000000004	54
AFDR	AWAR	0	0	37899.840000000004	27
CEPDL	GLRDL	0	0	37899.840000000004	64
ASER	ASIR	0	0	37899.840000000004	42
IL2R	ADFR	0	0	37899.840000000004	50
IL2R	URBR	0	0	37899.840000000004	237
URADR	URYDR	0	0	37899.840000000004	56
URADR	CEPSODR	0	0	37899.840000000004	93
ADFR	SCR	0	0	37899.840000000004	35
ADFR	URBR	0	0	37899.840000000004	49
ADFR	ASHR	0	0	37899.840000000004	15
CEPVL	GLRVL	0	0	37899.840000000004	4
CEPVL	IL2VL_roi	0	0	37899.840000000004	26
IL1DR	GLRDR	0	0	37899.840000000004	42
IL1DR	IL2DR_roi	0	0	37899.840000000004	96
SCR	URBR	0	0	37899.840000000004	672
SCR	FLPR_maryam	0	0	37899.840000000004	6
IL2L	OLSSCL	0	0	37899.840000000004	39
IL2L	OLSSCL	0	1	37899.840000000004	39
IL2L	URBL	0	0	37899.840000000004	997
IL2L	ADFL	0	0	37899.840000000004	26
IL2L	AMshL	0	0	37899.840000000004	57
IL2L	BAGL	0	0	37899.840000000004	47
IL2L	AUAL	0	0	37899.840000000004	108
M2L	I5	0	1	37899.840000000004	207
M2L	NSML	0	0	37899.840000000004	101
I4	I5	0	0	37899.840000000004	85
I4	I5	1	1	37899.840000000004	50
I4	NSMR	0	0	37899.840000000004	67
I4	NSML	1	0	37899.840000000004	155
OLSSCL	AMshL	0	0	37899.840000000004	137
OLSSCL	AMshL	1	0	37899.840000000004	137
OLQVR	CEPSOVR	0	0	37899.840000000004	505
I5	M2R	0	0	37899.840000000004	198
I5	NSMR	0	0	37899.840000000004	92
I5	NSML	1	0	37899.840000000004	19
OLQDR	GLRDR	0	0	37899.840000000004	41
IL1VL	IL2VL_roi	0	0	37899.840000000004	33
M1	M5	1	0	37899.840000000004	586
M1	M5	1	1	37899.840000000004	829
CSSOCDL	CSSCDL	0	0	37899.840000000004	55
CSSOCDL	URBL	0	0	37899.840000000004	1390
CSSOCDL	AMshL	0	0	37899.840000000004	84
CSSOCDL	IL2DL_roi	0	0	37899.840000000004	44
ASIL	ASGL	0	0	37899.840000000004	76
ASIL	AWAL	0	0	37899.840000000004	74
ASIL	ADLL	0	0	37899.840000000004	102
ASIL	ASHL	0	0	37899.840000000004	134
ASGL	AWCL	0	0	37899.840000000004	82
SABVL	SAAVR	0	0	37899.840000000004	17
AWBL	ASK	0	0	37899.840000000004	9
AWBL	ADFL	0	0	37899.840000000004	57
AWBL	ASHL	0	0	37899.840000000004	46
AWBL	AMshL	0	0	37899.840000000004	144
CEPSOVR	CEPSHVR	0	0	37899.840000000004	474
URBL	AMshL	0	0	37899.840000000004	482
CEPSODR	URBR	0	0	37899.840000000004	1439
CEPSODR	CEPSHDR	0	0	37899.840000000004	420
CEPSODR	URXR	0	0	37899.840000000004	167
AWAL	AFDL	0	0	37899.840000000004	134
AWAL	ASHL	0	0	37899.840000000004	112
AFDL	ASHL	0	0	37899.840000000004	114
ADLL	ASK	0	0	37899.840000000004	106
ADLL	ASHL	0	0	37899.840000000004	57
ASK	AWCL	0	0	37899.840000000004	35
ASK	AMshL	0	0	37899.840000000004	251
ADFL	AUAL	0	0	37899.840000000004	59
ASHL	AUAL	0	0	37899.840000000004	92
M2R	NSMR	0	0	37899.840000000004	231
I6	M5	0	0	37899.840000000004	398
CEPSHDR	URXR	0	0	37899.840000000004	110
AWCL	FLPL lateral branch	0	0	37899.840000000004	28
GLRVR	CEPSHVR	0	0	37899.840000000004	118
FLPL lateral branch	AMshL	0	0	37899.840000000004	176
dc_3_maryam	dc_2-maryam	0	0	37899.840000000004	40
dc_2-maryam	areatree_maryam5	0	0	37899.840000000004	39
ASEL	AWAL	0	0	37912.644	56
ASEL	AFDL	0	0	37912.644	67
ASEL	ASJL	0	0	37912.644	60
ASGR	ASER	0	0	37912.644	4
ASGR	AWCR	0	0	37912.644	49
URYVR	OLQVR	0	0	37912.644	595
ASKR	ADLR	0	0	37912.644	1
ASKR	FLPR_maryam	0	0	37912.644	29
OLQVL	CSSOCVL	0	0	37912.644	167
CEPVR	GLRVR	0	0	37912.644	61
CSSOCVL	URAVL	0	0	37912.644	260
AWBR	ADFR	0	0	37912.644	64
AWBR	SCR	0	0	37912.644	31
URAVR	CEPSOVR	0	0	37912.644	62
ADLR	AFDR	0	0	37912.644	57
ADLR	ASIR	0	0	37912.644	30
URXL	CSSOCDL	0	0	37912.644	8
AFDR	IL2R	0	0	37912.644	40
AFDR	ADFR	0	0	37912.644	84
AFDR	ASIR	0	0	37912.644	49
AFDR	AWAR	0	0	37912.644	60
CEPDL	CSSCDL	0	0	37912.644	53
CEPDL	GLRDL	0	0	37912.644	57
ASER	ASIR	0	0	37912.644	49
ASER	ASJR	0	0	37912.644	10
IL2R	ADFR	0	0	37912.644	56
IL2R	ASJR	0	0	37912.644	147
IL2R	CEPSODR	0	0	37912.644	379
URADR	CEPSODR	0	0	37912.644	169
URADR	CEPSHDR	0	0	37912.644	54
ADFR	URBR	0	0	37912.644	51
CEPVL	GLRVL	0	0	37912.644	9
CEPVL	IL2VL_roi	0	0	37912.644	46
IL1DR	GLRDR	0	0	37912.644	8
SCR	URBR	0	0	37912.644	547
IL2L	URBL	0	0	37912.644	1080
IL2L	AFDL	0	0	37912.644	78
IL2L	ADFL	0	0	37912.644	74
IL2L	RIPR	0	0	37912.644	37
IL2L	ASJL	0	0	37912.644	111
IL2L	AMshL	0	0	37912.644	172
IL2L	BAGL	0	0	37912.644	110
IL2L	AUAL	0	0	37912.644	88
AWAR	ASJR	0	0	37912.644	93
M2L	I5	0	1	37912.644	227
M2L	NSML	0	0	37912.644	100
I4	I5	0	0	37912.644	74
I4	I5	1	1	37912.644	75
I4	NSMR	0	0	37912.644	66
I4	NSML	1	0	37912.644	325
OLQVR	CEPSOVR	0	0	37912.644	487
I5	M2R	0	0	37912.644	157
I5	NSMR	0	0	37912.644	65
I5	NSML	1	0	37912.644	193
OLQDR	GLRDR	0	0	37912.644	84
IL1VL	IL2VL_roi	0	0	37912.644	13
M1	M5	1	0	37912.644	603
M1	M5	1	1	37912.644	858
CSSOCDL	CSSCDL	0	0	37912.644	183
CSSOCDL	URBL	0	0	37912.644	1092
CSSOCDL	IL2DL_roi	0	0	37912.644	146
ASIL	ASGL	0	0	37912.644	60
ASIL	AWAL	0	0	37912.644	64
ASIL	ADLL	0	0	37912.644	85
ASIL	ASHL	0	0	37912.644	152
ASGL	AWCL	0	0	37912.644	86
SABVL	SAAVR	0	0	37912.644	32
AWBL	ADLL	0	0	37912.644	78
AWBL	ASK	0	0	37912.644	62
AWBL	ADFL	0	0	37912.644	47
AWBL	ASHL	0	0	37912.644	31
AWBL	AMshL	0	0	37912.644	4
CEPSOVR	CEPSHVR	0	0	37912.644	382
URBL	AMshL	0	0	37912.644	569
CEPSODR	URBR	0	0	37912.644	1617
CEPSODR	CEPSHDR	0	0	37912.644	490
CEPSODR	URXR	0	0	37912.644	154
AWAL	AFDL	0	0	37912.644	121
AWAL	ASHL	0	0	37912.644	105
AFDL	ASHL	0	0	37912.644	18
ADLL	ASK	0	0	37912.644	107
ADLL	ASHL	0	0	37912.644	98
ASK	AWCL	0	0	37912.644	41
ASK	AMshL	0	0	37912.644	303
ADFL	AUAL	0	0	37912.644	89
ASHL	AUAL	0	0	37912.644	48
M2R	NSMR	0	0	37912.644	214
I6	M5	0	0	37912.644	425
CEPSHDR	URXR	0	0	37912.644	91
CEPSHDR	IL2DR_roi	0	0	37912.644	20
GLRVR	CEPSHVR	0	0	37912.644	90
FLPL lateral branch	AMshL	0	0	37912.644	262
AMshL	URADL_roi	0	0	37912.644	45
dc_3_maryam	dc_2-maryam	0	0	37912.644	44
dc_2-maryam	areatree_maryam5	0	0	37912.644	42
ASEL	AWAL	0	0	37925.448000000004	34
ASEL	AFDL	0	0	37925.448000000004	89
ASEL	ASJL	0	0	37925.448000000004	84
ASGR	ASER	0	0	37925.448000000004	8
ASGR	ASIR	0	0	37925.448000000004	15
ASGR	AWCR	0	0	37925.448000000004	15
URYVL	CSSOCVL	0	0	37925.448000000004	234
ASKR	AWBR	0	0	37925.448000000004	23
OLQVL	CSSOCVL	0	0	37925.448000000004	39
CEPVR	CEPSOVR	0	0	37925.448000000004	140
CEPVR	GLRVR	0	0	37925.448000000004	38
CSSOCVL	CEPVL	0	0	37925.448000000004	8
CSSOCVL	URAVL	0	0	37925.448000000004	291
CSSOCVL	CEPshVL	0	0	37925.448000000004	210
AWBR	ADFR	0	0	37925.448000000004	77
AWBR	SCR	0	0	37925.448000000004	15
ADLR	AFDR	0	0	37925.448000000004	73
ADLR	ASIR	0	0	37925.448000000004	64
IL1L	IL2L	0	0	37925.448000000004	10
GLRL	IL2L	0	0	37925.448000000004	2
CEPDR	CEPSHDR	0	0	37925.448000000004	56
AFDR	ADFR	0	0	37925.448000000004	94
AFDR	ASIR	0	0	37925.448000000004	80
AFDR	AWAR	0	0	37925.448000000004	4
CEPDL	GLRDL	0	0	37925.448000000004	76
ASER	ASIR	0	0	37925.448000000004	69
IL2R	ADFR	0	0	37925.448000000004	29
IL2R	ASJR	0	0	37925.448000000004	66
IL2R	URBR	0	0	37925.448000000004	68
URADR	CEPSODR	0	0	37925.448000000004	16
URADR	CEPSHDR	0	0	37925.448000000004	20
URADR	IL2DR_roi	0	0	37925.448000000004	98
ADFR	ASHR	0	0	37925.448000000004	52
CEPVL	IL2VL_roi	0	0	37925.448000000004	1
IL1DR	GLRDR	0	0	37925.448000000004	2
ASIR	AWAR	0	0	37925.448000000004	23
SCR	URBR	0	0	37925.448000000004	250
IL2L	URBL	0	0	37925.448000000004	1068
IL2L	AFDL	0	0	37925.448000000004	71
IL2L	ADFL	0	0	37925.448000000004	56
IL2L	ASJL	0	0	37925.448000000004	13
IL2L	AMshL	0	0	37925.448000000004	134
IL2L	BAGL	0	0	37925.448000000004	114
IL2L	AUAL	0	0	37925.448000000004	52
URAVL	RIPR_roi	0	0	37925.448000000004	102
AWAR	ASJR	0	0	37925.448000000004	48
OLLR	URBR	0	0	37925.448000000004	91
M2L	I5	0	1	37925.448000000004	218
M2L	NSML	0	0	37925.448000000004	92
I4	I5	1	1	37925.448000000004	53
I4	NSMR	0	0	37925.448000000004	62
I4	NSML	1	0	37925.448000000004	149
IL1VR	IL2VR_roi	0	0	37925.448000000004	12
OLQVR	CEPSOVR	0	0	37925.448000000004	305
I5	M2R	0	0	37925.448000000004	142
I5	NSML	1	0	37925.448000000004	145
OLQDR	GLRDR	0	0	37925.448000000004	102
IL1VL	IL2VL_roi	0	0	37925.448000000004	27
M1	M5	0	0	37925.448000000004	1245
CSSOCDL	CSSCDL	0	0	37925.448000000004	353
CSSOCDL	URBL	0	0	37925.448000000004	1164
CSSOCDL	IL2DL_roi	0	0	37925.448000000004	88
ASIL	ASGL	0	0	37925.448000000004	71
ASIL	AWAL	0	0	37925.448000000004	52
ASIL	ADLL	0	0	37925.448000000004	32
ASGL	AWCL	0	0	37925.448000000004	4
SABVL	SAAVR	0	0	37925.448000000004	25
AWBL	ASK	0	0	37925.448000000004	34
AWBL	ADFL	0	0	37925.448000000004	49
AWBL	AMshL	0	0	37925.448000000004	106
CEPSOVR	CEPSHVR	0	0	37925.448000000004	301
URBL	AMshL	0	0	37925.448000000004	580
CEPSODR	URBR	0	0	37925.448000000004	1899
CEPSODR	CEPSHDR	0	0	37925.448000000004	468
CEPSODR	URXR	0	0	37925.448000000004	189
AWAL	AFDL	0	0	37925.448000000004	112
AWAL	ASHL	0	0	37925.448000000004	105
AFDL	ASHL	0	0	37925.448000000004	58
ADLL	ASK	0	0	37925.448000000004	129
ADLL	ASHL	0	0	37925.448000000004	36
ASK	AWCL	0	0	37925.448000000004	131
ASK	AMshL	0	0	37925.448000000004	243
ASHL	AUAL	0	0	37925.448000000004	62
M2R	NSMR	0	0	37925.448000000004	227
I6	M5	0	0	37925.448000000004	429
GLRVR	CEPSHVR	0	0	37925.448000000004	72
GLRVR	IL2VR_roi	0	0	37925.448000000004	53
FLPL lateral branch	AMshL	0	0	37925.448000000004	174
AMshL	URADL_roi	0	0	37925.448000000004	68
dc_3_maryam	dc_2-maryam	0	0	37925.448000000004	4
dc_2-maryam	areatree_maryam5	0	0	37925.448000000004	54
ASEL	ASJL	0	0	37938.252	93
ASGR	ASER	0	0	37938.252	12
ASGR	ASIR	0	0	37938.252	39
ASGR	AWCR	0	0	37938.252	4
IL1R	IL2R	0	0	37938.252	83
IL1R	GLRR	0	0	37938.252	69
URYVR	OLQVR	0	0	37938.252	219
URYVL	CSSOCVL	0	0	37938.252	177
ASKR	AWBR	0	0	37938.252	22
ASKR	ADLR	0	0	37938.252	6
ASKR	FLPR_maryam	0	0	37938.252	4
OLQVL	CSSOCVL	0	0	37938.252	12
CEPVR	CEPSOVR	0	0	37938.252	10
CEPVR	GLRVR	0	0	37938.252	36
CSSOCVL	CEPVL	0	0	37938.252	6
CSSOCVL	URAVL	0	0	37938.252	314
CSSOCVL	CEPshVL	0	0	37938.252	80
AWBR	ADFR	0	0	37938.252	41
ADLR	AFDR	0	0	37938.252	69
ADLR	ASIR	0	0	37938.252	30
IL1L	IL2L	0	0	37938.252	161
GLRL	IL2L	0	0	37938.252	50
CEPDR	GLRDR	0	0	37938.252	42
CEPDR	CEPSHDR	0	0	37938.252	61
CEPDR	IL2DR_roi	0	0	37938.252	39
AFDR	IL2R	0	0	37938.252	50
AFDR	ADFR	0	0	37938.252	84
AFDR	ASIR	0	0	37938.252	85
CEPDL	CSSCDL	0	0	37938.252	10
CEPDL	GLRDL	0	0	37938.252	39
ASER	ASIR	0	0	37938.252	105
ASER	ASJR	0	0	37938.252	31
IL2R	ADFR	0	0	37938.252	51
IL2R	ASJR	0	0	37938.252	22
IL2R	CEPSODR	0	0	37938.252	370
IL2R	URBR	0	0	37938.252	378
URADR	URYDR	0	0	37938.252	84
URADR	CEPSODR	0	0	37938.252	77
URADR	CEPSHDR	0	0	37938.252	79
URADR	IL2DR_roi	0	0	37938.252	23
ADFR	SCR	0	0	37938.252	62
CEPVL	GLRVL	0	0	37938.252	17
CEPVL	IL2VL_roi	0	0	37938.252	23
IL1DR	GLRDR	0	0	37938.252	11
IL1DR	IL2DR_roi	0	0	37938.252	102
ASIR	AWAR	0	0	37938.252	12
SCR	URBR	0	0	37938.252	4
IL2L	OLLL	0	0	37938.252	5
IL2L	URBL	0	0	37938.252	760
IL2L	AFDL	0	0	37938.252	81
IL2L	ADFL	0	0	37938.252	61
IL2L	AMshL	0	0	37938.252	84
IL2L	BAGL	0	0	37938.252	43
IL2L	AUAL	0	0	37938.252	35
URAVL	RIPR_roi	0	0	37938.252	105
AWAR	ASJR	0	0	37938.252	15
M2L	I5	0	1	37938.252	171
M2L	NSML	0	0	37938.252	82
I4	I5	0	0	37938.252	65
I4	I5	1	1	37938.252	70
I4	NSMR	0	0	37938.252	65
I4	NSML	1	0	37938.252	131
IL1VR	IL2VR_roi	0	0	37938.252	28
OLQVR	CEPSOVR	0	0	37938.252	795
I5	M2R	0	0	37938.252	118
I5	NSMR	0	0	37938.252	45
I5	NSML	1	0	37938.252	145
OLQDR	GLRDR	0	0	37938.252	53
M1	M5	0	0	37938.252	1202
CSSOCDL	CSSCDL	0	0	37938.252	147
CSSOCDL	URBL	0	0	37938.252	865
CSSOCDL	IL2DL_roi	0	0	37938.252	196
ASIL	ASGL	0	0	37938.252	61
ASIL	AWAL	0	0	37938.252	56
ASGL	ADLL	0	0	37938.252	45
ASGL	AWCL	0	0	37938.252	24
SABVL	SAAVR	0	0	37938.252	25
AWBL	ADLL	0	0	37938.252	56
AWBL	ASK	0	0	37938.252	74
AWBL	ADFL	0	0	37938.252	54
AWBL	AMshL	0	0	37938.252	113
CEPSOVR	CEPSHVR	0	0	37938.252	461
URBL	AMshL	0	0	37938.252	587
CEPSODR	URBR	0	0	37938.252	1785
CEPSODR	CEPSHDR	0	0	37938.252	490
CEPSODR	URXR	0	0	37938.252	232
AWAL	AFDL	0	0	37938.252	115
AWAL	ASHL	0	0	37938.252	107
ADLL	ASK	0	0	37938.252	88
ADLL	ASHL	0	0	37938.252	76
ASK	AMshL	0	0	37938.252	174
M2R	NSMR	0	0	37938.252	225
I6	M5	0	0	37938.252	474
CEPSHDR	URXR	0	0	37938.252	14
CEPSHDR	IL2DR_roi	0	0	37938.252	8
GLRVR	CEPSHVR	0	0	37938.252	60
FLPL lateral branch	AMshL	0	0	37938.252	235
AMshL	URADL_roi	0	0	37938.252	59
dc_3_maryam	dc_2-maryam	0	0	37938.252	32
dc_2-maryam	areatree_maryam5	0	0	37938.252	43
ASEL	ASJL	0	0	37951.056000000004	90
ASGR	ASER	0	0	37951.056000000004	16
ASGR	ASIR	0	0	37951.056000000004	38
IL1R	IL2R	0	0	37951.056000000004	13
IL1R	GLRR	0	0	37951.056000000004	40
URYVR	OLQVR	0	0	37951.056000000004	134
URYVL	CSSOCVL	0	0	37951.056000000004	214
ASKR	AWBR	0	0	37951.056000000004	41
ASKR	ADLR	0	0	37951.056000000004	14
ASKR	FLPR_maryam	0	0	37951.056000000004	61
OLQVL	CSSOCVL	0	0	37951.056000000004	274
CEPVR	CEPSOVR	0	0	37951.056000000004	64
CEPVR	GLRVR	0	0	37951.056000000004	30
CSSOCVL	URAVL	0	0	37951.056000000004	4
CSSOCVL	CEPshVL	0	0	37951.056000000004	28
AWBR	ADFR	0	0	37951.056000000004	97
AWBR	SCR	0	0	37951.056000000004	6
AWBR	ASHR	0	0	37951.056000000004	1
ADLR	AFDR	0	0	37951.056000000004	70
ADLR	ASIR	0	0	37951.056000000004	34
IL1L	IL2L	0	0	37951.056000000004	150
URXL	CSSOCDL	0	0	37951.056000000004	6
CEPDR	CEPSHDR	0	0	37951.056000000004	52
CEPDR	IL2DR_roi	0	0	37951.056000000004	54
AFDR	IL2R	0	0	37951.056000000004	46
AFDR	ADFR	0	0	37951.056000000004	131
AFDR	ASIR	0	0	37951.056000000004	64
CEPDL	GLRDL	0	0	37951.056000000004	57
ASER	ASIR	0	0	37951.056000000004	84
ASER	ASJR	0	0	37951.056000000004	10
IL2R	ADFR	0	0	37951.056000000004	144
IL2R	ASJR	0	0	37951.056000000004	87
IL2R	CEPSODR	0	0	37951.056000000004	237
IL2R	URBR	0	0	37951.056000000004	375
URADR	CEPSODR	0	0	37951.056000000004	63
URADR	CEPSHDR	0	0	37951.056000000004	58
ADFR	SCR	0	0	37951.056000000004	34
ADFR	URBR	0	0	37951.056000000004	43
ADFR	ASHR	0	0	37951.056000000004	52
CEPVL	IL2VL_roi	0	0	37951.056000000004	50
IL1DR	GLRDR	0	0	37951.056000000004	2
IL1DR	IL2DR_roi	0	0	37951.056000000004	17
ASIR	AWAR	0	0	37951.056000000004	33
SCR	URBR	0	0	37951.056000000004	711
SCR	FLPR_maryam	0	0	37951.056000000004	4
IL2L	OLLL	0	0	37951.056000000004	18
IL2L	URBL	0	0	37951.056000000004	465
IL2L	AFDL	0	0	37951.056000000004	87
IL2L	ADFL	0	0	37951.056000000004	28
IL2L	RIPR	0	0	37951.056000000004	33
IL2L	ASJL	0	0	37951.056000000004	100
IL2L	BAGL	0	0	37951.056000000004	11
M2L	I5	0	1	37951.056000000004	65
M2L	NSML	0	0	37951.056000000004	97
I4	I5	0	0	37951.056000000004	42
I4	I5	1	1	37951.056000000004	68
I4	NSMR	0	0	37951.056000000004	76
I4	NSML	1	0	37951.056000000004	134
IL1VR	GLRVR	0	0	37951.056000000004	42
IL1VR	IL2VR_roi	0	0	37951.056000000004	71
OLQVR	CEPSOVR	0	0	37951.056000000004	324
I5	M2R	0	0	37951.056000000004	140
I5	NSMR	0	0	37951.056000000004	46
I5	NSML	1	0	37951.056000000004	129
OLQDR	GLRDR	0	0	37951.056000000004	80
M1	M5	1	0	37951.056000000004	981
CSSOCDL	CSSCDL	0	0	37951.056000000004	184
CSSOCDL	URBL	0	0	37951.056000000004	1286
CSSOCDL	IL2DL_roi	0	0	37951.056000000004	120
ASIL	ASGL	0	0	37951.056000000004	44
ASIL	AWAL	0	0	37951.056000000004	54
ASIL	ADLL	0	0	37951.056000000004	74
ASIL	ASHL	0	0	37951.056000000004	63
ASGL	AWCL	0	0	37951.056000000004	50
SABVL	SAAVR	0	0	37951.056000000004	23
AWBL	ASK	0	0	37951.056000000004	70
AWBL	ADFL	0	0	37951.056000000004	11
AWBL	AMshL	0	0	37951.056000000004	16
CEPSOVR	CEPSHVR	0	0	37951.056000000004	338
URBL	AMshL	0	0	37951.056000000004	583
CEPSODR	URBR	0	0	37951.056000000004	1679
CEPSODR	CEPSHDR	0	0	37951.056000000004	470
CEPSODR	URXR	0	0	37951.056000000004	227
AWAL	AFDL	0	0	37951.056000000004	67
AWAL	ASHL	0	0	37951.056000000004	103
ADLL	ASK	0	0	37951.056000000004	99
ADLL	ASHL	0	0	37951.056000000004	48
ASK	AWCL	0	0	37951.056000000004	74
ASK	AMshL	0	0	37951.056000000004	215
ADFL	AUAL	0	0	37951.056000000004	25
M2R	NSMR	0	0	37951.056000000004	193
I6	M5	0	0	37951.056000000004	442
CEPSHDR	URXR	0	0	37951.056000000004	3
CEPSHDR	IL2DR_roi	0	0	37951.056000000004	101
AWCL	FLPL lateral branch	0	0	37951.056000000004	62
GLRVR	CEPSHVR	0	0	37951.056000000004	54
FLPL lateral branch	AMshL	0	0	37951.056000000004	273
AMshL	URADL_roi	0	0	37951.056000000004	16
dc_3_maryam	dc_2-maryam	0	0	37951.056000000004	31
dc_2-maryam	areatree_maryam5	0	0	37951.056000000004	43
ASEL	AWAL	0	0	37963.86	38
ASEL	AFDL	0	0	37963.86	86
ASEL	ASJL	0	0	37963.86	122
ASGR	ASIR	0	0	37963.86	39
ASGR	AWCR	0	0	37963.86	6
IL1R	IL2R	0	0	37963.86	40
IL1R	RIPL_roi	0	0	37963.86	14
URYVL	CSSOCVL	0	0	37963.86	136
ASKR	AWBR	0	0	37963.86	17
ASKR	ADLR	0	0	37963.86	2
ASKR	FLPR_maryam	0	0	37963.86	57
OLQVL	CSSOCVL	0	0	37963.86	414
CEPVR	CEPSOVR	0	0	37963.86	130
CEPVR	GLRVR	0	0	37963.86	53
CSSOCVL	CEPshVL	0	0	37963.86	62
AWBR	ADFR	0	0	37963.86	102
AWBR	SCR	0	0	37963.86	10
AWBR	ASHR	0	0	37963.86	5
ADLR	AFDR	0	0	37963.86	61
IL1L	GLRL	0	0	37963.86	6
IL1L	IL2L	0	0	37963.86	188
GLRL	IL2L	0	0	37963.86	9
AFDR	IL2R	0	0	37963.86	65
AFDR	ADFR	0	0	37963.86	115
AFDR	ASIR	0	0	37963.86	27
CEPDL	CSSCDL	0	0	37963.86	39
[truncated: 256,951 more rows]
