# Supplementary material for: Comparative connectomics of two distantly related nematode species reveals patterns of nervous system evolution
Source: Science. Author manuscript; Available in PMC 2025 Aug 7. (PMC12330220; doi:10.1126/science.adx2143)
Supplement: Data S2 [file NIHMS2101571-supplement-Data_S2.csv]

pre	post	Index1	Index2	Layer	Adjacency
RIPR	IL2L	0	0	48060.0	83
RIPR	URYVL	0	0	48060.0	72
OLQDL	IL1DL	0	0	48060.0	82
OLQDL	areatree	0	0	48060.0	88
OLQDL	GLRDL	0	0	48060.0	192
IL1DL	GLRDL	0	0	48060.0	114
IL1DL	IL2DL_roi	0	0	48060.0	8
CEPVR	CEPshVR	0	0	48060.0	28
CEPVL	IL2VL_roi	0	0	48060.0	52
OLQVR	OLQshVR?	0	0	48060.0	46
IL1VL	GLRVL	0	0	48060.0	44
IL1VL	FLPL?	0	1	48060.0	48
IL1VL	IL2VL_roi	0	0	48060.0	59
areatree	GLRDL	0	0	48060.0	82
areatree	CEPDL	0	0	48060.0	161
GLRR	RIPL_roi	0	0	48060.0	56
GLRVR_split_900	FLPR?	0	1	48060.0	134
GLRVR_split_900	CEPshVR	0	0	48060.0	58
GLRVR_split_900	IL2VR_roi	0	0	48060.0	101
GLRVL	FLPL?	0	1	48060.0	189
GLRVL	IL2VL_roi	0	0	48060.0	159
GLRDL	CEPDL	0	0	48060.0	72
SABVL_roi	SAAVR	0	0	48060.0	50
SABVR	SAAVL	0	0	48060.0	97
SABD	SAADL	0	0	48060.0	40
AVM	VA1_roi	0	0	48060.0	28
unk R VNC 3_roi	VA2_3_roi	0	0	48060.0	51
unk R VNC 3_roi	DB1_roi	0	0	48060.0	14
DA1? DNC4 L com	unk DNC5	0	0	48060.0	28
DA1? DNC4 L com	DB1_roi	0	1	48060.0	39
unk DNC5	unk DNC6	0	0	48060.0	25
FLPR?	AWBR	0	0	48060.0	197
FLPR?	ASIR	0	0	48060.0	169
FLPR?	ASER	0	0	48060.0	4
FLPR?	ASKR	0	0	48060.0	26
FLPR?	ASCR	0	0	48060.0	2
FLPL?	ASGL	0	0	48060.0	91
FLPL?	ASKL	0	0	48060.0	71
AWBL	ADFL	0	0	48060.0	110
AWBL	ASKL	0	0	48060.0	84
ASIL	AWCL	0	0	48060.0	58
ASGL	ADLL	0	0	48060.0	126
ASGL	AFDL	0	0	48060.0	202
ASGL	ASKL	0	0	48060.0	59
AFDL	ADFL	0	0	48060.0	144
AFDL	ASHL	0	0	48060.0	43
AFDR	AWBR	0	0	48060.0	22
AFDR	ADFR	0	0	48060.0	81
AWBR	ADFR	0	0	48060.0	116
AWBR	ASKR	0	0	48060.0	82
AWBR	ASHR	0	0	48060.0	135
AWBR	ASCR	0	0	48060.0	160
AWBR	IL2R_roi	0	0	48060.0	44
AWBR	URBR	0	0	48060.0	93
ASIR	ASGR	0	0	48060.0	50
ASIR	ASKR	0	0	48060.0	69
ASIR	ADLR	0	0	48060.0	82
ASIR	ASHR	0	0	48060.0	122
ADFR	IL2R_roi	0	0	48060.0	57
ADLR	ASHR	0	0	48060.0	19
CEPshVR	OLQshVR?	0	0	48060.0	131
ADFL	ASHL	0	0	48060.0	38
VA1_roi	VA2_3_roi	0	0	48060.0	20
VA1_roi	DB1_roi	0	0	48060.0	46
VA2_3_roi	DB1_roi	0	0	48060.0	40
ASHL	ASKL	0	0	48060.0	2
RIPR	IL2L	0	0	48080.0	72
RIPR	URYVL	0	0	48080.0	29
OLQDL	IL1DL	0	0	48080.0	147
OLQDL	areatree	0	0	48080.0	112
OLQDL	GLRDL	0	0	48080.0	153
IL1DR	OLQDR	0	0	48080.0	30
IL1DR	GLRDR	0	0	48080.0	48
IL1DR	IL2DR_roi	0	0	48080.0	62
IL1DR	URADR_roi	0	0	48080.0	79
IL1DL	GLRDL	0	0	48080.0	51
IL1DL	IL2DL_roi	0	0	48080.0	15
IL1R	OLLR	0	1	48080.0	6
CEPVR	CEPshVR	0	0	48080.0	31
CEPVL	IL2VL_roi	0	0	48080.0	75
OLQVR	OLQshVR?	0	0	48080.0	129
IL1VL	GLRVL	0	0	48080.0	85
IL1VL	FLPL?	0	1	48080.0	70
IL1VL	IL2VL_roi	0	0	48080.0	55
URXL	areatree	0	0	48080.0	41
areatree	GLRDL	0	0	48080.0	86
areatree	CEPDL	0	0	48080.0	121
GLRVR_split_900	FLPR?	0	1	48080.0	140
GLRVR_split_900	CEPshVR	0	0	48080.0	122
GLRVR_split_900	IL2VR_roi	0	0	48080.0	103
GLRVL	FLPL?	0	1	48080.0	146
GLRVL	IL2VL_roi	0	0	48080.0	174
SABVL_roi	SAAVR	0	0	48080.0	44
SABVR	SAAVL	0	0	48080.0	91
SABD	SAADL	0	0	48080.0	40
OLLR	ASCR	1	0	48080.0	359
OLLR	RIPL_roi	1	0	48080.0	46
unk R VNC 3_roi	AVM_roi	0	0	48080.0	99
unk R VNC 3_roi	VA2_3_roi	0	0	48080.0	94
unk R VNC 3_roi	DB1_roi	0	0	48080.0	87
DA1? DNC4 L com	unk DNC5	0	0	48080.0	22
DA1? DNC4 L com	DB1_roi	0	1	48080.0	23
unk DNC5	unk DNC6	0	0	48080.0	22
unk DNC5	DB1_roi	0	1	48080.0	31
FLPR?	AWBR	0	0	48080.0	238
FLPR?	ASIR	0	0	48080.0	160
FLPR?	ASGR	0	0	48080.0	52
FLPR?	ASER	0	0	48080.0	66
FLPR?	ASKR	0	0	48080.0	50
FLPR?	ASCR	0	0	48080.0	74
FLPL?	ASGL	0	0	48080.0	161
FLPL?	ASKL	0	0	48080.0	97
AWBL	ADFL	0	0	48080.0	132
AWBL	ASKL	0	0	48080.0	70
ASIL	AWCL	0	0	48080.0	79
ASIL	ADLL	0	0	48080.0	49
ASGL	ADLL	0	0	48080.0	126
ASGL	AFDL	0	0	48080.0	188
ASGL	ASKL	0	0	48080.0	65
AFDL	ADFL	0	0	48080.0	131
AFDL	ASHL	0	0	48080.0	63
AFDR	AWBR	0	0	48080.0	10
AFDR	ADFR	0	0	48080.0	76
AWBR	ASIR	0	0	48080.0	26
AWBR	ADFR	0	0	48080.0	44
AWBR	ASKR	0	0	48080.0	103
AWBR	ASHR	0	0	48080.0	113
AWBR	ASCR	0	0	48080.0	212
AWBR	IL2R_roi	0	0	48080.0	40
ASIR	ASGR	0	0	48080.0	39
ASIR	ASKR	0	0	48080.0	60
ASIR	ADLR	0	0	48080.0	79
ASIR	ASHR	0	0	48080.0	41
ADFR	IL2R_roi	0	0	48080.0	79
CEPshVR	OLQshVR?	0	0	48080.0	255
VA1_roi	VA2_3_roi	0	0	48080.0	31
VA1_roi	DB1_roi	0	0	48080.0	47
VA2_3_roi	DB1_roi	0	0	48080.0	46
ASHL	ASKL	0	0	48080.0	33
RIPR	IL2L	0	0	48100.0	73
RIPR	IL2L	1	0	48100.0	92
RIPR	IL1L	1	0	48100.0	57
RIPR	URYVL	0	0	48100.0	91
RIPR	URYVL	1	0	48100.0	40
OLQDL	IL1DL	0	0	48100.0	189
OLQDL	areatree	0	0	48100.0	92
OLQDL	GLRDL	0	0	48100.0	230
IL1DR	GLRDR	1	0	48100.0	4
IL1DR	CEPDR	1	0	48100.0	26
IL1DR	IL2DR_roi	1	0	48100.0	48
IL1DR	URADR_roi	1	0	48100.0	137
IL1DL	GLRDL	0	0	48100.0	19
IL1DL	IL2DL_roi	0	0	48100.0	15
IL1R	OLLR	0	0	48100.0	70
IL1R	ADFR	0	0	48100.0	124
IL1R	IL2R_roi	0	0	48100.0	26
CEPVR	CEPshVR	0	0	48100.0	28
CEPVL	IL2VL_roi	0	0	48100.0	54
OLQVR	OLQshVR?	0	0	48100.0	626
IL1VL	GLRVL	0	0	48100.0	61
IL1VL	FLPL?	0	2	48100.0	69
IL1VL	IL2VL_roi	0	0	48100.0	36
URXL	areatree	0	0	48100.0	15
areatree	GLRDL	0	0	48100.0	2
GLRVR_split_900	FLPR?	0	1	48100.0	180
GLRVR_split_900	CEPshVR	0	0	48100.0	60
GLRVR_split_900	IL2VR_roi	0	0	48100.0	94
GLRVL	IL2VL_roi	0	0	48100.0	146
SABVL_roi	SAAVR	0	0	48100.0	48
SABVR	SAAVL	0	0	48100.0	95
SABD	SAADL	0	0	48100.0	61
OLLR	URBR_roi	0	0	48100.0	46
OLLR	ASCR	0	0	48100.0	284
OLLR	RIPL_roi	0	0	48100.0	16
unk R VNC 3_roi	AVM_roi	0	0	48100.0	110
unk R VNC 3_roi	VA2_3_roi	0	0	48100.0	82
unk R VNC 3_roi	DB1_roi	0	0	48100.0	102
DA1? DNC4 L com	unk DNC5	0	0	48100.0	10
unk DNC5	unk DNC6	0	0	48100.0	30
unk DNC5	DB1_roi	0	1	48100.0	25
FLPR?	AWBR	0	0	48100.0	218
FLPR?	ASIR	0	0	48100.0	176
FLPR?	ASGR	0	0	48100.0	49
FLPR?	ASER	0	0	48100.0	53
FLPR?	ASKR	0	0	48100.0	46
FLPR?	ASCR	0	0	48100.0	117
FLPL?	ASGL	0	0	48100.0	125
FLPL?	ASKL	0	0	48100.0	94
AWBL	ADFL	0	0	48100.0	133
AWBL	ASKL	0	0	48100.0	67
ASIL	AWCL	0	0	48100.0	81
ASIL	ADLL	0	0	48100.0	70
ASGL	ADLL	0	0	48100.0	123
ASGL	AFDL	0	0	48100.0	152
ADLL	AFDL	0	0	48100.0	69
AFDL	ADFL	0	0	48100.0	76
AFDL	ASHL	0	0	48100.0	32
AFDR	AWBR	0	0	48100.0	16
AFDR	ADFR	0	0	48100.0	93
AWBR	ADFR	0	0	48100.0	64
AWBR	ASKR	0	0	48100.0	80
AWBR	ASHR	0	0	48100.0	91
AWBR	ASCR	0	0	48100.0	231
AWBR	IL2R_roi	0	0	48100.0	64
ASIR	ASGR	0	0	48100.0	38
ASIR	ASKR	0	0	48100.0	70
ASIR	ADLR	0	0	48100.0	91
ADFR	IL2R_roi	0	0	48100.0	72
CEPshVR	OLQshVR?	0	0	48100.0	307
AVM_roi	VA1_roi	0	0	48100.0	50
VA1_roi	VA2_3_roi	0	0	48100.0	49
VA1_roi	DB1_roi	0	0	48100.0	32
VA2_3_roi	DB1_roi	0	0	48100.0	40
IL2DR_roi	URADR_roi	0	0	48100.0	4
ASHL	ASKL	0	0	48100.0	41
RIPR	IL2L	0	0	48120.0	69
RIPR	URYVL	0	0	48120.0	38
OLQDL	IL1DL	0	0	48120.0	198
OLQDL	areatree	0	0	48120.0	94
OLQDL	GLRDL	0	0	48120.0	166
IL1DR	OLQDR	1	0	48120.0	46
IL1DR	GLRDR	1	0	48120.0	45
IL1DR	CEPDR	1	0	48120.0	68
IL1DR	IL2DR_roi	1	0	48120.0	145
IL1DR	URADR_roi	1	0	48120.0	134
CEPVR	CEPshVR	0	0	48120.0	79
CEPVL	IL2VL_roi	0	0	48120.0	26
OLQVR	OLQshVR?	0	0	48120.0	1082
IL1VL	GLRVL	0	0	48120.0	109
IL1VL	IL2VL_roi	0	0	48120.0	18
areatree	GLRDL	0	0	48120.0	81
GLRR	RIPL_roi	0	0	48120.0	88
GLRVR_split_900	FLPR?	0	1	48120.0	170
GLRVR_split_900	CEPshVR	0	0	48120.0	100
GLRVL	FLPL?	0	2	48120.0	7
GLRVL	IL2VL_roi	0	0	48120.0	106
SABVL_roi	SAAVR	0	0	48120.0	56
SABVR	SAAVL	0	0	48120.0	97
SABD	SAADL	0	0	48120.0	67
OLLR	URBR_roi	0	0	48120.0	74
OLLR	ASCR	0	0	48120.0	337
OLLR	RIPL_roi	0	0	48120.0	98
VA3_2_roi	unk R VNC 3_roi	0	0	48120.0	63
VA3_2_roi	AVM_roi	0	0	48120.0	18
VA3_2_roi	VA1_roi	0	0	48120.0	67
VA3_2_roi	VA2_3_roi	0	0	48120.0	22
unk R VNC 3_roi	AVM_roi	0	0	48120.0	109
unk R VNC 3_roi	VA2_3_roi	0	0	48120.0	101
unk R VNC 3_roi	DB1_roi	0	0	48120.0	86
DA1? DNC4 L com	unk DNC5	0	0	48120.0	34
unk DNC5	unk DNC6	0	0	48120.0	17
FLPR?	AWBR	0	0	48120.0	229
FLPR?	ASIR	0	0	48120.0	155
FLPR?	ASGR	0	0	48120.0	75
FLPR?	ASER	0	0	48120.0	69
FLPR?	ASKR	0	0	48120.0	28
FLPR?	ASCR	0	0	48120.0	139
FLPL?	ASGL	0	0	48120.0	162
FLPL?	ASKL	0	0	48120.0	172
AWBL	ADFL	0	0	48120.0	150
AWBL	ASHL	0	0	48120.0	26
AWBL	ASKL	0	0	48120.0	88
ASIL	AWCL	0	0	48120.0	95
ASIL	ASGL	0	0	48120.0	56
ASIL	ADLL	0	0	48120.0	72
ASGL	ADLL	0	0	48120.0	137
ASGL	AFDL	0	0	48120.0	239
ADLL	AFDL	0	0	48120.0	71
AFDL	ADFL	0	0	48120.0	67
AFDL	ASHL	0	0	48120.0	58
AFDL	ASKL	0	0	48120.0	1
AFDR	ADFR	0	0	48120.0	67
AWBR	ADFR	0	0	48120.0	52
AWBR	ASKR	0	0	48120.0	95
AWBR	ASHR	0	0	48120.0	129
AWBR	ASCR	0	0	48120.0	145
AWBR	IL2R_roi	0	0	48120.0	83
ASIR	ASGR	0	0	48120.0	49
ASIR	ASKR	0	0	48120.0	29
ASIR	ADLR	0	0	48120.0	66
ADFR	IL2R_roi	0	0	48120.0	60
CEPshVR	OLQshVR?	0	0	48120.0	291
AVM_roi	VA1_roi	0	0	48120.0	76
VA1_roi	VA2_3_roi	0	0	48120.0	47
VA1_roi	DB1_roi	0	0	48120.0	46
VA2_3_roi	DB1_roi	0	0	48120.0	50
IL2DR_roi	URADR_roi	0	0	48120.0	22
ASHL	ASKL	0	0	48120.0	42
RIPR	IL2L	0	0	48140.0	84
RIPR	IL1L	0	0	48140.0	24
RIPR	URYVL	0	0	48140.0	61
OLQDL	IL1DL	0	0	48140.0	222
OLQDL	areatree	0	0	48140.0	132
OLQDL	GLRDL	0	0	48140.0	181
IL1DR	OLQDR	1	0	48140.0	53
IL1DR	URYDR	1	0	48140.0	535
IL1DR	GLRDR	1	0	48140.0	36
IL1DR	IL2DR_roi	1	0	48140.0	115
IL1DR	URADR_roi	1	0	48140.0	123
IL1R	OLLR	0	0	48140.0	200
IL1R	ADFR	0	0	48140.0	18
CEPVR	CEPshVR	0	0	48140.0	52
OLQVR	OLQshVR?	0	0	48140.0	1040
IL1VL	GLRVL	0	0	48140.0	130
URYDR	OLLR	0	0	48140.0	15
URYDR	ASCR	0	0	48140.0	582
URYDR	IL2DR_roi	0	0	48140.0	104
URYDR	URADR_roi	0	0	48140.0	76
GLRR	RIPL_roi	0	0	48140.0	97
GLRVR_split_900	FLPR?	0	1	48140.0	115
GLRVR_split_900	CEPshVR	0	0	48140.0	52
GLRVR_split_900	IL2VR_roi	0	0	48140.0	75
SABVL_roi	SAAVR	0	0	48140.0	51
SABVR	SAAVL	0	0	48140.0	97
SABD	SAADL	0	0	48140.0	51
OLLR	ASCR	0	0	48140.0	297
OLLR	RIPL_roi	0	0	48140.0	106
VA3_2_roi	unk R VNC 3_roi	0	0	48140.0	63
VA3_2_roi	AVM_roi	0	0	48140.0	30
VA3_2_roi	VA1_roi	0	0	48140.0	73
VA3_2_roi	VA2_3_roi	0	0	48140.0	24
unk R VNC 3_roi	AVM_roi	0	0	48140.0	136
unk R VNC 3_roi	VA2_3_roi	0	0	48140.0	81
unk R VNC 3_roi	DB1_roi	0	0	48140.0	92
DA1? DNC4 L com	unk DNC5	0	0	48140.0	1
unk DNC5	unk DNC6	0	0	48140.0	8
unk DNC5	DB1_roi	0	1	48140.0	32
FLPR?	AWBR	0	0	48140.0	220
FLPR?	ASIR	0	0	48140.0	148
FLPR?	ASGR	0	0	48140.0	86
FLPR?	ASER	0	0	48140.0	68
FLPR?	ASKR	0	0	48140.0	28
FLPR?	ASCR	0	0	48140.0	102
FLPL?	AWBL	0	0	48140.0	33
FLPL?	ASGL	0	0	48140.0	206
FLPL?	ASKL	0	0	48140.0	122
AWBL	ADFL	0	0	48140.0	117
AWBL	ASHL	0	0	48140.0	29
AWBL	ASKL	0	0	48140.0	82
ASIL	AWCL	0	0	48140.0	103
ASIL	ASGL	0	0	48140.0	38
ASIL	ADLL	0	0	48140.0	68
ASIL	AFDL	0	0	48140.0	73
ASGL	ADLL	0	0	48140.0	99
ASGL	AFDL	0	0	48140.0	234
ADLL	AFDL	0	0	48140.0	94
AFDL	ASHL	0	0	48140.0	86
AFDL	ASKL	0	0	48140.0	54
AFDR	ADFR	0	0	48140.0	16
AWBR	ADFR	0	0	48140.0	28
AWBR	ASKR	0	0	48140.0	70
AWBR	ASHR	0	0	48140.0	79
AWBR	ASCR	0	0	48140.0	262
AWBR	IL2R_roi	0	0	48140.0	30
ASIR	ASGR	0	0	48140.0	34
ASIR	ASKR	0	0	48140.0	42
ASIR	ADLR	0	0	48140.0	134
ADFR	IL2R_roi	0	0	48140.0	29
CEPshVR	OLQshVR?	0	0	48140.0	137
AVM_roi	VA1_roi	0	0	48140.0	52
VA1_roi	DB1_roi	0	0	48140.0	34
VA2_3_roi	DB1_roi	0	0	48140.0	6
IL2DR_roi	URADR_roi	0	0	48140.0	10
ASHL	ASKL	0	0	48140.0	33
RIPR	IL2L	0	0	48160.0	71
RIPR	IL1L	0	0	48160.0	36
RIPR	URYVL	0	0	48160.0	58
OLQDL	IL1DL	0	0	48160.0	183
OLQDL	areatree	0	0	48160.0	112
OLQDL	GLRDL	0	0	48160.0	109
IL1VR	IL2VR_roi	0	0	48160.0	108
IL1DR	OLQDR	1	0	48160.0	43
IL1DR	GLRDR	1	0	48160.0	4
IL1DR	CEPDR	1	0	48160.0	69
IL1DR	IL2DR_roi	1	0	48160.0	69
IL1DR	URADR_roi	1	0	48160.0	96
IL1R	OLLR	0	0	48160.0	384
IL1R	ADFR	0	0	48160.0	93
CEPVR	OLQVR	0	0	48160.0	8
CEPVR	URAVR_roi	0	0	48160.0	36
CEPVR	CEPshVR	0	0	48160.0	32
OLQVR	URAVR_roi	0	0	48160.0	2
OLQVR	OLQshVR?	0	0	48160.0	1024
OLQVR	URYVR_roi	0	0	48160.0	91
IL1VL	GLRVL	0	0	48160.0	82
areatree	GLRDL	0	0	48160.0	98
GLRR	RIPL_roi	0	0	48160.0	110
GLRVR_split_900	FLPR?	0	1	48160.0	99
GLRVR_split_900	CEPshVR	0	0	48160.0	76
GLRVR_split_900	IL2VR_roi	0	0	48160.0	70
SABVL_roi	SAAVR	0	0	48160.0	83
SABVR	SAAVL	0	0	48160.0	85
SABD	SAADL	0	0	48160.0	77
OLLR	URBR_roi	0	0	48160.0	55
OLLR	ASCR	0	0	48160.0	314
OLLR	RIPL_roi	0	0	48160.0	117
VA3_2_roi	unk R VNC 3_roi	0	0	48160.0	72
VA3_2_roi	AVM_roi	0	0	48160.0	69
VA3_2_roi	VA1_roi	0	0	48160.0	76
VA3_2_roi	VA2_3_roi	0	0	48160.0	25
unk R VNC 3_roi	AVM_roi	0	0	48160.0	118
unk R VNC 3_roi	VA2_3_roi	0	0	48160.0	66
DA1? DNC4 L com	unk DNC5	0	0	48160.0	8
DA1? DNC4 L com	DB1_roi	0	1	48160.0	22
unk DNC5	DB1_roi	0	1	48160.0	34
FLPR?	AWBR	0	0	48160.0	223
FLPR?	ASIR	0	0	48160.0	108
FLPR?	ASGR	0	0	48160.0	67
FLPR?	ASER	0	0	48160.0	48
FLPR?	ASKR	0	0	48160.0	40
FLPR?	ASCR	0	0	48160.0	158
FLPL?	AWBL	0	0	48160.0	46
FLPL?	ASGL	0	0	48160.0	160
FLPL?	ASKL	0	0	48160.0	130
AWBL	ADFL	0	0	48160.0	101
AWBL	ASHL	0	0	48160.0	42
AWBL	ASKL	0	0	48160.0	79
ASIL	AWCL	0	0	48160.0	96
ASIL	ASGL	0	0	48160.0	106
ASIL	ADLL	0	0	48160.0	69
ASIL	AFDL	0	0	48160.0	75
ASGL	ADLL	0	0	48160.0	100
ASGL	AFDL	0	0	48160.0	236
ADLL	AFDL	0	0	48160.0	94
AFDL	ASHL	0	0	48160.0	75
AFDL	ASKL	0	0	48160.0	52
AFDR	AWBR	0	0	48160.0	2
AWBR	ADFR	0	0	48160.0	84
AWBR	ASKR	0	0	48160.0	77
AWBR	ASHR	0	0	48160.0	56
AWBR	ASCR	0	0	48160.0	308
AWBR	IL2R_roi	0	0	48160.0	54
ASIR	ASGR	0	0	48160.0	26
ASIR	ADLR	0	0	48160.0	147
ADFR	IL2R_roi	0	0	48160.0	38
CEPshVR	OLQshVR?	0	0	48160.0	142
AVM_roi	VA1_roi	0	0	48160.0	67
VA1_roi	VA2_3_roi	0	0	48160.0	29
VA1_roi	DB1_roi	0	0	48160.0	54
VA2_3_roi	DB1_roi	0	0	48160.0	74
IL2DR_roi	URADR_roi	0	0	48160.0	24
RIPR	IL2L	0	0	48180.0	73
RIPR	URYVL	0	0	48180.0	40
OLQDL	IL1DL	0	0	48180.0	207
OLQDL	areatree	0	0	48180.0	112
OLQDL	GLRDL	0	0	48180.0	124
IL1VR	IL2VR_roi	0	0	48180.0	91
IL1R	OLLR	0	0	48180.0	384
IL1R	ADFR	0	0	48180.0	130
CEPVR	OLQVR	0	0	48180.0	36
CEPVR	URAVR_roi	0	0	48180.0	56
CEPVR	CEPshVR	0	0	48180.0	48
OLQVR	URAVR_roi	0	0	48180.0	90
OLQVR	OLQshVR?	0	0	48180.0	842
OLQVR	URYVR_roi	0	0	48180.0	74
IL1VL	GLRVL	0	0	48180.0	133
areatree	GLRDL	0	0	48180.0	109
GLRR	RIPL_roi	0	0	48180.0	64
GLRVR_split_900	CEPshVR	0	0	48180.0	84
SABVL_roi	SAAVR	0	0	48180.0	90
SABVR	SAAVL	0	0	48180.0	71
SABD	SAADL	0	0	48180.0	78
OLLR	URBR_roi	0	0	48180.0	73
OLLR	ASCR	0	0	48180.0	135
OLLR	RIPL_roi	0	0	48180.0	53
VA3_2_roi	unk R VNC 3_roi	0	0	48180.0	63
VA3_2_roi	AVM_roi	0	0	48180.0	59
VA3_2_roi	VA1_roi	0	0	48180.0	81
VA3_2_roi	VA2_3_roi	0	0	48180.0	43
unk R VNC 3_roi	AVM_roi	0	0	48180.0	38
unk R VNC 3_roi	VA2_3_roi	0	0	48180.0	50
DA1? DNC4 L com	unk DNC5	0	0	48180.0	14
DA1? DNC4 L com	DB1_roi	0	1	48180.0	16
unk DNC5	DB1_roi	0	1	48180.0	31
FLPR?	AWBR	0	0	48180.0	182
FLPR?	ASIR	0	0	48180.0	90
FLPR?	ASGR	0	0	48180.0	83
FLPR?	ASER	0	0	48180.0	83
FLPR?	ASKR	0	0	48180.0	28
FLPR?	ASCR	0	0	48180.0	78
FLPL?	AWBL	0	0	48180.0	50
FLPL?	ASGL	0	0	48180.0	178
FLPL?	ASKL	0	0	48180.0	133
AWBL	ASHL	0	0	48180.0	48
AWBL	ASKL	0	0	48180.0	74
ASIL	AWCL	0	0	48180.0	76
ASIL	ASGL	0	0	48180.0	124
ASIL	ADLL	0	0	48180.0	64
ASIL	AFDL	0	0	48180.0	84
ASGL	ADLL	0	0	48180.0	115
ASGL	AFDL	0	0	48180.0	213
ADLL	AFDL	0	0	48180.0	100
AFDL	ASHL	0	0	48180.0	67
AFDL	ASKL	0	0	48180.0	48
AFDR	AWBR	0	0	48180.0	66
AWBR	ADFR	0	0	48180.0	108
AWBR	ASKR	0	0	48180.0	41
AWBR	ASHR	0	0	48180.0	52
AWBR	ASCR	0	0	48180.0	207
AWBR	IL2R_roi	0	0	48180.0	36
ASIR	ASGR	0	0	48180.0	23
ASIR	ADLR	0	0	48180.0	121
ADFR	IL2R_roi	0	0	48180.0	92
CEPshVR	OLQshVR?	0	0	48180.0	175
AVM_roi	VA1_roi	0	0	48180.0	76
VA1_roi	VA2_3_roi	0	0	48180.0	10
VA1_roi	DB1_roi	0	0	48180.0	50
VA2_3_roi	DB1_roi	0	0	48180.0	62
IL2DR_roi	URADR_roi	0	0	48180.0	16
RIPR	IL2L	0	0	48200.0	72
RIPR	URYVL	0	0	48200.0	35
OLQDL	IL1DL	0	0	48200.0	109
OLQDL	GLRDL	0	0	48200.0	16
IL1VR	IL2VR_roi	0	0	48200.0	10
IL1DR	URYDR	1	0	48200.0	531
IL1DR	GLRDR	1	0	48200.0	28
IL1DR	CEPDR	1	0	48200.0	124
IL1DR	IL2DR_roi	1	0	48200.0	34
IL1DR	URADR_roi	1	0	48200.0	98
IL1R	OLLR	0	0	48200.0	283
IL1R	ADFR	0	0	48200.0	163
CEPVR	URAVR_roi	0	0	48200.0	79
CEPVR	CEPshVR	0	0	48200.0	62
OLQVR	URAVR_roi	0	0	48200.0	148
OLQVR	OLQshVR?	0	0	48200.0	372
OLQVR	URYVR_roi	0	0	48200.0	88
IL1VL	GLRVL	0	0	48200.0	136
URYDR	OLLR	0	0	48200.0	152
URYDR	ASCR	0	0	48200.0	657
URYDR	IL2DR_roi	0	0	48200.0	91
URYDR	URADR_roi	0	0	48200.0	50
areatree	GLRDL	0	0	48200.0	57
GLRR	RIPL_roi	0	0	48200.0	125
GLRVR_split_900	CEPshVR	0	0	48200.0	74
GLRDR	FLPR?	0	2	48200.0	68
SABVL_roi	SAAVR	0	0	48200.0	78
SABVR	SAAVL	0	0	48200.0	59
SABD	SAADL	0	0	48200.0	87
OLLR	URBR_roi	0	0	48200.0	56
OLLR	ASCR	0	0	48200.0	103
OLLR	RIPL_roi	0	0	48200.0	100
VA3_2_roi	unk R VNC 3_roi	0	0	48200.0	3
VA3_2_roi	AVM_roi	0	0	48200.0	79
VA3_2_roi	VA1_roi	0	0	48200.0	77
VA3_2_roi	VA2_3_roi	0	0	48200.0	38
unk R VNC 3_roi	VA2_3_roi	0	0	48200.0	49
DA1? DNC4 L com	unk DNC5	0	0	48200.0	20
unk DNC5	DB1_roi	0	1	48200.0	23
FLPR?	AWBR	0	0	48200.0	212
FLPR?	ASIR	0	0	48200.0	30
FLPR?	ASGR	0	0	48200.0	73
FLPR?	ASER	0	0	48200.0	132
FLPR?	ASKR	0	0	48200.0	24
FLPR?	ASCR	0	0	48200.0	95
FLPL?	AWBL	0	0	48200.0	23
FLPL?	ASGL	0	0	48200.0	227
FLPL?	ASKL	0	0	48200.0	136
AWBL	ASHL	0	0	48200.0	38
AWBL	ASKL	0	0	48200.0	90
ASIL	AWCL	0	0	48200.0	88
ASIL	ASGL	0	0	48200.0	28
ASIL	ADLL	0	0	48200.0	8
ASIL	AFDL	0	0	48200.0	24
ASGL	ADLL	0	0	48200.0	117
ASGL	AFDL	0	0	48200.0	202
ADLL	AFDL	0	0	48200.0	93
AFDL	ASHL	0	0	48200.0	88
AFDL	ASKL	0	0	48200.0	116
AFDR	AWBR	0	0	48200.0	10
AWBR	ADFR	0	0	48200.0	93
AWBR	ASKR	0	0	48200.0	83
AWBR	ASHR	0	0	48200.0	56
AWBR	ASCR	0	0	48200.0	120
AWBR	IL2R_roi	0	0	48200.0	52
ASIR	ASGR	0	0	48200.0	16
ASIR	ADLR	0	0	48200.0	152
ADFR	IL2R_roi	0	0	48200.0	43
CEPshVR	OLQshVR?	0	0	48200.0	95
AVM_roi	VA1_roi	0	0	48200.0	67
VA1_roi	VA2_3_roi	0	0	48200.0	2
VA1_roi	DB1_roi	0	0	48200.0	58
VA2_3_roi	DB1_roi	0	0	48200.0	75
ASHL	ASKL	0	0	48200.0	22
IL1DR	URYDR	0	0	48220.0	79
IL1R	OLLR	0	0	48220.0	298
URYDR	URADR_roi	0	0	48220.0	99
DA1? DNC4 L com	unk DNC5	0	0	48220.0	14
unk DNC5	DB1_roi	0	0	48220.0	27
M2R	OLLR	0	0	48240.0	5
RIPR	IL2L	0	0	48240.0	63
RIPR	URYVL	0	0	48240.0	40
IL2L	URBL_roi	0	0	48240.0	17
IL1VR	URAVR_roi	0	0	48240.0	85
IL1DR	OLQDR	1	0	48240.0	24
IL1DR	URYDR	1	0	48240.0	684
IL1DR	GLRDR	1	0	48240.0	24
IL1DR	CEPDR	1	0	48240.0	134
IL1DR	URADR_roi	1	0	48240.0	78
IL1R	OLLR	0	0	48240.0	447
IL1R	URBR_roi	0	0	48240.0	12
IL1R	ADFR	0	0	48240.0	149
IL1R	ASJR	0	0	48240.0	126
IL1R	IL2R_roi	0	0	48240.0	40
CEPVR	URAVR_roi	0	0	48240.0	96
CEPVR	CEPshVR	0	0	48240.0	43
OLQVR	URAVR_roi	0	0	48240.0	114
OLQVR	OLQshVR?	0	0	48240.0	221
OLQVR	URYVR_roi	0	0	48240.0	122
IL1VL	GLRVL	0	0	48240.0	90
URAVR_roi	IL2VR_roi	0	0	48240.0	6
URYDR	ASCR	0	0	48240.0	405
URYDR	URADR_roi	0	0	48240.0	135
areatree	GLRDL	0	0	48240.0	85
GLRR	RIPL_roi	0	0	48240.0	115
GLRVR_split_900	FLPR?	0	1	48240.0	92
GLRVR_split_900	CEPshVR	0	0	48240.0	88
GLRDR	FLPR?	0	2	48240.0	142
SABVL_roi	SAAVR	0	0	48240.0	78
SABVR	SAAVL	0	0	48240.0	52
SABD	SAADL	0	0	48240.0	64
OLLR	URBR_roi	0	0	48240.0	131
OLLR	ASCR	0	0	48240.0	206
OLLR	RIPL_roi	0	0	48240.0	56
VA3_2_roi	AVM_roi	0	0	48240.0	89
VA3_2_roi	VA1_roi	0	0	48240.0	63
VA3_2_roi	VA2_3_roi	0	0	48240.0	52
DA1? DNC4 L com	unk DNC5	0	0	48240.0	35
DA1? DNC4 L com	DB1_roi	0	1	48240.0	25
unk DNC5	DB1_roi	0	1	48240.0	34
FLPR?	AWBR	0	0	48240.0	47
FLPR?	ASGR	0	0	48240.0	10
FLPR?	ASER	0	0	48240.0	199
FLPR?	ASKR	0	0	48240.0	10
FLPR?	ASCR	0	0	48240.0	101
FLPL?	ASGL	0	0	48240.0	250
FLPL?	ASKL	0	0	48240.0	137
AWBL	ASHL	0	0	48240.0	14
AWBL	ASKL	0	0	48240.0	97
ASIL	AWCL	0	0	48240.0	84
ASIL	ASGL	0	0	48240.0	103
ASIL	ADLL	0	0	48240.0	69
ASIL	AFDL	0	0	48240.0	94
ASGL	ADLL	0	0	48240.0	61
ASGL	AFDL	0	0	48240.0	217
ADLL	AFDL	0	0	48240.0	88
AFDL	ASHL	0	0	48240.0	59
AFDL	ASKL	0	0	48240.0	84
AFDR	AWBR	0	0	48240.0	118
AFDR	ADFR	0	0	48240.0	35
AWBR	ADFR	0	0	48240.0	82
AWBR	ASKR	0	0	48240.0	25
AWBR	ASHR	0	0	48240.0	66
AWBR	ASCR	0	0	48240.0	195
AWBR	IL2R_roi	0	0	48240.0	104
ADFR	IL2R_roi	0	0	48240.0	22
ASJR	ADLR	0	0	48240.0	30
ADLR	ASHR	0	0	48240.0	58
CEPshVR	OLQshVR?	0	0	48240.0	128
AVM_roi	VA1_roi	0	0	48240.0	66
VA1_roi	VA2_3_roi	0	0	48240.0	14
VA1_roi	DB1_roi	0	0	48240.0	40
VA2_3_roi	DB1_roi	0	0	48240.0	66
RIPR	IL2L	0	0	48260.0	70
RIPR	IL1L	0	0	48260.0	260
RIPR	URYVL	0	0	48260.0	64
IL1VR	URAVR_roi	0	0	48260.0	226
IL1VR	GLRVR_split_900	0	0	48260.0	78
IL1VR	IL2VR_roi	0	0	48260.0	51
CEPVR	URAVR_roi	0	0	48260.0	100
CEPVR	CEPshVR	0	0	48260.0	34
OLQVR	OLQshVR?	0	0	48260.0	75
OLQVR	URYVR_roi	0	0	48260.0	124
IL1VL	GLRVL	0	0	48260.0	136
URAVR_roi	IL2VR_roi	0	0	48260.0	28
URXR	CEPDR	0	0	48260.0	125
URYDR	OLLR	0	0	48260.0	112
URYDR	ASCR	0	0	48260.0	337
URYDR	URADR_roi	0	0	48260.0	81
areatree	GLRDL	0	0	48260.0	65
GLRR	RIPL_roi	0	0	48260.0	138
GLRVR_split_900	FLPR?	0	1	48260.0	104
GLRVR_split_900	CEPshVR	0	0	48260.0	68
GLRDR	FLPR?	0	2	48260.0	152
CEPDR	FLPR?	0	2	48260.0	6
SABVL_roi	SAAVR	0	0	48260.0	79
SABVR	SAAVL	0	0	48260.0	49
SABD	SAADL	0	0	48260.0	75
OLLR	URBR_roi	0	0	48260.0	89
OLLR	ASCR	0	0	48260.0	229
OLLR	RIPL_roi	0	0	48260.0	6
VA3_2_roi	AVM_roi	0	0	48260.0	50
VA3_2_roi	VA1_roi	0	0	48260.0	63
VA3_2_roi	VA2_3_roi	0	0	48260.0	48
DA1? DNC4 L com	unk DNC5	0	0	48260.0	24
DA1? DNC4 L com	DB1_roi	0	1	48260.0	24
unk DNC5	DB1_roi	0	1	48260.0	29
FLPR?	AWBR	0	0	48260.0	77
FLPR?	ASER	0	0	48260.0	164
FLPR?	ASKR	0	0	48260.0	52
FLPR?	ASCR	0	0	48260.0	24
FLPL?	ASGL	0	0	48260.0	175
FLPL?	ASKL	0	0	48260.0	144
AWBL	ASHL	0	0	48260.0	18
AWBL	ASKL	0	0	48260.0	53
ASIL	AWCL	0	0	48260.0	100
ASIL	ASGL	0	0	48260.0	124
ASIL	ADLL	0	0	48260.0	74
ASIL	AFDL	0	0	48260.0	53
ASGL	ADLL	0	0	48260.0	69
ASGL	AFDL	0	0	48260.0	180
ADLL	AFDL	0	0	48260.0	78
AFDL	ASHL	0	0	48260.0	78
AFDL	ASKL	0	0	48260.0	104
AFDR	AWBR	0	0	48260.0	118
AFDR	ADFR	0	0	48260.0	61
AWBR	ADFR	0	0	48260.0	88
AWBR	ASKR	0	0	48260.0	40
AWBR	ASCR	0	0	48260.0	87
AWBR	IL2R_roi	0	0	48260.0	111
ASIR	ADLR	0	0	48260.0	91
ADFR	IL2R_roi	0	0	48260.0	104
ASJR	ADLR	0	0	48260.0	102
ASJR	AWAR	0	0	48260.0	10
ADLR	ASHR	0	0	48260.0	53
CEPshVR	OLQshVR?	0	0	48260.0	121
AVM_roi	VA1_roi	0	0	48260.0	59
VA1_roi	VA2_3_roi	0	0	48260.0	24
VA1_roi	DB1_roi	0	0	48260.0	44
VA2_3_roi	DB1_roi	0	0	48260.0	58
RIPR	IL2L	0	0	48280.0	56
RIPR	IL1L	0	0	48280.0	91
RIPR	URYVL	0	0	48280.0	43
IL1VR	OLQVR	0	0	48280.0	76
IL1VR	URAVR_roi	0	0	48280.0	201
IL1VR	IL2VR_roi	0	0	48280.0	2
IL1R	OLLR	0	0	48280.0	606
IL1R	URBR_roi	0	0	48280.0	6
IL1R	AFDR	0	0	48280.0	102
IL1R	ADFR	0	0	48280.0	150
IL1R	ASJR	0	0	48280.0	191
IL1R	IL2R_roi	0	0	48280.0	36
CEPVR	URAVR_roi	0	0	48280.0	75
CEPVR	CEPshVR	0	0	48280.0	23
CEPVL	OLQVL	0	0	48280.0	61
CEPVL	GLRVL	0	0	48280.0	20
OLQVL	URAVL_roi	0	0	48280.0	40
OLQVR	OLQshVR?	0	0	48280.0	102
IL1VL	GLRVL	0	0	48280.0	110
URXR	CEPDR	0	0	48280.0	145
URXR	FLPR?	0	2	48280.0	19
URXL	areatree	0	0	48280.0	19
URYDR	ASCR	0	0	48280.0	188
URYDR	URADR_roi	0	0	48280.0	122
areatree	GLRDL	0	0	48280.0	92
GLRR	RIPL_roi	0	0	48280.0	87
GLRVR_split_900	CEPshVR	0	0	48280.0	70
GLRDR	FLPR?	0	2	48280.0	134
CEPDR	FLPR?	0	2	48280.0	10
SABVL_roi	SAAVR	0	0	48280.0	73
SABVR	SAAVL	0	0	48280.0	55
SABD	SAADL	0	0	48280.0	66
OLLR	URBR_roi	0	0	48280.0	82
OLLR	ASCR	0	0	48280.0	264
OLLR	RIPL_roi	0	0	48280.0	131
VA3_2_roi	AVM_roi	0	0	48280.0	39
VA3_2_roi	VA1_roi	0	0	48280.0	50
VA3_2_roi	VA2_3_roi	0	0	48280.0	36
DA1? DNC4 L com	unk DNC5	0	0	48280.0	39
DA1? DNC4 L com	DB1_roi	0	1	48280.0	21
unk DNC5	DB1_roi	0	1	48280.0	34
FLPR?	ASER	0	0	48280.0	193
FLPR?	ASCR	0	0	48280.0	98
FLPL?	ASGL	0	0	48280.0	248
FLPL?	ASKL	0	0	48280.0	107
AWBL	ASHL	0	0	48280.0	12
AWBL	ASKL	0	0	48280.0	94
ASIL	AWCL	0	0	48280.0	93
ASIL	ASGL	0	0	48280.0	116
ASIL	ADLL	0	0	48280.0	61
ASGL	ADLL	0	0	48280.0	117
ASGL	AFDL	0	0	48280.0	250
ADLL	AFDL	0	0	48280.0	82
AFDL	ASHL	0	0	48280.0	87
AFDL	ASKL	0	0	48280.0	101
AFDR	AWBR	0	0	48280.0	150
AFDR	ADFR	0	0	48280.0	99
AFDR	ADLR	0	0	48280.0	74
AWBR	ADFR	0	0	48280.0	60
AWBR	ASKR	0	0	48280.0	37
AWBR	ASCR	0	0	48280.0	83
AWBR	IL2R_roi	0	0	48280.0	137
ASIR	ADLR	0	0	48280.0	117
ADFR	IL2R_roi	0	0	48280.0	87
ASJR	ADLR	0	0	48280.0	54
CEPshVR	OLQshVR?	0	0	48280.0	148
AVM_roi	VA1_roi	0	0	48280.0	64
VA1_roi	VA2_3_roi	0	0	48280.0	28
VA1_roi	DB1_roi	0	0	48280.0	50
VA2_3_roi	DB1_roi	0	0	48280.0	46
RIPR	IL2L	0	0	48300.0	63
RIPR	IL1L	0	0	48300.0	183
RIPR	URYVL	0	0	48300.0	141
IL1VR	URAVR_roi	0	0	48300.0	145
IL1DR	URYDR	0	0	48300.0	31
IL1R	OLLR	0	0	48300.0	596
IL1R	AFDR	0	0	48300.0	29
IL1R	ADFR	0	0	48300.0	105
IL1R	ASJR	0	0	48300.0	46
IL1R	IL2R_roi	0	0	48300.0	56
CEPVR	URAVR_roi	0	0	48300.0	54
CEPVL	OLQVL	0	0	48300.0	73
CEPVL	GLRVL	0	0	48300.0	42
OLQVL	URAVL_roi	0	0	48300.0	57
OLQVR	OLQshVR?	0	0	48300.0	168
OLQVR	URYVR_roi	0	0	48300.0	113
IL1VL	GLRVL	0	0	48300.0	126
URXR	CEPDR	0	0	48300.0	197
URYDR	OLLR	0	0	48300.0	105
URYDR	ASCR	0	0	48300.0	856
URYDR	URADR_roi	0	0	48300.0	101
areatree	GLRDL	0	0	48300.0	98
GLRR	RIPL_roi	0	0	48300.0	110
GLRVR_split_900	CEPshVR	0	0	48300.0	4
GLRDR	FLPR?	0	2	48300.0	176
CEPDR	FLPR?	0	2	48300.0	71
SABVL_roi	SAAVR	0	0	48300.0	57
SABVR	SAAVL	0	0	48300.0	41
SABD	SAADL	0	0	48300.0	48
OLLR	ASCR	0	0	48300.0	308
OLLR	RIPL_roi	0	0	48300.0	33
DA1? DNC4 L com	unk DNC5	0	0	48300.0	41
DA1? DNC4 L com	DB1_roi	0	1	48300.0	36
unk DNC5	DB1_roi	0	1	48300.0	19
FLPR?	ASER	0	0	48300.0	83
FLPL?	ASGL	0	0	48300.0	134
FLPL?	ASKL	0	0	48300.0	109
AWBL	ADFL	0	0	48300.0	61
AWBL	ASHL	0	0	48300.0	38
AWBL	ASKL	0	0	48300.0	89
ASIL	AWCL	0	0	48300.0	108
ASIL	ASGL	0	0	48300.0	120
ASIL	ADLL	0	0	48300.0	75
ASGL	ADLL	0	0	48300.0	100
ASGL	AFDL	0	0	48300.0	191
ADLL	AFDL	0	0	48300.0	88
AFDL	ASHL	0	0	48300.0	85
AFDL	ASKL	0	0	48300.0	60
AFDR	AWBR	0	0	48300.0	150
AFDR	ADFR	0	0	48300.0	86
AFDR	ADLR	0	0	48300.0	125
AFDR	AWAR	0	0	48300.0	44
AFDR	ASHR	0	0	48300.0	23
AWBR	ADFR	0	0	48300.0	80
AWBR	ASCR	0	0	48300.0	204
AWBR	IL2R_roi	0	0	48300.0	148
ASIR	ADLR	0	0	48300.0	81
ADFR	IL2R_roi	0	0	48300.0	100
ASJR	ADLR	0	0	48300.0	90
ASJR	AWAR	0	0	48300.0	39
ASGR	ASER	0	0	48300.0	6
ASER	ASCR	0	0	48300.0	29
ADLR	ASHR	0	0	48300.0	81
CEPshVR	OLQshVR?	0	0	48300.0	212
AVM_roi	VA1_roi	0	0	48300.0	52
VA1_roi	VA2_3_roi	0	0	48300.0	45
VA1_roi	DB1_roi	0	0	48300.0	50
VA2_3_roi	DB1_roi	0	0	48300.0	54
RIPR	RIPL	0	0	48340.0	113
RIPR	IL2L	0	0	48340.0	107
RIPR	IL1L	0	0	48340.0	134
RIPR	URYVL	0	0	48340.0	199
RIPL	URYVL	0	0	48340.0	53
IL1VR	OLQVR	0	0	48340.0	33
IL1VR	URAVR_roi	0	0	48340.0	110
IL1VR	GLRVR_split_900	0	0	48340.0	34
IL1VR	IL2VR_roi	0	0	48340.0	36
IL1DR	URYDR	0	0	48340.0	139
IL1DR	CEPDR	0	0	48340.0	32
IL1R	ADFR	0	0	48340.0	72
IL1R	ASJR	0	0	48340.0	42
IL1R	IL2R_roi	0	0	48340.0	32
CEPVR	URAVR_roi	0	0	48340.0	52
CEPVR	IL2VR_roi	0	0	48340.0	62
CEPVL	OLQVL	0	0	48340.0	70
OLQVR	OLQshVR?	0	0	48340.0	71
OLQVR	URYVR_roi	0	0	48340.0	113
IL1VL	GLRVL	0	0	48340.0	84
URAVR_roi	IL2VR_roi	0	0	48340.0	74
URXR	CEPDR	0	0	48340.0	247
URYDR	OLLR	0	0	48340.0	72
URYDR	ASCR	0	0	48340.0	934
areatree	GLRDL	0	0	48340.0	104
GLRR	RIPL_roi	0	0	48340.0	88
GLRVR_split_900	IL2VR_roi	0	0	48340.0	113
GLRDR	CEPDR	0	0	48340.0	93
GLRDR	FLPR?	0	2	48340.0	38
SABVL_roi	SAAVR	0	0	48340.0	59
SABVR	SAAVL	0	0	48340.0	41
SABD	SAADL	0	0	48340.0	71
OLLR	URBR_roi	0	0	48340.0	100
OLLR	ASCR	0	0	48340.0	184
OLLR	RIPL_roi	0	0	48340.0	40
DA1? DNC4 L com	unk DNC5	0	0	48340.0	38
unk DNC5	DB1_roi	0	1	48340.0	6
FLPL?	ASGL	0	0	48340.0	89
FLPL?	ASKL	0	0	48340.0	87
AWBL	ADFL	0	0	48340.0	79
AWBL	ASHL	0	0	48340.0	24
AWBL	ASKL	0	0	48340.0	122
ASIL	AWCL	0	0	48340.0	136
ASIL	ASGL	0	0	48340.0	8
ASIL	ADLL	0	0	48340.0	41
ASGL	ADLL	0	0	48340.0	61
ASGL	AFDL	0	0	48340.0	211
ADLL	AFDL	0	0	48340.0	51
AFDL	ASHL	0	0	48340.0	117
AFDL	ASKL	0	0	48340.0	112
AFDR	AWBR	0	0	48340.0	206
AFDR	ADFR	0	0	48340.0	104
AFDR	ASJR	0	0	48340.0	86
AFDR	ADLR	0	0	48340.0	209
AFDR	AWAR	0	0	48340.0	93
AFDR	ASHR	0	0	48340.0	66
AWBR	ADFR	0	0	48340.0	34
AWBR	ASKR	0	0	48340.0	115
AWBR	ASCR	0	0	48340.0	88
ASIR	ADLR	0	0	48340.0	64
ADFR	IL2R_roi	0	0	48340.0	134
ASJR	ADLR	0	0	48340.0	38
ASJR	AWAR	0	0	48340.0	49
ASGR	ASER	0	0	48340.0	32
ASER	ASCR	0	0	48340.0	167
ADLR	ASHR	0	0	48340.0	98
CEPshVR	OLQshVR?	0	0	48340.0	312
CEPshVR	IL2VR_roi	0	0	48340.0	26
AVM_roi	VA1_roi	0	0	48340.0	32
VA1_roi	VA2_3_roi	0	0	48340.0	31
VA1_roi	DB1_roi	0	0	48340.0	38
VA2_3_roi	DB1_roi	0	0	48340.0	42
RIPR	RIPL	0	0	48360.0	95
RIPR	IL2L	0	0	48360.0	54
RIPR	IL1L	0	0	48360.0	98
RIPR	URYVL	0	0	48360.0	98
RIPL	URYVL	0	0	48360.0	12
IL1VR	OLQVR	0	0	48360.0	275
IL1VR	URAVR_roi	0	0	48360.0	175
IL1VR	GLRVR_split_900	0	0	48360.0	44
IL1DR	URYDR	0	0	48360.0	124
IL1DR	CEPDR	0	0	48360.0	76
IL1DR	URADR_roi	0	0	48360.0	19
IL1R	OLLR	0	0	48360.0	39
IL1R	ASJR	0	0	48360.0	3
IL1R	IL2R_roi	0	0	48360.0	60
CEPVR	URAVR_roi	0	0	48360.0	54
CEPVR	IL2VR_roi	0	0	48360.0	73
CEPVL	GLRVL	0	0	48360.0	25
OLQVR	OLQshVR?	0	0	48360.0	26
OLQVR	URYVR_roi	0	0	48360.0	95
IL1VL	GLRVL	0	0	48360.0	84
URAVR_roi	IL2VR_roi	0	0	48360.0	101
URXR	CEPDR	0	0	48360.0	243
URYDR	ASCR	0	0	48360.0	892
areatree	GLRDL	0	0	48360.0	110
GLRR	RIPL_roi	0	0	48360.0	80
GLRVR_split_900	IL2VR_roi	0	0	48360.0	149
GLRDR	CEPDR	0	0	48360.0	72
CEPDR	FLPR?	0	2	48360.0	2
SABVL_roi	SAAVR	0	0	48360.0	66
SABVR	SAAVL	0	0	48360.0	49
SABD	SAADL	0	0	48360.0	79
OLLR	URBR_roi	0	0	48360.0	102
OLLR	ASCR	0	0	48360.0	299
OLLR	RIPL_roi	0	0	48360.0	26
DA1? DNC4 L com	unk DNC5	0	0	48360.0	24
unk DNC5	DB1_roi	0	1	48360.0	37
FLPL?	ASGL	0	0	48360.0	98
FLPL?	ASKL	0	0	48360.0	74
AWBL	ADFL	0	0	48360.0	75
AWBL	ASHL	0	0	48360.0	46
AWBL	ASKL	0	0	48360.0	77
ASIL	AWCL	0	0	48360.0	140
ASIL	ADLL	0	0	48360.0	64
ASGL	ADLL	0	0	48360.0	130
ASGL	AFDL	0	0	48360.0	187
ASGL	ASKL	0	0	48360.0	72
AFDL	ASHL	0	0	48360.0	102
AFDL	ASKL	0	0	48360.0	61
AFDR	AWBR	0	0	48360.0	211
AFDR	ADFR	0	0	48360.0	77
AFDR	ASJR	0	0	48360.0	157
AFDR	ADLR	0	0	48360.0	191
AFDR	AWAR	0	0	48360.0	77
AFDR	ASHR	0	0	48360.0	101
AWBR	ADFR	0	0	48360.0	28
AWBR	ASKR	0	0	48360.0	4
AWBR	ASCR	0	0	48360.0	45
ASIR	ADLR	0	0	48360.0	92
ADFR	IL2R_roi	0	0	48360.0	92
ASJR	ADLR	0	0	48360.0	34
ASJR	AWAR	0	0	48360.0	62
ASGR	ASER	0	0	48360.0	73
ADLR	ASHR	0	0	48360.0	57
CEPshVR	OLQshVR?	0	0	48360.0	150
CEPshVR	IL2VR_roi	0	0	48360.0	64
OLQshVR?	RIBR_roi	0	0	48360.0	118
AVM_roi	VA1_roi	0	0	48360.0	36
VA1_roi	VA2_3_roi	0	0	48360.0	12
VA1_roi	DB1_roi	0	0	48360.0	30
VA2_3_roi	DB1_roi	0	0	48360.0	30
RIPR	RIPL	0	0	48380.0	121
RIPR	IL2L	0	0	48380.0	86
RIPR	IL1L	0	0	48380.0	161
RIPR	URYVL_roi	0	0	48380.0	157
RIPL	URYVL_roi	0	0	48380.0	243
IL2L	AWCL	0	0	48380.0	20
IL1VR	OLQVR	1	0	48380.0	48
IL1VR	URAVR_roi	1	0	48380.0	146
IL1VR	GLRVR_split_900	1	0	48380.0	52
IL1VR	FLPR?	1	1	48380.0	15
IL1VR	IL2VR_roi	1	0	48380.0	133
IL1DR	URYDR	0	0	48380.0	151
IL1DR	URADR_roi	0	0	48380.0	60
IL1R	AFDR	0	0	48380.0	39
IL1R	ASJR	0	0	48380.0	32
IL1R	IL2R_roi	0	0	48380.0	32
CEPVR	OLQVR	0	0	48380.0	41
CEPVR	URAVR_roi	0	0	48380.0	39
CEPVR	IL2VR_roi	0	0	48380.0	98
CEPVL	GLRVL	0	0	48380.0	43
CEPVL	URAVL_roi	0	0	48380.0	35
OLQVR	OLQshVR?	0	0	48380.0	228
OLQVR	URYVR_roi	0	0	48380.0	95
IL1VL	GLRVL	0	0	48380.0	92
URAVR_roi	IL2VR_roi	0	0	48380.0	98
URXR	CEPDR	0	0	48380.0	290
URXL	areatree	0	0	48380.0	21
URYDR	ASCR	0	0	48380.0	635
URYDR	URADR_roi	0	0	48380.0	50
areatree	GLRDL	0	0	48380.0	87
GLRR	RIPL_roi	0	0	48380.0	17
GLRVR_split_900	IL2VR_roi	0	0	48380.0	134
GLRDR	CEPDR	0	0	48380.0	98
SABVL_roi	SAAVR	0	0	48380.0	58
SABVR	SAAVL	0	0	48380.0	56
SABD	SAADL	0	0	48380.0	63
OLLR	URBR_roi	0	0	48380.0	52
OLLR	ASCR	0	0	48380.0	150
OLLR	RIPL_roi	0	0	48380.0	49
DA1? DNC4 L com	unk DNC5	0	0	48380.0	12
unk DNC5	DB1_roi	0	1	48380.0	44
FLPR?	ASKR	0	0	48380.0	8
FLPL?	ASGL	0	0	48380.0	50
FLPL?	ASKL	0	0	48380.0	104
AWBL	ADFL	0	0	48380.0	81
AWBL	ASHL	0	0	48380.0	32
AWBL	ASKL	0	0	48380.0	74
ASIL	AWCL	0	0	48380.0	145
ASIL	ADLL	0	0	48380.0	72
ASGL	ADLL	0	0	48380.0	138
ASGL	AFDL	0	0	48380.0	169
ASGL	ASKL	0	0	48380.0	110
AFDL	ASHL	0	0	48380.0	120
AFDL	ASKL	0	0	48380.0	82
AFDR	AWBR	0	0	48380.0	198
AFDR	ADFR	0	0	48380.0	31
AFDR	ASJR	0	0	48380.0	153
AFDR	ADLR	0	0	48380.0	191
AFDR	AWAR	0	0	48380.0	65
AFDR	ASHR	0	0	48380.0	120
AWBR	ASKR	0	0	48380.0	129
AWBR	ASCR	0	0	48380.0	105
ASIR	ADLR	0	0	48380.0	89
ADFR	IL2R_roi	0	0	48380.0	59
ASJR	ADLR	0	0	48380.0	54
ASJR	AWAR	0	0	48380.0	50
ASGR	ASER	0	0	48380.0	54
ASER	ASCR	0	0	48380.0	5
ASKR	ADLR	0	0	48380.0	2
ADLR	ASHR	0	0	48380.0	55
CEPshVR	OLQshVR?	0	0	48380.0	212
CEPshVR	IL2VR_roi	0	0	48380.0	131
OLQshVR?	RIBR_roi	0	0	48380.0	162
AVM_roi	VA1_roi	0	0	48380.0	24
VA1_roi	VA2_3_roi	0	0	48380.0	48
VA1_roi	DB1_roi	0	0	48380.0	46
VA2_3_roi	DB1_roi	0	0	48380.0	43
ASHL	ASKL	0	0	48380.0	91
RIPR	RIPL	0	0	48400.0	102
RIPR	IL2L	0	0	48400.0	90
RIPR	IL1L	0	0	48400.0	153
RIPR	URYVL_roi	0	0	48400.0	184
RIPL	URYVL_roi	0	0	48400.0	336
IL1VR	OLQVR	1	0	48400.0	62
IL1VR	URAVR_roi	1	0	48400.0	124
IL1VR	GLRVR_split_900	1	0	48400.0	104
IL1VR	IL2VR_roi	1	0	48400.0	159
IL1DR	URYDR	0	0	48400.0	171
IL1DR	CEPDR	0	0	48400.0	128
IL1DR	URADR_roi	0	0	48400.0	82
IL1R	AFDR	0	0	48400.0	36
IL1R	ASJR	0	0	48400.0	108
CEPVR	OLQVR	0	0	48400.0	70
CEPVR	URAVR_roi	0	0	48400.0	26
CEPVR	IL2VR_roi	0	0	48400.0	103
CEPVL	GLRVL	0	0	48400.0	12
CEPVL	URAVL_roi	0	0	48400.0	16
OLQVR	OLQshVR?	0	0	48400.0	243
OLQVR	URYVR_roi	0	0	48400.0	50
IL1VL	GLRVL	0	0	48400.0	68
URAVR_roi	IL2VR_roi	0	0	48400.0	83
URXR	CEPDR	0	0	48400.0	278
URYDR	ASCR	0	0	48400.0	845
areatree	GLRDL	0	0	48400.0	80
GLRR	RIPL_roi	0	0	48400.0	98
GLRVR_split_900	IL2VR_roi	0	0	48400.0	92
GLRDR	CEPDR	0	0	48400.0	138
SABVL_roi	SAAVR	0	0	48400.0	62
SABVR	SAAVL	0	0	48400.0	64
SABD	SAADL	0	0	48400.0	60
OLLR	URBR_roi	0	0	48400.0	159
OLLR	ASCR	0	0	48400.0	88
OLLR	RIPL_roi	0	0	48400.0	53
DA1? DNC4 L com	unk DNC5	0	0	48400.0	24
unk DNC5	DB1_roi	0	1	48400.0	50
FLPR?	ASKR	0	0	48400.0	37
FLPL?	ASKL	0	0	48400.0	88
AWBL	ADFL	0	0	48400.0	94
AWBL	ASHL	0	0	48400.0	42
AWBL	ASKL	0	0	48400.0	87
ASIL	AWCL	0	0	48400.0	144
ASIL	ADLL	0	0	48400.0	28
ASGL	ADLL	0	0	48400.0	164
ASGL	AFDL	0	0	48400.0	148
ASGL	ASKL	0	0	48400.0	105
AFDL	ASHL	0	0	48400.0	130
AFDL	ASKL	0	0	48400.0	80
AFDR	AWBR	0	0	48400.0	163
AFDR	ASJR	0	0	48400.0	152
AFDR	ADLR	0	0	48400.0	168
AFDR	AWAR	0	0	48400.0	59
AFDR	ASHR	0	0	48400.0	92
AWBR	ASKR	0	0	48400.0	139
AWBR	ASCR	0	0	48400.0	20
ASIR	ADLR	0	0	48400.0	68
ASJR	ADLR	0	0	48400.0	12
ASJR	AWAR	0	0	48400.0	66
ASGR	ASER	0	0	48400.0	46
ASER	ASCR	0	0	48400.0	31
ASKR	ASHR	0	0	48400.0	34
CEPshVR	OLQshVR?	0	0	48400.0	195
CEPshVR	IL2VR_roi	0	0	48400.0	36
OLQshVR?	RIBR_roi	0	0	48400.0	147
AVM_roi	VA1_roi	0	0	48400.0	12
VA1_roi	VA2_3_roi	0	0	48400.0	32
VA1_roi	DB1_roi	0	0	48400.0	38
VA2_3_roi	DB1_roi	0	0	48400.0	39
ASHL	ASKL	0	0	48400.0	109
RIPR	RIPL	0	0	48420.0	118
RIPR	IL2L	0	0	48420.0	121
RIPR	IL1L	0	0	48420.0	160
RIPR	URYVL_roi	0	0	48420.0	404
RIPL	URYVL_roi	0	0	48420.0	318
IL2L	AWCL	0	0	48420.0	152
IL1VR	URAVR_roi	1	0	48420.0	85
IL1VR	GLRVR_split_900	1	0	48420.0	93
IL1VR	FLPR?	1	1	48420.0	46
IL1VR	IL2VR_roi	1	0	48420.0	189
IL1DR	URYDR	0	0	48420.0	222
IL1DR	CEPDR	0	0	48420.0	209
IL1DR	URADR_roi	0	0	48420.0	97
IL1R	AFDR	0	0	48420.0	46
IL1R	ASJR	0	0	48420.0	225
IL1R	IL2R_roi	0	0	48420.0	12
CEPVR	URAVR_roi	0	0	48420.0	17
CEPVR	IL2VR_roi	0	0	48420.0	125
CEPVL	GLRVL	0	0	48420.0	54
CEPVL	URAVL_roi	0	0	48420.0	18
OLQVR	OLQshVR?	0	0	48420.0	40
OLQVR	URYVR_roi	0	0	48420.0	95
IL1VL	GLRVL	0	0	48420.0	86
URAVR_roi	IL2VR_roi	0	0	48420.0	79
URXR	CEPDR	0	0	48420.0	326
URYDR	OLLR	0	0	48420.0	16
URYDR	ASCR	0	0	48420.0	689
areatree	GLRDL	0	0	48420.0	100
GLRR	RIPL_roi	0	0	48420.0	71
GLRVR_split_900	IL2VR_roi	0	0	48420.0	128
GLRDR	CEPDR	0	0	48420.0	144
SABVL_roi	SAAVR	0	0	48420.0	48
SABVR	SAAVL	0	0	48420.0	81
SABD	SAADL	0	0	48420.0	65
OLLR	URBR_roi	0	0	48420.0	95
OLLR	ASCR	0	0	48420.0	156
OLLR	RIPL_roi	0	0	48420.0	42
DA1? DNC4 L com	unk DNC5	0	0	48420.0	20
unk DNC5	unk DNC6	0	0	48420.0	62
unk DNC5	DB1_roi	0	1	48420.0	40
FLPR?	ASKR	0	0	48420.0	62
FLPL?	ASKL	0	0	48420.0	59
AWBL	ADFL	0	0	48420.0	79
AWBL	ASHL	0	0	48420.0	62
AWBL	ASKL	0	0	48420.0	71
ASIL	AWCL	0	0	48420.0	109
ASIL	ADLL	0	0	48420.0	22
ASGL	ADLL	0	0	48420.0	144
ASGL	AFDL	0	0	48420.0	116
ASGL	ASKL	0	0	48420.0	146
AFDL	ASHL	0	0	48420.0	132
AFDL	ASKL	0	0	48420.0	68
AFDR	AWBR	0	0	48420.0	117
AFDR	ADFR	0	0	48420.0	30
AFDR	ASJR	0	0	48420.0	142
AFDR	ASKR	0	0	48420.0	6
AFDR	ADLR	0	0	48420.0	110
AFDR	AWAR	0	0	48420.0	89
AFDR	ASHR	0	0	48420.0	88
AWBR	ASKR	0	0	48420.0	88
AWBR	ASCR	0	0	48420.0	24
ASIR	ADLR	0	0	48420.0	47
ASJR	AWAR	0	0	48420.0	53
ASGR	ASER	0	0	48420.0	60
ASKR	ASHR	0	0	48420.0	8
CEPshVR	OLQshVR?	0	0	48420.0	178
CEPshVR	IL2VR_roi	0	0	48420.0	84
OLQshVR?	RIBR_roi	0	0	48420.0	160
ADFL	ASHL	0	0	48420.0	52
VA1_roi	VA2_3_roi	0	0	48420.0	59
VA1_roi	DB1_roi	0	0	48420.0	51
VA2_3_roi	DB1_roi	0	0	48420.0	46
ASHL	ASKL	0	0	48420.0	99
RIPR	RIPL	0	0	48440.0	122
RIPR	IL2L	0	0	48440.0	79
RIPR	IL1L	0	0	48440.0	113
RIPR	URYVL_roi	0	0	48440.0	63
RIPL	URYVL_roi	0	0	48440.0	316
IL2L	AWCL	0	0	48440.0	333
IL1VR	OLQVR	1	0	48440.0	14
IL1VR	URAVR_roi	1	0	48440.0	54
IL1VR	GLRVR_split_900	1	0	48440.0	61
IL1VR	IL2VR_roi	1	0	48440.0	140
IL1R	AFDR	0	0	48440.0	72
IL1R	ASJR	0	0	48440.0	99
CEPVR	URAVR_roi	0	0	48440.0	44
CEPVR	IL2VR_roi	0	0	48440.0	107
CEPVL	URAVL_roi	0	0	48440.0	53
OLQVR	OLQshVR?	0	0	48440.0	87
OLQVR	URYVR_roi	0	0	48440.0	81
IL1VL	GLRVL	0	0	48440.0	74
URAVR_roi	IL2VR_roi	0	0	48440.0	99
URXR	CEPDR	0	0	48440.0	266
URYDR	ASCR	0	0	48440.0	720
URYDR	IL2DR_roi	0	0	48440.0	37
URYDR	URADR_roi	0	0	48440.0	96
URYDL	URADL_roi	0	0	48440.0	6
areatree	GLRDL	0	0	48440.0	90
GLRR	RIPL_roi	0	0	48440.0	126
GLRVR_split_900	FLPR?	0	1	48440.0	53
GLRVR_split_900	IL2VR_roi	0	0	48440.0	114
GLRDR	CEPDR	0	0	48440.0	21
SABVL_roi	SAAVR	0	0	48440.0	47
SABVR	SAAVL	0	0	48440.0	84
SABD	SAADL	0	0	48440.0	57
OLLR	URBR_roi	0	0	48440.0	136
OLLR	ASCR	0	0	48440.0	191
OLLR	RIPL_roi	0	0	48440.0	50
DA1? DNC4 L com	unk DNC5	0	0	48440.0	1
unk DNC5	unk DNC6	0	0	48440.0	46
unk DNC5	DB1_roi	0	1	48440.0	36
unk DNC6	DB1_roi	0	1	48440.0	22
FLPR?	ASKR	0	0	48440.0	47
FLPL?	ASKL	0	0	48440.0	29
AWBL	ADFL	0	0	48440.0	88
AWBL	ASHL	0	0	48440.0	60
AWBL	ASKL	0	0	48440.0	74
ASIL	AWCL	0	0	48440.0	81
ASIL	ADLL	0	0	48440.0	16
ASGL	ADLL	0	0	48440.0	154
ASGL	AFDL	0	0	48440.0	93
ASGL	ASKL	0	0	48440.0	133
AFDL	ASHL	0	0	48440.0	128
AFDL	ASKL	0	0	48440.0	42
AFDR	AWBR	0	0	48440.0	162
AFDR	ASJR	0	0	48440.0	158
AFDR	ADLR	0	0	48440.0	80
AFDR	AWAR	0	0	48440.0	67
AFDR	ASHR	0	0	48440.0	71
AWBR	ASKR	0	0	48440.0	41
AWBR	ASCR	0	0	48440.0	102
ASIR	ADLR	0	0	48440.0	55
ASJR	AWAR	0	0	48440.0	106
ASGR	ASER	0	0	48440.0	57
ASER	ASCR	0	0	48440.0	69
ASKR	ASHR	0	0	48440.0	4
CEPshVR	OLQshVR?	0	0	48440.0	260
CEPshVR	IL2VR_roi	0	0	48440.0	56
OLQshVR?	RIBR_roi	0	0	48440.0	91
ADFL	ASHL	0	0	48440.0	45
VA1_roi	VA2_3_roi	0	0	48440.0	38
VA1_roi	DB1_roi	0	0	48440.0	39
VA2_3_roi	DB1_roi	0	0	48440.0	42
ASHL	ASKL	0	0	48440.0	111
RIPR	RIPL	0	0	48460.0	166
RIPR	IL1L	0	0	48460.0	118
RIPR	URYVL_roi	0	0	48460.0	109
RIPL	URYVL_roi	0	0	48460.0	89
IL1VR	OLQVR	1	0	48460.0	394
IL1VR	URAVR_roi	1	0	48460.0	60
IL1VR	GLRVR_split_900	1	0	48460.0	51
IL1VR	IL2VR_roi	1	0	48460.0	104
IL1DR	URYDR	0	1	48460.0	527
IL1DR	CEPDR	0	0	48460.0	95
IL1DR	URADR_roi	0	0	48460.0	76
IL1R	AFDR	0	0	48460.0	60
IL1R	ASJR	0	0	48460.0	138
CEPVR	OLQVR	0	0	48460.0	97
CEPVR	URAVR_roi	0	0	48460.0	44
CEPVR	CEPshVR	0	0	48460.0	48
CEPVR	IL2VR_roi	0	0	48460.0	90
CEPVL	GLRVL	0	0	48460.0	87
OLQVR	BAGR	0	0	48460.0	203
OLQVR	OLQshVR?	0	0	48460.0	167
IL1VL	GLRVL	0	0	48460.0	50
URAVR_roi	IL2VR_roi	0	0	48460.0	112
URXR	CEPDR	0	0	48460.0	263
URYDR	OLLR	1	0	48460.0	128
URYDR	ASCR	1	0	48460.0	904
URYDR	IL2DR_roi	1	0	48460.0	23
URYDR	URADR_roi	1	0	48460.0	59
URYDL	URADL_roi	0	0	48460.0	78
areatree	GLRDL	0	0	48460.0	88
GLRR	RIPL_roi	0	0	48460.0	140
GLRVR_split_900	FLPR?	0	1	48460.0	11
GLRVR_split_900	IL2VR_roi	0	0	48460.0	50
GLRDR	CEPDR	0	0	48460.0	141
SABVL_roi	SAAVR	0	0	48460.0	44
SABVR	SAAVL	0	0	48460.0	68
SABD	SAADL	0	0	48460.0	51
OLLR	ASCR	0	0	48460.0	155
OLLR	RIPL_roi	0	0	48460.0	40
unk DNC5	unk DNC6	0	0	48460.0	26
unk DNC5	DB1_roi	0	1	48460.0	73
unk DNC6	DB1_roi	0	1	48460.0	54
FLPR?	ASKR	0	0	48460.0	46
FLPR?	ASCR	0	0	48460.0	19
FLPL?	ASKL	0	0	48460.0	81
AWBL	ADFL	0	0	48460.0	84
AWBL	ASHL	0	0	48460.0	76
AWBL	ASKL	0	0	48460.0	69
ASIL	AWCL	0	0	48460.0	75
ASIL	ADLL	0	0	48460.0	22
ASGL	ADLL	0	0	48460.0	104
ASGL	ASKL	0	0	48460.0	117
AFDL	ASHL	0	0	48460.0	100
AFDL	ASKL	0	0	48460.0	90
AFDR	AWBR	0	0	48460.0	174
AFDR	ASJR	0	0	48460.0	135
AFDR	ASKR	0	0	48460.0	24
AFDR	AWAR	0	0	48460.0	111
AFDR	ASHR	0	0	48460.0	102
AWBR	ASKR	0	0	48460.0	64
AWBR	ASCR	0	0	48460.0	21
ASIR	ADLR	0	0	48460.0	6
ASJR	AWAR	0	0	48460.0	94
ASGR	ASER	0	0	48460.0	29
ASER	ASCR	0	0	48460.0	119
ASKR	ASHR	0	0	48460.0	8
CEPshVR	OLQshVR?	0	0	48460.0	214
CEPshVR	IL2VR_roi	0	0	48460.0	76
OLQshVR?	RIBR_roi	0	0	48460.0	6
ADFL	ASHL	0	0	48460.0	35
VA1_roi	VA2_3_roi	0	0	48460.0	53
VA1_roi	DB1_roi	0	0	48460.0	39
VA2_3_roi	DB1_roi	0	0	48460.0	40
ASHL	ASKL	0	0	48460.0	110
RIPR	RIPL	0	0	48480.0	98
RIPR	IL2L	0	0	48480.0	63
RIPR	IL1L	0	0	48480.0	84
IL2L	IL1L	0	0	48480.0	530
IL2L	AWCL	0	0	48480.0	288
IL1VR	OLQVR	1	0	48480.0	356
IL1VR	URAVR_roi	1	0	48480.0	84
IL1VR	GLRVR_split_900	1	0	48480.0	92
IL1VR	FLPR?	1	1	48480.0	68
IL1VR	IL2VR_roi	1	0	48480.0	122
IL1DR	CEPDR	0	0	48480.0	185
IL1DR	URADR_roi	0	0	48480.0	94
IL1R	AFDR	0	0	48480.0	64
IL1R	ASJR	0	0	48480.0	124
CEPVR	OLQVR	0	0	48480.0	73
CEPVR	URAVR_roi	0	0	48480.0	35
CEPVR	CEPshVR	0	0	48480.0	64
CEPVR	IL2VR_roi	0	0	48480.0	61
CEPVL	GLRVL	0	0	48480.0	85
CEPVL	URAVL_roi	0	0	48480.0	18
OLQVR	BAGR	0	0	48480.0	370
OLQVR	OLQshVR?	0	0	48480.0	82
OLQVR	URYVR_roi	0	0	48480.0	74
IL1VL	GLRVL	0	0	48480.0	70
URAVR_roi	IL2VR_roi	0	0	48480.0	78
URXR	CEPDR	0	0	48480.0	279
URYDL	URADL_roi	0	0	48480.0	69
areatree	GLRDL	0	0	48480.0	102
GLRR	RIPL_roi	0	0	48480.0	175
GLRVR_split_900	FLPR?	0	1	48480.0	97
GLRVR_split_900	IL2VR_roi	0	0	48480.0	75
GLRDR	CEPDR	0	0	48480.0	156
SABVL_roi	SAAVR	0	0	48480.0	54
SABVR	SAAVL	0	0	48480.0	56
SABD	SAADL	0	0	48480.0	67
OLLR	URBR_roi	0	0	48480.0	97
OLLR	ASCR	0	0	48480.0	56
OLLR	RIPL_roi	0	0	48480.0	18
unk DNC5	unk DNC6	0	0	48480.0	12
unk DNC5	DB1_roi	0	1	48480.0	12
unk DNC6	DB1_roi	0	1	48480.0	68
FLPR?	ASKR	0	0	48480.0	33
FLPL?	ASKL	0	0	48480.0	59
AWBL	ADFL	0	0	48480.0	92
AWBL	ASHL	0	0	48480.0	24
AWBL	ASKL	0	0	48480.0	99
ASIL	AWCL	0	0	48480.0	119
ASIL	ADLL	0	0	48480.0	18
AWCL	ADLL	0	0	48480.0	56
ASGL	ADLL	0	0	48480.0	134
ASGL	ASKL	0	0	48480.0	137
AFDL	ASHL	0	0	48480.0	89
AFDL	ASKL	0	0	48480.0	67
AFDR	AWBR	0	0	48480.0	155
AFDR	ASJR	0	0	48480.0	88
AFDR	ASKR	0	0	48480.0	28
AFDR	AWAR	0	0	48480.0	116
AFDR	ASHR	0	0	48480.0	88
AWBR	ASKR	0	0	48480.0	4
AWBR	ASCR	0	0	48480.0	63
ASIR	ADLR	0	0	48480.0	44
ASJR	AWAR	0	0	48480.0	103
ASGR	ASER	0	0	48480.0	89
ASKR	ASHR	0	0	48480.0	4
CEPshVR	OLQshVR?	0	0	48480.0	264
CEPshVR	IL2VR_roi	0	0	48480.0	76
ADFL	ASHL	0	0	48480.0	25
VA1_roi	VA2_3_roi	0	0	48480.0	65
VA1_roi	DB1_roi	0	0	48480.0	39
VA2_3_roi	DB1_roi	0	0	48480.0	45
ASHL	ASKL	0	0	48480.0	114
M2L	RIPL	1	0	48500.0	2
RIPR	RIPL	0	0	48500.0	93
RIPR	IL2L	0	0	48500.0	68
RIPR	IL1L	0	0	48500.0	83
RIPR	URYVL_roi	0	0	48500.0	60
RIPL	GLRL	0	0	48500.0	1
RIPL	URYVL_roi	0	0	48500.0	410
OLQDL	IL1DL	0	0	48500.0	97
IL2L	IL1L	0	0	48500.0	568
IL2L	AWCL	0	0	48500.0	339
IL1VR	OLQVR	1	0	48500.0	255
IL1VR	URAVR_roi	1	0	48500.0	99
IL1VR	GLRVR_split_900	1	0	48500.0	95
IL1VR	FLPR?	1	1	48500.0	61
IL1VR	IL2VR_roi	1	0	48500.0	146
IL1DR	OLQDR	0	0	48500.0	396
IL1DR	CEPDR	0	0	48500.0	99
IL1DR	URADR_roi	0	0	48500.0	115
CEPVR	OLQVR	0	0	48500.0	98
CEPVR	URAVR_roi	0	0	48500.0	48
CEPVR	CEPshVR	0	0	48500.0	59
CEPVL	GLRVL	0	0	48500.0	73
CEPVL	URAVL_roi	0	0	48500.0	18
OLQVR	BAGR	0	0	48500.0	307
OLQVR	OLQshVR?	0	0	48500.0	920
OLQVR	URYVR_roi	0	0	48500.0	82
IL1VL	GLRVL	0	0	48500.0	102
BAGR	URYVR_roi	0	0	48500.0	19
URXR	CEPDR	0	0	48500.0	259
URYDL	URADL_roi	0	0	48500.0	106
areatree	GLRDL	0	0	48500.0	99
GLRR	RIPL_roi	0	0	48500.0	171
GLRVR_split_900	FLPR?	0	1	48500.0	38
GLRDR	CEPDR	0	0	48500.0	65
SABVL_roi	SAAVR	0	0	48500.0	43
SABVR	SAAVL	0	0	48500.0	71
SABD	SAADL	0	0	48500.0	45
OLLR	ASCR	0	0	48500.0	146
OLLR	RIPL_roi	0	0	48500.0	87
DA1? DNC4 L com	DB1_roi	0	1	48500.0	78
unk DNC5	unk DNC6	0	0	48500.0	1
unk DNC5	DB1_roi	0	1	48500.0	17
unk DNC6	DB1_roi	0	1	48500.0	90
FLPR?	ASKR	0	0	48500.0	50
FLPL?	ASKL	0	0	48500.0	49
AWBL	ADFL	0	0	48500.0	88
AWBL	ASHL	0	0	48500.0	79
ASIL	AWCL	0	0	48500.0	104
ASIL	ADLL	0	0	48500.0	6
AWCL	ADLL	0	0	48500.0	8
ASGL	ADLL	0	0	48500.0	104
ASGL	ASKL	0	0	48500.0	139
AFDL	ASHL	0	0	48500.0	105
AFDL	ASKL	0	0	48500.0	101
AFDR	AWBR	0	0	48500.0	98
AFDR	ASKR	0	0	48500.0	32
AFDR	AWAR	0	0	48500.0	124
AFDR	ASHR	0	0	48500.0	67
AWBR	ASCR	0	0	48500.0	77
ASJR	AWAR	0	0	48500.0	137
ASGR	ASER	0	0	48500.0	116
ASGR	ASKR	0	0	48500.0	66
ASER	ASCR	0	0	48500.0	11
ASKR	ASHR	0	0	48500.0	12
CEPshVR	OLQshVR?	0	0	48500.0	247
CEPshVR	IL2VR_roi	0	0	48500.0	52
ADFL	ASHL	0	0	48500.0	74
VA1_roi	VA2_3_roi	0	0	48500.0	43
VA1_roi	DB1_roi	0	0	48500.0	29
VA2_3_roi	DB1_roi	0	0	48500.0	48
ASHL	ASKL	0	0	48500.0	81
RIPR	RIPL	0	0	48520.0	101
RIPR	IL2L	0	0	48520.0	79
RIPR	IL1L	0	0	48520.0	81
RIPR	URYVL_roi	0	0	48520.0	131
RIPL	GLRL	0	0	48520.0	64
RIPL	URYVL_roi	0	0	48520.0	404
IL2L	IL1L	0	0	48520.0	1266
IL2L	AWCL	0	0	48520.0	366
IL1VR	OLQVR	1	0	48520.0	334
IL1VR	URAVR_roi	1	0	48520.0	78
IL1VR	GLRVR_split_900	1	0	48520.0	79
IL1VR	FLPR?	1	1	48520.0	31
IL1VR	IL2VR_roi	1	0	48520.0	71
IL1DR	OLQDR	0	0	48520.0	667
IL1DR	CEPDR	0	0	48520.0	166
IL1DR	URADR_roi	0	0	48520.0	77
IL1DL	URYDL	0	0	48520.0	146
IL1R	AFDR	0	0	48520.0	62
CEPVR	OLQVR	0	0	48520.0	91
CEPVR	URAVR_roi	0	0	48520.0	53
CEPVR	CEPshVR	0	0	48520.0	58
CEPVL	GLRVL	0	0	48520.0	55
CEPVL	URAVL_roi	0	0	48520.0	26
OLQVL	RIPR_roi	0	0	48520.0	31
OLQVR	BAGR	0	0	48520.0	361
OLQVR	OLQshVR?	0	0	48520.0	148
OLQVR	URYVR_roi	0	0	48520.0	113
IL1VL	GLRVL	0	0	48520.0	50
URXR	CEPDR	0	0	48520.0	266
URYDL	URADL_roi	0	0	48520.0	134
areatree	GLRDL	0	0	48520.0	72
GLRR	RIPL_roi	0	0	48520.0	165
GLRVR_split_900	FLPR?	0	1	48520.0	29
GLRDR	CEPDR	0	0	48520.0	126
SABVL_roi	SAAVR	0	0	48520.0	53
SABVR	SAAVL	0	0	48520.0	60
SABD	SAADL	0	0	48520.0	56
OLLR	URBR_roi	0	0	48520.0	44
OLLR	ASCR	0	0	48520.0	75
OLLR	RIPL_roi	0	0	48520.0	52
DA1? DNC4 L com	unk DNC5	0	0	48520.0	16
DA1? DNC4 L com	DB1_roi	0	1	48520.0	117
unk DNC5	DB1_roi	0	1	48520.0	11
unk DNC6	DB1_roi	0	1	48520.0	70
FLPR?	ASKR	0	0	48520.0	41
FLPR?	ASCR	0	0	48520.0	20
FLPL?	ASKL	0	0	48520.0	73
AWBL	ADFL	0	0	48520.0	85
AWBL	ASHL	0	0	48520.0	93
AWBL	ASKL	0	0	48520.0	120
ASIL	AWCL	0	0	48520.0	84
ASGL	ADLL	0	0	48520.0	132
ASGL	ASKL	0	0	48520.0	156
AFDL	ASHL	0	0	48520.0	90
AFDL	ASKL	0	0	48520.0	143
AFDR	AWBR	0	0	48520.0	42
AFDR	AWAR	0	0	48520.0	147
AFDR	ASHR	0	0	48520.0	58
AWBR	ASCR	0	0	48520.0	18
ASJR	AWAR	0	0	48520.0	91
ASGR	ASKR	0	0	48520.0	3
CEPshVR	OLQshVR?	0	0	48520.0	249
CEPshVR	IL2VR_roi	0	0	48520.0	14
VA1_roi	VA2_3_roi	0	0	48520.0	50
VA1_roi	DB1_roi	0	0	48520.0	29
VA2_3_roi	DB1_roi	0	0	48520.0	41
ASHL	ASKL	0	0	48520.0	156
M2L	RIPL	1	0	48540.0	193
RIPR	RIPL	0	0	48540.0	81
RIPR	IL1L	0	1	48540.0	90
RIPR	IL2L_roi	0	0	48540.0	105
RIPR	URYVL_roi	0	0	48540.0	34
RIPL	GLRL	0	0	48540.0	80
RIPL	URYVL_roi	0	0	48540.0	258
IL1VR	OLQVR	1	0	48540.0	299
IL1VR	URAVR_roi	1	0	48540.0	60
IL1VR	GLRVR_split_900	1	0	48540.0	71
IL1VR	FLPR?	1	1	48540.0	55
IL1VR	IL2VR_roi	1	0	48540.0	91
IL1DR	OLQDR	0	0	48540.0	757
IL1DR	CEPDR	0	0	48540.0	63
IL1DR	URADR_roi	0	0	48540.0	106
IL1DL	URYDL	0	0	48540.0	379
IL1R	AFDR	0	0	48540.0	26
IL1L	IL2L_roi	1	0	48540.0	1287
CEPVR	OLQVR	0	0	48540.0	85
CEPVR	URAVR_roi	0	0	48540.0	52
CEPVR	CEPshVR	0	0	48540.0	75
CEPVL	GLRVL	0	0	48540.0	65
OLQVL	RIPR_roi	0	0	48540.0	74
OLQVR	BAGR	0	0	48540.0	701
OLQVR	OLQshVR?	0	0	48540.0	220
OLQVR	URYVR_roi	0	0	48540.0	73
IL1VL	GLRVL	0	0	48540.0	79
URXR	CEPDR	0	0	48540.0	238
URYDL	URADL_roi	0	0	48540.0	92
areatree	GLRDL	0	0	48540.0	98
GLRR	RIPL_roi	0	0	48540.0	170
GLRDR	CEPDR	0	0	48540.0	155
SABVL_roi	SAAVR	0	0	48540.0	42
SABVR	SAAVL	0	0	48540.0	47
SABD	SAADL	0	0	48540.0	70
OLLR	ASCR	0	0	48540.0	252
OLLR	RIPL_roi	0	0	48540.0	12
VA3_2_roi	VA1_roi	0	0	48540.0	51
VA3_2_roi	VA2_3_roi	0	0	48540.0	31
DA1? DNC4 L com	unk DNC5	0	0	48540.0	43
DA1? DNC4 L com	DB1_roi	0	1	48540.0	137
unk DNC5	DB1_roi	0	1	48540.0	24
unk DNC6	DB1_roi	0	1	48540.0	40
FLPR?	ASKR	0	0	48540.0	57
FLPL?	ASKL	0	0	48540.0	82
AWBL	ADFL	0	0	48540.0	89
AWBL	ASHL	0	0	48540.0	42
AWBL	ASKL	0	0	48540.0	69
ASIL	AWCL	0	0	48540.0	133
AWCL	IL2L_roi	0	0	48540.0	364
ASGL	ADLL	0	0	48540.0	114
ASGL	ASKL	0	0	48540.0	171
AFDL	ASHL	0	0	48540.0	84
AFDL	ASKL	0	0	48540.0	108
AFDR	AWBR	0	0	48540.0	54
AFDR	AWAR	0	1	48540.0	129
AFDR	ASHR	0	0	48540.0	92
AWBR	ASCR	0	0	48540.0	15
ASJR	AWAR	0	1	48540.0	115
ASGR	ASER	0	0	48540.0	92
ASGR	ASKR	0	0	48540.0	51
ASER	ASCR	0	0	48540.0	51
CEPshVR	OLQshVR?	0	0	48540.0	194
CEPshVR	IL2VR_roi	0	0	48540.0	24
VA1_roi	VA2_3_roi	0	0	48540.0	53
VA1_roi	DB1_roi	0	0	48540.0	31
VA2_3_roi	DB1_roi	0	0	48540.0	49
ASHL	ASKL	0	0	48540.0	91
RIPR	RIPL	0	0	48560.0	112
RIPR	IL1L	0	1	48560.0	96
RIPR	IL2L_roi	0	0	48560.0	115
RIPL	IL1L	0	1	48560.0	139
RIPL	GLRL	0	0	48560.0	10
RIPL	URYVL_roi	0	0	48560.0	194
IL1VR	CEPVR	1	0	48560.0	25
IL1VR	OLQVR	1	0	48560.0	232
IL1VR	URAVR_roi	1	0	48560.0	111
IL1VR	GLRVR_split_900	1	0	48560.0	76
IL1VR	FLPR?	1	1	48560.0	45
IL1DR	OLQDR	0	0	48560.0	796
IL1DR	URYDR	0	0	48560.0	382
IL1DR	CEPDR	0	0	48560.0	76
IL1DR	URADR_roi	0	0	48560.0	110
IL1DL	URYDL	0	0	48560.0	200
IL1L	IL2L_roi	1	0	48560.0	1221
CEPVR	OLQVR	0	0	48560.0	79
CEPVR	URAVR_roi	0	0	48560.0	57
CEPVR	CEPshVR	0	0	48560.0	49
CEPVL	GLRVL	0	0	48560.0	74
CEPVL	URAVL_roi	0	0	48560.0	20
OLQVL	RIPR_roi	0	0	48560.0	79
OLQVR	BAGR	0	0	48560.0	590
OLQVR	OLQshVR?	0	0	48560.0	436
OLQVR	URYVR_roi	0	0	48560.0	97
IL1VL	GLRVL	0	0	48560.0	80
URXR	CEPDR	0	0	48560.0	195
URYDR	OLLR	0	0	48560.0	210
URYDR	ASCR	0	0	48560.0	668
URYDR	IL2DR_roi	0	0	48560.0	44
URYDR	URADR_roi	0	0	48560.0	66
URYDL	URADL_roi	0	0	48560.0	39
areatree	GLRDL	0	0	48560.0	96
GLRR	RIPL_roi	0	0	48560.0	135
GLRDR	CEPDR	0	0	48560.0	117
SABVL_roi	SAAVR	0	0	48560.0	53
SABVR	SAAVL	0	0	48560.0	54
SABD	SAADL	0	0	48560.0	67
OLLR	URBR_roi	0	0	48560.0	55
VA3_2_roi	AVM_roi	0	0	48560.0	32
VA3_2_roi	VA1_roi	0	0	48560.0	72
VA3_2_roi	VA2_3_roi	0	0	48560.0	39
DA1? DNC4 L com	unk DNC5	0	0	48560.0	50
DA1? DNC4 L com	DB1_roi	0	1	48560.0	142
FLPR?	ASKR	0	0	48560.0	37
FLPR?	ASCR	0	0	48560.0	48
FLPL?	ASKL	0	0	48560.0	71
AWBL	ADFL	0	0	48560.0	106
AWBL	ASHL	0	0	48560.0	62
AWBL	ASKL	0	0	48560.0	59
ASIL	AWCL	0	0	48560.0	80
AWCL	IL2L_roi	0	0	48560.0	307
ASGL	ADLL	0	0	48560.0	82
ASGL	ASKL	0	0	48560.0	174
AFDL	ASHL	0	0	48560.0	88
AFDL	ASKL	0	0	48560.0	127
AFDR	AWBR	0	0	48560.0	26
AFDR	AWAR	0	0	48560.0	129
AFDR	ASHR	0	0	48560.0	95
AWBR	ASCR	0	0	48560.0	15
ASIR	ASGR	0	0	48560.0	12
ASJR	AWAR	0	0	48560.0	119
ASGR	ASER	0	0	48560.0	66
ASGR	ASKR	0	0	48560.0	120
CEPshVR	OLQshVR?	0	0	48560.0	233
CEPshVR	IL2VR_roi	0	0	48560.0	20
VA1_roi	VA2_3_roi	0	0	48560.0	25
VA1_roi	DB1_roi	0	0	48560.0	27
VA2_3_roi	DB1_roi	0	0	48560.0	32
ASHL	ASKL	0	0	48560.0	104
RIPR	RIPL	0	0	48580.0	106
RIPR	IL1L	0	0	48580.0	111
RIPR	IL1L	0	1	48580.0	274
RIPR	IL2L_roi	0	0	48580.0	82
RIPL	IL1L	0	1	48580.0	459
RIPL	GLRL	0	0	48580.0	50
RIPL	URYVL_roi	0	0	48580.0	360
IL1VR	CEPVR	1	0	48580.0	34
IL1VR	OLQVR	1	0	48580.0	408
IL1VR	URAVR_roi	1	0	48580.0	89
IL1VR	GLRVR_split_900	1	0	48580.0	72
IL1VR	FLPR?	1	1	48580.0	32
IL1VR	IL2VR_roi	1	0	48580.0	61
IL1DR	OLQDR	0	0	48580.0	783
IL1DR	URYDR	0	0	48580.0	324
IL1DR	CEPDR	0	0	48580.0	63
IL1DR	IL2DR_roi	0	0	48580.0	124
IL1DR	URADR_roi	0	0	48580.0	135
IL1DL	URYDL	0	0	48580.0	327
IL1DL	IL2DL_roi	0	0	48580.0	24
IL1L	IL2L_roi	1	0	48580.0	1115
CEPVR	OLQVR	0	0	48580.0	85
CEPVR	URAVR_roi	0	0	48580.0	72
CEPVR	CEPshVR	0	0	48580.0	82
CEPVL	GLRVL	0	0	48580.0	19
CEPVL	URAVL_roi	0	0	48580.0	2
OLQVL	RIPR_roi	0	0	48580.0	75
OLQVR	BAGR	0	0	48580.0	519
OLQVR	OLQshVR?	0	0	48580.0	84
OLQVR	URYVR_roi	0	0	48580.0	47
IL1VL	GLRVL	0	0	48580.0	54
BAGR	URYVR_roi	0	0	48580.0	89
URXR	CEPDR	0	0	48580.0	58
URYDR	OLLR	0	0	48580.0	80
URYDR	ASCR	0	0	48580.0	734
URYDR	IL2DR_roi	0	0	48580.0	97
URYDR	URADR_roi	0	0	48580.0	85
areatree	GLRDL	0	0	48580.0	99
GLRR	RIPL_roi	0	0	48580.0	109
GLRVL	IL2VL_roi	0	0	48580.0	2
GLRDR	CEPDR	0	0	48580.0	35
CEPDR	IL2DR_roi	0	0	48580.0	3
SABVL_roi	SAAVR	0	0	48580.0	66
SABVR	SAAVL	0	0	48580.0	51
SABD	SAADL	0	0	48580.0	74
OLLR	URBR_roi	0	0	48580.0	61
OLLR	RIPL_roi	0	0	48580.0	48
VA3_2_roi	AVM_roi	0	0	48580.0	37
VA3_2_roi	VA1_roi	0	0	48580.0	70
VA3_2_roi	VA2_3_roi	0	0	48580.0	43
DA1? DNC4 L com	unk DNC5	0	0	48580.0	37
DA1? DNC4 L com	DB1_roi	0	1	48580.0	86
FLPR?	ASKR	0	0	48580.0	6
FLPR?	ASCR	0	0	48580.0	43
FLPL?	ASKL	0	0	48580.0	59
AWBL	ADFL	0	0	48580.0	100
AWBL	ASHL	0	0	48580.0	71
AWBL	ASKL	0	0	48580.0	69
ASIL	AWCL	0	0	48580.0	83
AWCL	IL2L_roi	0	0	48580.0	235
ASGL	ADLL	0	0	48580.0	58
ASGL	ASKL	0	0	48580.0	150
AFDL	ASHL	0	0	48580.0	90
AFDL	ASKL	0	0	48580.0	125
AFDR	ASHR	0	0	48580.0	57
AWBR	ASCR	0	0	48580.0	109
ASIR	ASGR	0	0	48580.0	8
ASJR	AWAR	0	0	48580.0	60
ASGR	ASER	0	0	48580.0	54
ASGR	ASKR	0	0	48580.0	153
CEPshVR	OLQshVR?	0	0	48580.0	274
CEPshVR	IL2VR_roi	0	0	48580.0	38
VA1_roi	VA2_3_roi	0	0	48580.0	10
VA1_roi	DB1_roi	0	0	48580.0	39
VA2_3_roi	DB1_roi	0	0	48580.0	39
ASHL	ASKL	0	0	48580.0	59
RIPR	RIPL	0	0	48600.0	94
RIPR	IL1L	0	0	48600.0	30
RIPR	IL1L	0	1	48600.0	313
RIPR	IL2L_roi	0	0	48600.0	99
RIPL	IL1L	0	1	48600.0	497
RIPL	GLRL	0	0	48600.0	109
RIPL	URYVL_roi	0	0	48600.0	384
IL1VR	OLQVR	1	0	48600.0	330
IL1VR	URAVR_roi	1	0	48600.0	108
IL1VR	GLRVR_split_900	1	0	48600.0	30
IL1VR	FLPR?	1	1	48600.0	26
IL1DR	OLQDR	0	0	48600.0	763
IL1DR	URYDR	0	0	48600.0	361
IL1DR	CEPDR	0	0	48600.0	42
IL1DR	IL2DR_roi	0	0	48600.0	128
IL1DR	URADR_roi	0	0	48600.0	192
IL1DL	URYDL	0	0	48600.0	337
IL1DL	IL2DL_roi	0	0	48600.0	29
IL1L	IL2L_roi	1	0	48600.0	1259
CEPVR	OLQVR	0	0	48600.0	100
CEPVR	URAVR_roi	0	0	48600.0	63
CEPVR	CEPshVR	0	0	48600.0	82
CEPVL	GLRVL	0	0	48600.0	57
CEPVL	IL2VL_roi	0	0	48600.0	51
CEPVL	URAVL_roi	0	0	48600.0	6
OLQVL	RIPR_roi	0	0	48600.0	75
OLQVR	BAGR	0	0	48600.0	573
OLQVR	OLQshVR?	0	0	48600.0	85
BAGR	URYVR_roi	0	0	48600.0	129
URYDR	OLLR	0	0	48600.0	43
URYDR	ASCR	0	0	48600.0	154
URYDR	IL2DR_roi	0	0	48600.0	161
URYDR	URADR_roi	0	0	48600.0	145
areatree	GLRDL	0	0	48600.0	92
GLRVL	IL2VL_roi	0	0	48600.0	42
CEPDR	IL2DR_roi	0	0	48600.0	67
SABVL_roi	SAAVR	0	0	48600.0	64
SABVR	SAAVL	0	0	48600.0	42
SABD	SAADL	0	0	48600.0	87
OLLR	URBR_roi	0	0	48600.0	119
VA3_2_roi	AVM_roi	0	0	48600.0	55
VA3_2_roi	VA1_roi	0	0	48600.0	70
VA3_2_roi	VA2_3_roi	0	0	48600.0	49
DA1? DNC4 L com	unk DNC5	0	0	48600.0	47
DA1? DNC4 L com	DB1_roi	0	1	48600.0	42
FLPR?	ASGR	0	0	48600.0	78
FLPR?	ASKR	0	0	48600.0	6
FLPR?	ASCR	0	0	48600.0	78
FLPL?	ASKL	0	0	48600.0	79
AWBL	ADFL	0	0	48600.0	54
AWBL	ASHL	0	0	48600.0	68
AWBL	ASKL	0	0	48600.0	92
ASIL	AWCL	0	0	48600.0	44
AWCL	IL2L_roi	0	0	48600.0	269
ASGL	ADLL	0	0	48600.0	36
ASGL	ASKL	0	0	48600.0	191
AFDL	IL2L_roi	0	0	48600.0	24
AFDL	ASHL	0	0	48600.0	91
AFDL	ASKL	0	0	48600.0	167
AFDR	ASHR	0	0	48600.0	87
AWBR	ASCR	0	0	48600.0	31
ASIR	ASGR	0	0	48600.0	30
ASGR	ASER	0	0	48600.0	41
ASGR	ASKR	0	0	48600.0	75
CEPshVR	OLQshVR?	0	0	48600.0	295
CEPshVR	IL2VR_roi	0	0	48600.0	26
VA1_roi	DB1_roi	0	0	48600.0	27
VA2_3_roi	DB1_roi	0	0	48600.0	39
ASHL	ASKL	0	0	48600.0	57
RIPR	RIPL	0	0	48620.0	100
RIPR	IL1L	0	0	48620.0	102
RIPR	IL1L	0	1	48620.0	691
RIPR	IL2L_roi	0	0	48620.0	523
RIPL	IL1L	0	1	48620.0	589
RIPL	URYVL_roi	0	0	48620.0	309
IL1VR	OLQVR	1	0	48620.0	302
IL1VR	URAVR_roi	1	0	48620.0	133
IL1VR	GLRVR_split_900	1	0	48620.0	54
IL1VR	FLPR?	1	1	48620.0	24
IL1VR	IL2VR_roi	1	0	48620.0	38
IL1DR	OLQDR	0	0	48620.0	794
IL1DR	URYDR	0	0	48620.0	203
IL1DR	IL2DR_roi	0	0	48620.0	128
IL1DR	URADR_roi	0	0	48620.0	199
IL1DL	URYDL	0	0	48620.0	286
IL1DL	IL2DL_roi	0	0	48620.0	13
IL1L	IL2L_roi	1	0	48620.0	1123
CEPVR	URAVR_roi	0	0	48620.0	53
CEPVR	CEPshVR	0	0	48620.0	95
CEPVL	GLRVL	0	0	48620.0	36
CEPVL	IL2VL_roi	0	0	48620.0	103
OLQVL	RIPR_roi	0	0	48620.0	73
OLQVR	BAGR	0	0	48620.0	393
OLQVR	OLQshVR?	0	0	48620.0	16
BAGR	URYVR_roi	0	0	48620.0	70
URAVR_roi	CEPshVR	0	0	48620.0	6
URYDR	OLLR	0	0	48620.0	108
URYDR	ASCR	0	0	48620.0	357
URYDR	IL2DR_roi	0	0	48620.0	135
URYDR	URADR_roi	0	0	48620.0	187
areatree	GLRDL	0	0	48620.0	88
areatree	AFDL	1	0	48620.0	6
areatree	ASKL	1	0	48620.0	6
GLRVL	IL2VL_roi	0	0	48620.0	66
CEPDR	IL2DR_roi	0	0	48620.0	66
SABVL_roi	SAAVR	0	0	48620.0	37
SABVR	SAAVL	0	0	48620.0	57
SABD	SAADL	0	0	48620.0	99
OLLR	URBR_roi	0	0	48620.0	3
VA3_2_roi	AVM_roi	0	0	48620.0	36
VA3_2_roi	VA1_roi	0	0	48620.0	87
VA3_2_roi	VA2_3_roi	0	0	48620.0	42
FLPR?	ASGR	0	0	48620.0	78
FLPR?	ASKR	0	0	48620.0	10
FLPR?	ASCR	0	0	48620.0	88
FLPL?	ASKL	0	0	48620.0	98
AWBL	ADFL	0	0	48620.0	74
AWBL	ASHL	0	0	48620.0	63
AWBL	ASKL	0	0	48620.0	109
ASIL	AWCL	0	0	48620.0	10
AWCL	IL2L_roi	0	0	48620.0	175
ASGL	ADLL	0	0	48620.0	4
ASGL	ASKL	0	0	48620.0	158
AFDL	IL2L_roi	0	0	48620.0	76
AFDL	ASHL	0	0	48620.0	67
AFDL	ASKL	0	0	48620.0	160
AFDR	ASHR	0	0	48620.0	146
AWBR	ASCR	0	0	48620.0	98
ASIR	ASGR	0	0	48620.0	4
ASIR	ADLR	0	0	48620.0	16
ASGR	ASER	0	0	48620.0	47
ASGR	ASKR	0	0	48620.0	63
CEPshVR	OLQshVR?	0	0	48620.0	295
CEPshVR	IL2VR_roi	0	0	48620.0	38
VA1_roi	DB1_roi	0	0	48620.0	31
VA2_3_roi	DB1_roi	0	0	48620.0	48
IL2DR_roi	URADR_roi	0	0	48620.0	10
ASHL	ASKL	0	0	48620.0	59
M2L	RIPL	1	0	48640.0	180
RIPL	IL1L	0	1	48640.0	760
RIPL	GLRL	0	0	48640.0	24
RIPL	URYVL_roi	0	0	48640.0	421
IL1VR	CEPVR	1	0	48640.0	56
IL1VR	OLQVR	1	0	48640.0	76
IL1VR	URAVR_roi	1	0	48640.0	86
IL1VR	GLRVR_split_900	1	0	48640.0	114
IL1VR	FLPR?	1	1	48640.0	83
IL1VR	IL2VR_roi	1	0	48640.0	62
IL1DR	OLQDR	0	0	48640.0	851
IL1DR	URYDR	0	0	48640.0	155
IL1DR	URADR_roi	0	0	48640.0	247
IL1DL	URYDL	0	0	48640.0	237
IL1L	IL2L_roi	1	0	48640.0	1124
CEPVR	URAVR_roi	0	0	48640.0	72
CEPVR	CEPshVR	0	0	48640.0	100
CEPVL	GLRVL	0	0	48640.0	48
CEPVL	IL2VL_roi	0	0	48640.0	95
OLQVL	RIPR_roi	0	0	48640.0	79
OLQVR	BAGR	0	0	48640.0	558
OLQVR	OLQshVR?	0	0	48640.0	166
IL1VL	GLRVL	0	0	48640.0	26
IL1VL	IL2VL_roi	0	0	48640.0	32
BAGR	URYVR_roi	0	0	48640.0	46
URAVR_roi	CEPshVR	0	0	48640.0	4
URYDR	ASCR	0	0	48640.0	459
URYDR	IL2DR_roi	0	0	48640.0	123
URYDR	URADR_roi	0	0	48640.0	189
areatree	GLRDL	0	0	48640.0	104
GLRVL	IL2VL_roi	0	0	48640.0	74
CEPDR	IL2DR_roi	0	0	48640.0	83
SABVL_roi	SAAVR	0	0	48640.0	60
SABVR	SAAVL	0	0	48640.0	51
SABD	SAADL	0	0	48640.0	109
OLLL	URBL_roi	0	0	48640.0	11
OLLR	URBR_roi	0	0	48640.0	127
OLLR	CEPshDR?	0	0	48640.0	117
OLLR	RIPL_roi	0	0	48640.0	23
VA3_2_roi	AVM_roi	0	0	48640.0	18
VA3_2_roi	VA1_roi	0	0	48640.0	85
VA3_2_roi	VA2_3_roi	0	0	48640.0	34
FLPR?	ASGR	0	0	48640.0	91
FLPR?	ASKR	0	0	48640.0	47
FLPR?	ASCR	0	0	48640.0	109
FLPL?	ASKL	0	0	48640.0	82
AWBL	ADFL	0	0	48640.0	45
AWBL	ASHL	0	0	48640.0	60
AWBL	ASKL	0	0	48640.0	110
ASIL	AWCL	0	0	48640.0	40
AWCL	IL2L_roi	0	0	48640.0	104
ASGL	ADLL	0	0	48640.0	16
ASGL	ASKL	0	0	48640.0	161
AFDL	IL2L_roi	0	0	48640.0	139
AFDL	ASHL	0	0	48640.0	74
AFDL	ASKL	0	0	48640.0	170
AFDR	ASHR	0	0	48640.0	168
AWBR	ASCR	0	0	48640.0	44
ASIR	ASGR	0	0	48640.0	32
ASGR	ASER	0	0	48640.0	69
ASGR	ASKR	0	0	48640.0	74
ASGR	ASCR	0	0	48640.0	96
CEPshVR	OLQshVR?	0	0	48640.0	138
[truncated: 197,464 more rows]
