# Supplementary material for: Comparative connectomics of two distantly related nematode species reveals patterns of nervous system evolution
Source: Science. Author manuscript; Available in PMC 2025 Aug 7. (PMC12330220; doi:10.1126/science.adx2143)
Supplement: Data S3 [file NIHMS2101571-supplement-Data_S3.csv]

Source	Target	Synapse_Type	count	sum
ADAL	FLPL	c	1	1.0
ADAL_roi	ADEL_roi	c	1	2.0
ADAL_roi	ADFR_roi	c	1	1.0
ADAL_roi	AIBL_roi	c	1	1.0
ADAL_roi	AIBR_roi	c	1	1.0
ADAL_roi	AVAL_roi	C	1	1.0
ADAL_roi	AVAL_roi	c	3	4.0
ADAL_roi	AVAR_roi	c	2	6.0
ADAL_roi	AVBL_roi	c	2	6.0
ADAL_roi	AVBR_roi	c	1	4.0
ADAL_roi	AVDR_roi	c	9	18.0
ADAL_roi	AVJR_roi	c	5	12.0
ADAL_roi	AVKR_roi	c	1	2.0
ADAL_roi	DVA_roi	c	2	3.0
ADAL_roi	IL2L_roi	e	1	11.0
ADAL_roi	OLQVL_roi	c	1	4.0
ADAL_roi	PVQL_roi	c	1	1.0
ADAL_roi	PVR_roi	c	2	2.0
ADAL_roi	RIAL_roi	c	1	5.0
ADAL_roi	RIBL_roi	c	1	1.0
ADAL_roi	RICR_roi	c	4	5.0
ADAL_roi	RIH	c	1	2.0
ADAL_roi	RIML_roi	c	2	9.0
ADAL_roi	RMGL_roi	c	1	1.0
ADAL_roi	SIBDR_roi	C	1	1.0
ADAL_roi	URYDL_roi	c	1	1.0
ADAR_roi	AIBL_roi	c	2	4.0
ADAR_roi	AIZR_roi	c	2	3.0
ADAR_roi	ALMR_roi	c	2	3.0
ADAR_roi	ALNR_roi	c	2	7.0
ADAR_roi	AVAL_roi	c	2	3.0
ADAR_roi	AVAR_roi	c	2	6.0
ADAR_roi	AVBL_roi	c	2	6.0
ADAR_roi	AVBR_roi	c	2	2.0
ADAR_roi	AVDL_roi	c	5	13.0
ADAR_roi	AVEL_roi	c	1	10.0
ADAR_roi	AVER_roi	c	8	18.0
ADAR_roi	AVJL_roi	c	3	8.0
ADAR_roi	DVA_roi	c	3	4.0
ADAR_roi	IL2R_roi	e	1	15.0
ADAR_roi	OLQVR_roi	c	2	5.0
ADAR_roi	RIAR_roi	c	1	10.0
ADAR_roi	RIBR_roi	c	1	1.0
ADAR_roi	RICR_roi	c	1	1.0
ADAR_roi	RIMR_roi	c	2	6.0
ADAR_roi	SDQR_roi	c	1	1.0
ADAR_roi	SIBDL_roi	c	1	1.0
ADAR_roi	SIBVR_roi	c	1	2.0
ADAR_roi	SMDVR_roi	c	1	5.0
ADAR_roi	URYVR_roi	c	1	1.0
ADEL	ADAL	c	4	13.0
ADEL	AVKR	c	1	1.0
ADEL	BDUL	c	1	1.0
ADEL	FLPL	c	1	2.0
ADEL	RMGL	c	4	9.0
ADEL_roi	ADAL_roi	c	3	6.0
ADEL_roi	AQR_roi	c	1	3.0
ADEL_roi	AVAL_roi	c	2	6.0
ADEL_roi	AVAR_roi	c	1	1.0
ADEL_roi	AVDR_roi	c	1	1.0
ADEL_roi	DVC_roi	c	1	3.0
ADEL_roi	PVPL_roi	c	2	4.0
ADEL_roi	RIGL_roi	c	6	31.0
ADEL_roi	RMGL_roi	c	2	4.0
ADEL_roi	RMHL	c	1	2.0
ADEL_roi	SIADL_roi	c	2	23.0
ADER	ADAR	c	1	3.0
ADER	BDUR	c	1	2.0
ADER	PVR	c	1	2.0
ADER	RMGR	c	1	3.0
ADER_roi	AQR_roi	c	1	8.0
ADER_roi	AVAL_roi	c	1	5.0
ADER_roi	AVAR_roi	c	3	5.0
ADER_roi	DVC_roi	c	1	5.0
ADER_roi	RIFR_roi	c	2	4.0
ADER_roi	RIGL_roi	c	9	16.0
ADER_roi	RIGL_roi	e	1	9.0
ADER_roi	RIGR_roi	c	2	9.0
ADER_roi	RIH	c	1	5.0
ADER_roi	RIML_roi	c	1	2.0
ADER_roi	RIMR_roi	c	2	4.0
ADER_roi	SMBDR_roi	c	1	1.0
ADER_roi	UNK_rvg_roi	c	3	4.0
ADER_roi	unk 2_roi	c	1	1.0
ADFL_roi	ADFR_roi	e	1	4.0
ADFL_roi	AINR_roi	c	1	1.0
ADFL_roi	AIYL_roi	c	2	4.0
ADFL_roi	AIYL_roi	e	1	4.0
ADFL_roi	AIZL_roi	c	13	37.0
ADFL_roi	ASEL_roi	e	1	2.0
ADFL_roi	AUAL_roi	c	5	6.0
ADFL_roi	AVJL_roi	e	1	1.0
ADFL_roi	AWBL_roi	c	2	2.0
ADFL_roi	PVNL_roi	c	1	2.0
ADFL_roi	RIAL_roi	c	20	70.0
ADFL_roi	RIH_roi	c	1	2.0
ADFL_roi	RIPL_roi	c	5	26.0
ADFL_roi	RIR_roi	c	2	2.0
ADFL_roi	SMBDL_roi	c	1	5.0
ADFL_roi	SMBVL_roi	c	2	3.0
ADFL_roi	URXL_roi	c	4	9.0
ADFR	ADLR	e	1	20.0
ADFR_roi	ADAR_roi	c	1	1.0
ADFR_roi	AIYR_roi	e	1	3.0
ADFR_roi	AIZR_roi	c	10	33.0
ADFR_roi	AUAR_roi	c	7	12.0
ADFR_roi	AWAR_roi	c	1	1.0
ADFR_roi	AWBL_roi	c	1	2.0
ADFR_roi	AWBR_roi	c	3	3.0
ADFR_roi	RIAR_roi	c	16	45.0
ADFR_roi	RIAR_roi	e	1	2.0
ADFR_roi	RIBR_roi	c	2	4.0
ADFR_roi	RIPR_roi	c	4	14.0
ADFR_roi	RIR_roi	c	1	5.0
ADFR_roi	SIBDR_roi	e	1	1.0
ADFR_roi	SMBDR_roi	c	1	5.0
ADFR_roi	SMBVR_roi	c	7	18.0
ADFR_roi	URXR_roi	c	1	2.0
ADLL_roi	ADAL_roi	e	1	6.0
ADLL_roi	ADLL_roi	c	2	3.0
ADLL_roi	ADLR_roi	e	1	5.0
ADLL_roi	AIAL_roi	c	3	4.0
ADLL_roi	AIBL_roi	c	28	62.0
ADLL_roi	AIMR_roi	c	3	7.0
ADLL_roi	ALA_roi	c	1	2.0
ADLL_roi	ASEL_roi	c	6	20.0
ADLL_roi	ASEL_roi	e	1	1.0
ADLL_roi	ASGL_roi	c	1	2.0
ADLL_roi	ASHL_roi	c	3	4.0
ADLL_roi	ASIL_roi	c	4	7.0
ADLL_roi	ASKL_roi	c	6	14.0
ADLL_roi	AVEL_roi	c	3	5.0
ADLL_roi	AWCL_roi	c	2	4.0
ADLL_roi	CSSCDL	c	3	6.0
ADLL_roi	HSNL_roi	c	7	11.0
ADLL_roi	IL1DL_roi	c	1	1.0
ADLL_roi	IL2DL_roi	c	2	2.0
ADLL_roi	OLQDL_roi	c	1	1.0
ADLL_roi	PVNL_roi	c	1	1.0
ADLL_roi	RID?	c	1	1.0
ADLL_roi	RMGL_roi	c	3	6.0
ADLL_roi	SMBVL_roi	c	3	4.0
ADLR_roi	ADAR_roi	c	1	3.0
ADLR_roi	AIAR_roi	c	5	8.0
ADLR_roi	AIBR_roi	c	25	52.0
ADLR_roi	ALA_roi	c	2	4.0
ADLR_roi	ALMR_roi	c	3	5.0
ADLR_roi	ASER_roi	c	8	11.0
ADLR_roi	ASGR_roi	c	2	4.0
ADLR_roi	ASHR_roi	c	1	2.0
ADLR_roi	ASIR_roi	c	9	11.0
ADLR_roi	ASJR_roi	c	1	2.0
ADLR_roi	ASKR_roi	c	4	5.0
ADLR_roi	AVAL_roi	c	2	3.0
ADLR_roi	AVBR_roi	c	3	4.0
ADLR_roi	AVDL_roi	c	2	7.0
ADLR_roi	AVDR_roi	c	1	2.0
ADLR_roi	AVER_roi	c	4	8.0
ADLR_roi	AVJR_roi	c	2	3.0
ADLR_roi	AWBR_roi	c	2	5.0
ADLR_roi	AWCR_roi	c	1	1.0
ADLR_roi	CEPSHDR	c	5	16.0
ADLR_roi	HSNL_roi	c	1	1.0
ADLR_roi	IL1DR_roi	c	1	3.0
ADLR_roi	OLQDR_roi	c	1	1.0
ADLR_roi	PVDR_roi	c	2	3.0
ADLR_roi	PVNL_roi	c	3	4.0
ADLR_roi	PVNR_roi	c	1	3.0
ADLR_roi	PVPR_roi	c	1	1.0
ADLR_roi	PVQR_roi	c	1	1.0
ADLR_roi	SMBVR_roi	c	1	1.0
ADLR_roi	SMDDL_roi	c	1	2.0
AFDL_roi	AINL_roi	c	1	1.0
AFDL_roi	AINR_roi	c	1	1.0
AFDL_roi	AIYL_roi	c	23	52.0
AFDL_roi	AIYR_roi	c	1	2.0
AFDL_roi	AIZL_roi	e	2	6.0
AFDL_roi	ASER_roi	c	1	1.0
AFDL_roi	ASHL_roi	c	2	5.0
AFDR	hyp7	e	1	4.0
AFDR_roi	ADFR_roi	c	1	2.0
AFDR_roi	AFDL_roi	e	1	5.0
AFDR_roi	AIBR_roi	c	1	1.0
AFDR_roi	AINL_roi	c	1	4.0
AFDR_roi	AIYR_roi	c	23	62.0
AFDR_roi	AIZR_roi	c	1	1.0
AFDR_roi	ASEL_roi	c	1	3.0
AFDR_roi	ASHR_roi	c	2	3.0
AFDR_roi	AUAR_roi	c	2	4.0
AFDR_roi	AWCR_roi	c	1	2.0
AFDR_roi	SIBDR_roi	c	2	4.0
AIAL_roi	AIAL_roi	c	1	5.0
AIAL_roi	AIBL_roi	c	9	32.0
AIAL_roi	ASEL_roi	c	1	1.0
AIAL_roi	ASER_roi	c	1	2.0
AIAL_roi	ASHL_roi	c	8	28.0
AIAL_roi	ASIL_roi	e	1	4.0
AIAL_roi	ASKL_roi	c	3	8.0
AIAL_roi	AVEL_roi	e	1	4.0
AIAL_roi	AWAL_roi	c	1	1.0
AIAL_roi	AWCL_roi	c	1	1.0
AIAR_roi	ADLR_roi	c	2	6.0
AIAR_roi	AIAL_roi	e	1	3.0
AIAR_roi	AIBR_roi	c	9	31.0
AIAR_roi	AIML_roi	c	2	4.0
AIAR_roi	ASER_roi	c	3	14.0
AIAR_roi	ASGR_roi	c	2	2.0
AIAR_roi	ASHR_roi	c	5	10.0
AIAR_roi	ASIR_roi	c	1	3.0
AIAR_roi	ASIR_roi	e	1	2.0
AIAR_roi	ASJR_roi	e	1	2.0
AIAR_roi	ASKR_roi	c	1	11.0
AIAR_roi	AVER_roi	e	1	4.0
AIAR_roi	AWBR_roi	c	1	2.0
AIAR_roi	AWCR_roi	c	1	1.0
AIBL_roi	AIAL_roi	c	1	3.0
AIBL_roi	AIBR_roi	c	1	2.0
AIBL_roi	AIBR_roi	e	1	14.0
AIBL_roi	ASGL_roi	e	1	3.0
AIBL_roi	ASHL_roi	c	1	1.0
AIBL_roi	ASKL_roi	c	1	1.0
AIBL_roi	AVAL_roi	c	6	11.0
AIBL_roi	AVBL_roi	c	7	13.0
AIBL_roi	AVEL_roi	c	1	3.0
AIBL_roi	AVKR_roi	c	1	2.0
AIBL_roi	PVT_roi	c	1	2.0
AIBL_roi	RIBR_roi	c	1	1.0
AIBL_roi	RIML_roi	c	1	3.0
AIBL_roi	RIML_roi	e	1	10.0
AIBL_roi	RIMR_roi	c	11	28.0
AIBL_roi	RIMR_roi	e	2	7.0
AIBL_roi	RIVL_roi	e	1	5.0
AIBL_roi	RMHR_roi	c	2	3.0
AIBL_roi	SAADR_roi	c	1	2.0
AIBL_roi	SAAVR_roi	c	2	3.0
AIBL_roi	SIADR_roi	c	1	1.0
AIBL_roi	SIBDL_roi	c	1	1.0
AIBL_roi	SMDDR_roi	c	3	11.0
AIBL_roi	SMDVR_roi	c	7	12.0
AIBR_roi	AIBL_roi	e	1	11.0
AIBR_roi	AIBR_roi	c	1	2.0
AIBR_roi	AIZL_roi	c	1	1.0
AIBR_roi	ASER_roi	c	2	2.0
AIBR_roi	ASER_roi	e	1	3.0
AIBR_roi	ASHR_roi	c	2	7.0
AIBR_roi	AVAR_roi	c	4	9.0
AIBR_roi	AVBR_roi	c	8	24.0
AIBR_roi	AVDR_roi	c	2	2.0
AIBR_roi	AVEL_roi	c	1	1.0
AIBR_roi	AVER_roi	c	3	5.0
AIBR_roi	AWCR_roi	e	1	1.0
AIBR_roi	DVC_roi	e	1	5.0
AIBR_roi	RIBL_roi	c	4	8.0
AIBR_roi	RIBR_roi	c	1	1.0
AIBR_roi	RIML_roi	c	11	55.0
AIBR_roi	RIMR_roi	c	2	3.0
AIBR_roi	SAAVR_roi	c	1	1.0
AIBR_roi	SIADL_roi	c	1	1.0
AIBR_roi	SIBVR_roi	c	1	1.0
AIBR_roi	SMDDL_roi	c	5	34.0
AIBR_roi	SMDVL_roi	c	3	4.0
AIBR_roi	URAVL_roi	c	1	1.0
AIBR_roi	URYDL_roi	c	2	3.0
AIBR_roi	URYVL_roi	c	1	2.0
AIML_roi	ASHL_roi	c	1	2.0
AIML_roi	ASHR_roi	c	1	2.0
AIML_roi	AVFL_roi	c	3	7.0
AIML_roi	PVNL_roi	c	1	2.0
AIML_roi	PVQR_roi	c	1	1.0
AIML_roi	RIFL_roi	c	1	2.0
AIML_roi	SMBVL_roi	e	1	1.0
AIMR_roi	ADLL_roi	c	1	3.0
AIMR_roi	AIAR_roi	e	1	1.0
AIMR_roi	AIBL_roi	c	1	3.0
AIMR_roi	ASJL_roi	c	1	2.0
AIMR_roi	ASKL_roi	c	1	3.0
AIMR_roi	AVFL_roi	c	1	2.0
AIMR_roi	AVFR_roi	c	1	2.0
AIMR_roi	CEPDR_roi	c	1	4.0
AIMR_roi	CEPSHVR	c	2	8.0
AIMR_roi	CEPVR_roi	c	2	8.0
AIMR_roi	RIFR_roi	c	1	4.0
AIMR_roi	RMGR_roi	c	1	1.0
AIMR_roi	SMBVR_roi	c	1	1.0
AIMR_roi	URXR_roi	c	1	1.0
AINL_roi	ADFR_roi	c	1	1.0
AINL_roi	AIBR_roi	c	4	9.0
AINL_roi	AIZL_roi	c	1	2.0
AINL_roi	AUAL_roi	c	3	5.0
AINL_roi	AUAR_roi	c	1	2.0
AINL_roi	AWAR_roi	c	3	7.0
AINL_roi	BAGL_roi	c	1	1.0
AINL_roi	RIAR_roi	c	2	6.0
AINL_roi	RIBL_roi	c	2	4.0
AINL_roi	RIBR_roi	c	4	9.0
AINR_roi	AIBL_roi	c	3	8.0
AINR_roi	AIYR_roi	c	1	1.0
AINR_roi	AIZL_roi	c	1	3.0
AINR_roi	AIZR_roi	c	1	2.0
AINR_roi	AUAR_roi	c	1	2.0
AINR_roi	AWAL_roi	c	1	3.0
AINR_roi	BAGL_roi	c	2	4.0
AINR_roi	BAGR_roi	c	3	7.0
AINR_roi	RIBL_roi	c	2	4.0
AINR_roi	RIBR_roi	c	4	5.0
AIYL_roi	AIBL_roi	c	1	3.0
AIYL_roi	AIBL_roi	e	1	8.0
AIYL_roi	AIZL_roi	c	17	69.0
AIYL_roi	AIZR_roi	c	1	3.0
AIYL_roi	ASEL_roi	c	1	1.0
AIYL_roi	AVER_roi	e	1	8.0
AIYL_roi	AWAL_roi	c	2	3.0
AIYL_roi	AWBL_roi	c	1	1.0
AIYL_roi	RIAL_roi	c	11	58.0
AIYL_roi	RIBL_roi	c	8	54.0
AIYR_roi	ADFR_roi	c	2	12.0
AIYR_roi	ADFR_roi	e	1	2.0
AIYR_roi	AFDR_roi	c	1	1.0
AIYR_roi	AIBR_roi	c	2	5.0
AIYR_roi	AIBR_roi	e	1	8.0
AIYR_roi	AIYL_roi	e	1	6.0
AIYR_roi	AIZR_roi	c	14	73.0
AIYR_roi	ASER_roi	c	2	8.0
AIYR_roi	ASHR_roi	c	1	1.0
AIYR_roi	AVEL_roi	e	1	9.0
AIYR_roi	AWAR_roi	c	1	1.0
AIYR_roi	RIAR_roi	c	4	46.0
AIYR_roi	RIBR_roi	c	6	61.0
AIYR_roi	RIH_roi	c	1	2.0
AIZL_roi	ADFL_roi	c	1	1.0
AIZL_roi	AIBL_roi	c	1	4.0
AIZL_roi	AIBR_roi	c	2	7.0
AIZL_roi	AIZL_roi	c	1	1.0
AIZL_roi	AIZR_roi	e	1	8.0
AIZL_roi	ASEL_roi	c	1	4.0
AIZL_roi	AUAL_roi	c	2	8.0
AIZL_roi	AWAL_roi	c	1	2.0
AIZL_roi	AWBL_roi	c	1	1.0
AIZL_roi	RIAL_roi	c	11	39.0
AIZL_roi	RID?	c	1	1.0
AIZL_roi	RIGL_roi	c	1	2.0
AIZL_roi	RIML_roi	c	3	14.0
AIZL_roi	RIPL_roi	c	1	1.0
AIZL_roi	RIR_roi	c	9	31.0
AIZL_roi	SIADL_roi	c	1	1.0
AIZL_roi	SMBDL_roi	c	6	12.0
AIZL_roi	SMBDR_roi	c	1	4.0
AIZL_roi	SMBVL_roi	c	10	43.0
AIZR_roi	ADAL_roi	c	1	1.0
AIZR_roi	ADAR_roi	c	1	1.0
AIZR_roi	ADFR_roi	c	1	1.0
AIZR_roi	AIBL_roi	c	8	72.0
AIZR_roi	AIBR_roi	c	6	19.0
AIZR_roi	AIYR_roi	c	1	3.0
AIZR_roi	AIZL_roi	e	1	6.0
AIZR_roi	AIZR_roi	c	1	5.0
AIZR_roi	ASEL_roi	c	1	1.0
AIZR_roi	ASER_roi	c	1	1.0
AIZR_roi	ASER_roi	e	1	2.0
AIZR_roi	AVAL_roi	c	3	10.0
AIZR_roi	AVKL_roi	c	2	6.0
AIZR_roi	RIAL_roi	c	2	7.0
AIZR_roi	RIAR_roi	c	4	5.0
AIZR_roi	RIBR_roi	c	1	1.0
AIZR_roi	RIMR_roi	c	8	62.0
AIZR_roi	RIR_roi	c	5	32.0
AIZR_roi	SDQR_roi	c	2	3.0
AIZR_roi	SMBDR_roi	c	4	13.0
AIZR_roi	SMBVR_roi	c	8	38.0
AIZR_roi	URYDR_roi	c	1	1.0
AIZR_roi	URYVR_roi	c	2	8.0
ALA_roi	ADLL_roi	c	2	8.0
ALA_roi	ADLR_roi	c	1	4.0
ALA_roi	AQR	c	4	12.0
ALA_roi	ASER	c	1	3.0
ALA_roi	ASGL_roi	c	1	4.0
ALA_roi	AVEL	c	3	13.0
ALA_roi	AVEL_roi	c	1	4.0
ALA_roi	AVER	c	3	14.0
ALA_roi	AVER_roi	c	4	12.0
ALA_roi	AWAR	c	2	6.0
ALA_roi	CANL_roi	c	1	6.0
ALA_roi	CANR_roi	c	2	5.0
ALA_roi	CEPshVL	c	1	6.0
ALA_roi	PVQR_roi	c	1	4.0
ALA_roi	RIAL	c	2	10.0
ALA_roi	RIAR	c	3	7.0
ALA_roi	SAAVR	c	1	4.0
ALML_roi	ADEL_roi	c	2	4.0
ALML_roi	ADER_roi	c	4	15.0
ALML_roi	AIYR_roi	c	2	3.0
ALML_roi	ALMR_roi	c	4	6.0
ALML_roi	ALMR_roi	e	1	45.0
ALML_roi	AVBL_roi	c	8	17.0
ALML_roi	AVBR_roi	c	2	4.0
ALML_roi	AVDL_roi	c	1	1.0
ALML_roi	PVCL_roi	c	11	30.0
ALML_roi	PVCR_roi	c	2	2.0
ALML_roi	PVNR_roi	c	6	7.0
ALML_roi	RIFL_roi	c	5	5.0
ALML_roi	RIS_roi	c	2	2.0
ALML_roi	RIS_roi	e	2	16.0
ALML_roi	UNK_rvg_roi	c	2	4.0
ALML_roi	unk 2_roi	c	5	8.0
ALMR_roi	ADER_roi	c	1	3.0
ALMR_roi	AVBL_roi	c	1	2.0
ALMR_roi	AVBR_roi	c	4	13.0
ALMR_roi	AVDL_roi	c	1	2.0
ALMR_roi	AVJL_roi	c	1	2.0
ALMR_roi	AWBR_roi	c	1	6.0
ALMR_roi	PVCR_roi	c	11	29.0
ALMR_roi	PVNR_roi	c	8	15.0
ALMR_roi	PVPR_roi	c	3	6.0
ALMR_roi	PVR_roi	e	2	21.0
ALMR_roi	RIS_roi	e	1	8.0
ALMR_roi	UNK_rvg_roi	c	5	14.0
ALMR_roi	unk 2_roi	c	2	5.0
ALNL_roi	AVAL_roi	c	3	3.0
ALNL_roi	SAAVR_roi	c	2	2.0
ALNL_roi	SIBDL_roi	c	2	2.0
ALNR_roi	IL1R_roi	c	1	2.0
ALNR_roi	RMGR_roi	c	1	1.0
ALNR_roi	SAADL_roi	c	1	1.0
ALNR_roi	SAAVR	c	5	15.0
ALNR_roi	SMBDL_roi	c	2	9.0
AQR_roi	AIBL_roi	c	1	2.0
AQR_roi	AVAL_roi	c	5	8.0
AQR_roi	AVAR_roi	c	1	2.0
AQR_roi	AVER_roi	c	1	2.0
AQR_roi	AVKR_roi	c	4	8.0
AQR_roi	DVA_roi	c	5	11.0
AQR_roi	OLQVL_roi	c	1	1.0
AQR_roi	PLNR_roi	c	1	1.0
AQR_roi	PVCR_roi	c	1	2.0
AQR_roi	PVPL_roi	e	1	2.0
AQR_roi	PVPR_roi	c	1	1.0
AQR_roi	PVPR_roi	e	1	2.0
AQR_roi	RIAL_roi	c	2	5.0
AQR_roi	RIAR_roi	c	1	2.0
AQR_roi	RIML_roi	c	2	3.0
AQR_roi	RIMR_roi	c	2	4.0
AQR_roi	RIPL_roi	c	2	3.0
AQR_roi	RIR_roi	c	4	9.0
AQR_roi	RIVR_roi	c	3	7.0
AQR_roi	SAAVL_roi	c	1	2.0
AQR_roi	URXL_roi	c	1	4.0
AQR_roi	URXR_roi	c	1	1.0
ASEL_roi	ADFR_roi	c	1	2.0
ASEL_roi	AFDL_roi	c	1	4.0
ASEL_roi	AIAL_roi	c	1	2.0
ASEL_roi	AIBL_roi	c	10	16.0
ASEL_roi	AIYL_roi	c	14	27.0
ASEL_roi	AIYR_roi	c	5	9.0
ASEL_roi	AIZR_roi	c	2	3.0
ASEL_roi	ASEL_roi	c	1	2.0
ASEL_roi	ASER_roi	c	1	2.0
ASEL_roi	ASIL_roi	c	3	5.0
ASEL_roi	ASJL_roi	c	1	2.0
ASEL_roi	AWAL_roi	c	6	8.0
ASEL_roi	AWBL_roi	c	1	1.0
ASEL_roi	PVNL_roi	c	3	3.0
ASEL_roi	RIS_roi	c	1	1.0
ASER_roi	ADFR_roi	c	1	3.0
ASER_roi	ADFR_roi	e	1	10.0
ASER_roi	AFDL_roi	c	2	3.0
ASER_roi	AIBL_roi	c	1	1.0
ASER_roi	AIBR_roi	c	4	8.0
ASER_roi	AIYL_roi	c	4	11.0
ASER_roi	AIYR_roi	c	10	41.0
ASER_roi	ASGR_roi	c	3	11.0
ASER_roi	ASIR_roi	c	3	13.0
ASER_roi	ASIR_roi	e	1	1.0
ASER_roi	AWAR_roi	c	3	11.0
ASER_roi	RMGR_roi	c	5	16.0
ASGL_roi	AIAL_roi	c	12	28.0
ASGL_roi	AIBL_roi	c	3	3.0
ASGL_roi	AIZL_roi	c	1	4.0
ASGL_roi	AIZL_roi	e	1	2.0
ASGL_roi	ASJL_roi	c	1	1.0
ASGL_roi	AVBL_roi	c	1	4.0
ASGL_roi	AVEL_roi	c	2	2.0
ASGL_roi	AWCL_roi	c	18	39.0
ASGL_roi	CEPshVL	c	3	3.0
ASGR_roi	AIAR_roi	c	2	3.0
ASGR_roi	AIBR_roi	c	3	8.0
ASGR_roi	ASJR_roi	c	1	1.0
ASGR_roi	ASKR_roi	c	2	4.0
ASGR_roi	AVER_roi	c	1	1.0
ASGR_roi	AWBR_roi	e	1	1.0
ASGR_roi	AWCR_roi	c	14	29.0
ASGR_roi	CEPSHVR	c	3	8.0
ASHL_roi	ADLL_roi	c	1	1.0
ASHL_roi	AFDL_roi	c	1	2.0
ASHL_roi	AIAL_roi	c	5	14.0
ASHL_roi	AIAL_roi	e	1	2.0
ASHL_roi	AIBL_roi	c	10	16.0
ASHL_roi	AIYL_roi	c	10	15.0
ASHL_roi	AIZL_roi	e	1	3.0
ASHL_roi	ASEL_roi	c	1	1.0
ASHL_roi	ASER_roi	c	2	2.0
ASHL_roi	AWCL_roi	c	2	4.0
ASHL_roi	HSNL_roi	c	2	8.0
ASHR_roi	AFDR_roi	c	3	3.0
ASHR_roi	AFDR_roi	e	1	1.0
ASHR_roi	AIAR_roi	c	5	11.0
ASHR_roi	AIBR_roi	c	5	6.0
ASHR_roi	AIYR_roi	c	8	11.0
ASHR_roi	ASER_roi	c	2	2.0
ASHR_roi	ASHL_roi	e	1	7.0
ASHR_roi	ASKR_roi	c	3	8.0
ASHR_roi	AWCR_roi	c	2	3.0
ASIL	ADLL	c	4	7.0
ASIL	AMshL	c	2	4.0
ASIL	ASGL	c	1	2.0
ASIL	ASHL	c	2	3.0
ASIL	ASK	c	1	2.0
ASIL	AWAL	c	2	3.0
ASIL	AWBL	c	1	2.0
ASIL	AWCL	c	1	2.0
ASIL_roi	ADLL_roi	c	2	3.0
ASIL_roi	AIAL_roi	c	1	2.0
ASIL_roi	AIAR_roi	c	1	1.0
ASIL_roi	AIBL_roi	c	5	9.0
ASIL_roi	AIML_roi	c	2	6.0
ASIL_roi	AIMR_roi	c	2	3.0
ASIL_roi	AIYL_roi	c	3	5.0
ASIL_roi	AIZL_roi	c	6	8.0
ASIL_roi	AIZL_roi	e	1	12.0
ASIL_roi	ASEL_roi	c	4	7.0
ASIL_roi	ASJL_roi	c	1	3.0
ASIL_roi	ASJL_roi	e	1	5.0
ASIL_roi	ASKL_roi	c	1	1.0
ASIL_roi	AVBL_roi	c	1	2.0
ASIL_roi	AVFL_roi	c	2	2.0
ASIL_roi	AWBL_roi	c	1	2.0
ASIL_roi	AWBL_roi	e	1	1.0
ASIL_roi	HSNL_roi	c	5	7.0
ASIL_roi	PVNL_roi	c	8	12.0
ASIL_roi	PVNL_roi	e	1	1.0
ASIL_roi	PVQL_roi	c	2	6.0
ASIL_roi	RIFL_roi	c	1	2.0
ASIL_roi	RIGL_roi	c	1	1.0
ASIR	ADLR	c	1	2.0
ASIR	AWAR	c	1	2.0
ASIR_roi	ADAR_roi	c	1	1.0
ASIR_roi	ADFR_roi	e	1	2.0
ASIR_roi	ADLR_roi	c	4	8.0
ASIR_roi	AIAR_roi	c	2	5.0
ASIR_roi	AIBR_roi	c	7	16.0
ASIR_roi	AIML_roi	c	2	4.0
ASIR_roi	AIYR_roi	c	5	7.0
ASIR_roi	AIZR_roi	c	9	14.0
ASIR_roi	ASER_roi	c	10	15.0
ASIR_roi	ASIL_roi	c	1	1.0
ASIR_roi	ASIL_roi	e	1	7.0
ASIR_roi	AVFR_roi	c	1	1.0
ASIR_roi	HSNL_roi	c	2	3.0
ASIR_roi	PVNL_roi	c	6	6.0
ASIR_roi	PVPR_roi	c	1	3.0
ASIR_roi	PVQR_roi	c	2	2.0
ASIR_roi	SMBVR_roi	c	1	1.0
ASIR_roi	URYVR_roi	c	1	3.0
ASJL_roi	AIML_roi	c	1	1.0
ASJL_roi	ASJR_roi	e	1	5.0
ASJL_roi	ASKL_roi	c	1	2.0
ASJL_roi	AVFL_roi	c	7	14.0
ASJL_roi	AVFR_roi	c	1	2.0
ASJL_roi	HSNL_roi	c	1	7.0
ASJL_roi	PVNL_roi	c	3	6.0
ASJL_roi	PVQL_roi	c	16	46.0
ASJL_roi	PVQR_roi	c	2	6.0
ASJR_roi	ADLR_roi	c	1	1.0
ASJR_roi	AIAR_roi	c	2	4.0
ASJR_roi	AIBR_roi	c	1	1.0
ASJR_roi	AIMR_roi	c	1	2.0
ASJR_roi	ALNR_roi	c	1	1.0
ASJR_roi	ASER_roi	e	1	4.0
ASJR_roi	ASJL_roi	e	1	4.0
ASJR_roi	ASKR_roi	c	1	4.0
ASJR_roi	AVFL_roi	c	4	8.0
ASJR_roi	AVFR_roi	c	2	5.0
ASJR_roi	AWAR_roi	c	1	1.0
ASJR_roi	PVNL_roi	c	2	3.0
ASJR_roi	PVQR_roi	c	19	44.0
ASJR_roi	RIFR_roi	c	1	3.0
ASJR_roi	RIS_roi	c	1	3.0
ASJR_roi	SAADL_roi	c	1	1.0
ASKL_roi	AIAL_roi	c	16	31.0
ASKL_roi	ALA_roi	c	1	1.0
ASKL_roi	AWCL_roi	c	1	1.0
ASKL_roi	AWCL_roi	e	1	2.0
ASKL_roi	HSNL_roi	c	1	1.0
ASKR_roi	ADLR_roi	c	1	2.0
ASKR_roi	AIAR_roi	c	14	30.0
ASKR_roi	AIBR_roi	c	2	4.0
ASKR_roi	AIBR_roi	e	1	1.0
ASKR_roi	ASHR_roi	c	1	2.0
ASKR_roi	ASIR_roi	c	2	6.0
ASKR_roi	ASJR_roi	c	3	4.0
ASKR_roi	ASKL_roi	e	1	5.0
ASKR_roi	AWCL_roi	c	1	1.0
ASKR_roi	AWCR_roi	c	3	6.0
ASKR_roi	PVNL_roi	c	1	1.0
ASKR_roi	PVQR_roi	c	2	2.0
AUAL_roi	ADFL_roi	c	1	1.0
AUAL_roi	ADFR_roi	c	1	1.0
AUAL_roi	AUAR_roi	c	1	2.0
AUAL_roi	AVAL	c	2	5.0
AUAL_roi	AVDR_roi	c	1	3.0
AUAL_roi	AVEL_roi	c	4	7.0
AUAL_roi	RIAL_roi	c	14	39.0
AUAL_roi	RIBL_roi	c	11	31.0
AUAL_roi	URXL_roi	c	2	5.0
AUAL_roi	URXL_roi	e	1	4.0
AUAR_roi	AUAL_roi	c	1	1.0
AUAR_roi	AVEL_roi	c	2	7.0
AUAR_roi	AVER_roi	c	4	5.0
AUAR_roi	RIAR_roi	c	4	23.0
AUAR_roi	RIBR_roi	c	5	26.0
AUAR_roi	URXR_roi	c	2	2.0
AUAR_roi	URXR_roi	e	1	12.0
AVAL	AVBL	c	1	2.0
AVAL	AVBL	e	4	49.0
AVAL	AVDL	c	1	2.0
AVAL	AVEL	c	1	2.0
AVAL	AVEL	e	1	16.0
AVAL	AVJL	c	1	1.0
AVAL	DVC	c	1	2.0
AVAL	PVQR	c	1	2.0
AVAL	PVT	e	1	4.0
AVAL	RIFR	c	1	2.0
AVAL	areatree	c	1	2.0
AVAL_roi	AVDL_roi	e	1	20.0
AVAL_roi	AVKL_roi	e	1	8.0
AVAL_roi	RMHR	c	1	10.0
AVAL_roi	SAAVL_roi	c	1	10.0
AVBL	AVAL	e	2	49.0
AVBL_roi	SIBDL_roi	e	1	24.0
AVBL_roi	SIBVL_roi	e	1	25.0
AVBL_roi	VB2?	e	1	14.0
AVBR_roi	AVDL_roi	c	1	2.0
AVBR_roi	AVJL_roi	c	1	2.0
AVBR_roi	SIBDR_roi	e	1	27.0
AVDR_roi	OLQDL_roi	e	1	3.0
AVEL	AVDL	c	1	2.0
AVEL	R VNC 2	c	2	8.0
AVEL	SABD_maryam	c	1	2.0
AVEL	SABVR	c	1	2.0
AVEL	VA1? R VNC 3	c	2	8.0
AVEL_roi	RIML_roi	e	1	14.0
AVEL_roi	RIMR_roi	e	1	17.0
AVER	AVDR	e	1	5.0
AVER	R VNC 2	c	1	2.0
AVER	SABD_maryam	c	1	3.0
AVER	SABVL_roi	c	1	3.0
AVER	SABVL_roi	e	1	5.0
AVER	SABVR	c	3	7.0
AVER	VA1? R VNC 3	c	2	4.0
AVER_roi	AIML_roi	c	1	1.0
AVER_roi	ALA_roi	e	1	6.0
AVER_roi	AVAR_roi	c	1	3.0
AVER_roi	AVAR_roi	e	1	54.0
AVER_roi	AVEL_roi	e	1	8.0
AVER_roi	AVKL_roi	e	1	4.0
AVER_roi	CEPshVL	c	1	1.0
AVER_roi	PVPL_roi	c	1	3.0
AVER_roi	RIFL_roi	c	2	4.0
AVER_roi	RIMR_roi	c	1	1.0
AVER_roi	RMHL_roi	e	1	6.0
AVER_roi	SIAVL_roi	e	1	8.0
AVFL_roi	ASJL_roi	c	3	4.0
AVFL_roi	ASJR_roi	c	1	3.0
AVFL_roi	AVER_roi	c	1	4.0
AVFL_roi	CEPSHVR	c	1	3.0
AVFL_roi	CEPVL_roi	c	2	5.0
AVFL_roi	CEPVR_roi	c	1	3.0
AVFL_roi	CEPshVL	c	2	5.0
AVFL_roi	PVDL_roi	c	1	1.0
AVFL_roi	RIFL_roi	c	1	3.0
AVJL_roi	AVBL_roi	c	5	12.0
AVJL_roi	AVBR_roi	c	2	4.0
AVJL_roi	AVDL_roi	c	2	4.0
AVJL_roi	AVDR_roi	c	1	1.0
AVJL_roi	AVEL_roi	c	1	3.0
AVJL_roi	DVA_roi	c	1	1.0
AVJL_roi	PVCR_roi	c	4	5.0
AVJL_roi	PVPR_roi	c	3	9.0
AVJL_roi	RIMR_roi	c	2	4.0
AVJL_roi	RIS_roi	e	1	28.0
AVJL_roi	SIBVR_roi	c	1	2.0
AVJL_roi	URYVR_roi	c	1	3.0
AVJR_roi	AVBL_roi	c	4	6.0
AVJR_roi	OLQVL_roi	c	1	2.0
AVJR_roi	RIML_roi	c	1	2.0
AVKL_roi	ADAR_roi	c	1	1.0
AVKL_roi	AIBL_roi	c	1	5.0
AVKL_roi	AVAL_roi	e	1	8.0
AVKL_roi	AVBL_roi	c	1	1.0
AVKL_roi	AVEL_roi	c	1	5.0
AVKL_roi	AVER_roi	c	3	4.0
AVKL_roi	AVKR_roi	c	2	3.0
AVKL_roi	PVT_roi	c	1	1.0
AVKL_roi	RIAR_roi	c	2	9.0
AVKL_roi	RIML_roi	c	5	14.0
AVKL_roi	RIMR_roi	c	8	15.0
AVKL_roi	RIS_roi	c	1	1.0
AVKL_roi	SIADR_roi	c	1	2.0
AVKL_roi	SIAVR_roi	c	1	7.0
AVKR_roi	ADAL_roi	c	1	3.0
AVKR_roi	AIBL_roi	c	2	6.0
AVKR_roi	AIBR_roi	c	1	2.0
AVKR_roi	AVAL_roi	c	1	3.0
AVKR_roi	AVEL_roi	c	1	2.0
AVKR_roi	AVER_roi	c	1	2.0
AVKR_roi	AVKL_roi	c	1	2.0
AVKR_roi	AVL_roi	c	1	1.0
AVKR_roi	PVT_roi	c	2	5.0
AVKR_roi	RIML_roi	c	10	22.0
AVKR_roi	RIMR_roi	c	5	9.0
AVKR_roi	RIS_roi	c	1	2.0
AVKR_roi	RIVR_roi	c	1	2.0
AVKR_roi	RMGL_roi	c	1	1.0
AVKR_roi	SDQL_roi	c	1	1.0
AVKR_roi	SIAVL_roi	e	1	2.0
AVKR_roi	URYVR_roi	c	3	7.0
AVL	DB2	c	1	3.0
AVL	SABD_maryam	c	1	3.0
AVL_roi	AVAL_roi	c	1	6.0
AVL_roi	PVT_roi	c	4	10.0
AVL_roi	unk	c	3	4.0
AVM	ALML_roi	e	1	10.0
AVM	ALMR_roi	e	1	10.0
AVM	FLPL	c	2	6.0
AVM	FLPR	c	1	2.0
AVM	FLPR	e	1	2.0
AVM	PVQR	c	1	1.0
AVM	PVR	c	3	10.0
AVM	PVR	e	2	7.0
AVM	RMGR	c	2	2.0
AVM	SABVR	c	3	11.0
AVM	anterior VNC 1	c	4	15.0
AVM	hyp7	c	1	2.0
AVM_roi	ALMR_roi	c	1	2.0
AVM_roi	ALMR_roi	e	1	38.0
AVM_roi	RICR_roi	c	1	8.0
AVM_roi	RMEV_roi	c	1	2.0
AVM_roi	RMGR_roi	c	1	2.0
AVM_roi	anterior VNC 1	c	1	2.0
AVM_roi	hyp7	c	2	6.0
AWAL_roi	ADFL_roi	c	2	2.0
AWAL_roi	ADFL_roi	e	2	7.0
AWAL_roi	AIBL_roi	c	9	23.0
AWAL_roi	AIML_roi	c	1	3.0
AWAL_roi	AIYL_roi	c	8	18.0
AWAL_roi	AIZL_roi	c	14	31.0
AWAL_roi	AIZL_roi	e	1	4.0
AWAL_roi	ASEL_roi	c	3	8.0
AWAL_roi	ASEL_roi	e	1	2.0
AWAL_roi	ASKL_roi	e	1	2.0
AWAL_roi	AUAL_roi	c	1	1.0
AWAL_roi	AWAR_roi	c	1	2.0
AWAL_roi	AWAR_roi	e	2	14.0
AWAL_roi	CEPshVL	c	1	2.0
AWAL_roi	HSNL_roi	c	1	3.0
AWAL_roi	PVNL_roi	c	1	1.0
AWAL_roi	PVQL_roi	c	1	3.0
AWAL_roi	RIH_roi	c	4	13.0
AWAL_roi	RIML_roi	c	3	5.0
AWAL_roi	SMBVL_roi	c	1	2.0
AWAL_roi	SMBVL_roi	e	1	1.0
AWAR_roi	ADFR_roi	c	3	5.0
AWAR_roi	ADFR_roi	e	1	2.0
AWAR_roi	AIAR_roi	c	2	2.0
AWAR_roi	AIBR_roi	c	10	22.0
AWAR_roi	AINL_roi	c	3	4.0
AWAR_roi	AIYR_roi	c	5	12.0
AWAR_roi	AIZR_roi	c	8	19.0
AWAR_roi	AIZR_roi	e	1	7.0
AWAR_roi	ASER_roi	c	6	17.0
AWAR_roi	ASER_roi	e	1	10.0
AWAR_roi	ASIR_roi	c	1	1.0
AWAR_roi	AUAR_roi	c	1	1.0
AWAR_roi	AVBR_roi	c	1	8.0
AWAR_roi	AWAR_roi	c	1	3.0
AWAR_roi	PVNL_roi	c	2	3.0
AWAR_roi	RIAR_roi	c	1	1.0
AWAR_roi	RIH_roi	c	1	3.0
AWAR_roi	RIMR_roi	c	3	13.0
AWAR_roi	SMBVR_roi	c	2	9.0
AWBL	ADFL	e	1	1.0
AWBL	ASHL	e	1	4.0
AWBL	ASJL	e	1	5.0
AWBL	ASK	e	1	2.0
AWBL_roi	ADAL_roi	c	1	3.0
AWBL_roi	ADAL_roi	e	1	1.0
AWBL_roi	ADFL_roi	c	9	14.0
AWBL_roi	ADFR_roi	c	1	5.0
AWBL_roi	ADLL_roi	c	1	2.0
AWBL_roi	AIAL_roi	c	1	5.0
AWBL_roi	AIBL_roi	c	2	6.0
AWBL_roi	AIBR_roi	c	1	1.0
AWBL_roi	AIYL_roi	c	1	5.0
AWBL_roi	AIZL_roi	c	4	7.0
AWBL_roi	AIZL_roi	e	2	4.0
AWBL_roi	ALML_roi	c	2	6.0
AWBL_roi	ASEL_roi	c	1	5.0
AWBL_roi	ASER_roi	c	1	2.0
AWBL_roi	ASIL_roi	c	2	4.0
AWBL_roi	ASJL_roi	e	1	3.0
AWBL_roi	AVBL_roi	c	20	40.0
AWBL_roi	AVBR_roi	c	4	5.0
AWBL_roi	AVDR_roi	c	9	24.0
AWBL_roi	AVJR_roi	c	3	5.0
AWBL_roi	AWBR_roi	c	1	2.0
AWBL_roi	OLQVL_roi	c	1	1.0
AWBL_roi	PVCL_roi	c	3	7.0
AWBL_roi	PVNL_roi	c	1	1.0
AWBL_roi	PVQL_roi	e	1	4.0
AWBL_roi	RIAL_roi	c	6	10.0
AWBL_roi	RIFL_roi	c	11	24.0
AWBL_roi	RIR_roi	c	10	11.0
AWBL_roi	UNK_rvg_roi	c	2	2.0
AWBL_roi	URYVL_roi	c	9	19.0
AWBL_roi	URYVL_roi	e	1	11.0
AWBL_roi	hyp7?	c	1	1.0
AWBR_roi	ADAR_roi	c	3	5.0
AWBR_roi	ADFR_roi	c	3	6.0
AWBR_roi	ADLR_roi	c	3	5.0
AWBR_roi	AIAR_roi	c	4	7.0
AWBR_roi	AIBR_roi	c	2	3.0
AWBR_roi	AIZR_roi	e	1	2.0
AWBR_roi	ALMR_roi	c	8	13.0
AWBR_roi	ASER_roi	c	1	2.0
AWBR_roi	ASIR_roi	c	1	7.0
AWBR_roi	ASIR_roi	e	1	2.0
AWBR_roi	ASJR_roi	c	1	2.0
AWBR_roi	AVBL_roi	c	1	1.0
AWBR_roi	AVBR_roi	c	17	28.0
AWBR_roi	AVDL_roi	c	11	29.0
AWBR_roi	AVJL_roi	c	4	14.0
AWBR_roi	AVJR_roi	c	1	1.0
AWBR_roi	AWBL_roi	e	1	4.0
AWBR_roi	AWBR_roi	c	1	4.0
AWBR_roi	HSNL_roi	c	2	2.0
AWBR_roi	PVCL_roi	c	1	1.0
AWBR_roi	PVCR_roi	c	7	10.0
AWBR_roi	PVNL_roi	c	1	1.0
AWBR_roi	PVPR_roi	c	1	7.0
AWBR_roi	PVQR_roi	c	1	2.0
AWBR_roi	RIAR_roi	c	3	8.0
AWBR_roi	RIFR_roi	c	2	3.0
AWBR_roi	RIR_roi	c	3	6.0
AWBR_roi	RIS_roi	c	1	1.0
AWBR_roi	URYVR_roi	c	8	23.0
AWBR_roi	URYVR_roi	e	1	10.0
AWCL_roi	ADLL_roi	c	3	8.0
AWCL_roi	AIAL_roi	c	6	13.0
AWCL_roi	AIBL_roi	c	2	5.0
AWCL_roi	AIBR_roi	c	1	2.0
AWCL_roi	AIYL_roi	c	1	2.0
AWCL_roi	ASGL_roi	c	4	5.0
AWCL_roi	ASHL_roi	c	7	12.0
AWCL_roi	ASHL_roi	e	1	1.0
AWCL_roi	AVEL_roi	c	1	6.0
AWCL_roi	CEPVL_roi	c	1	3.0
AWCL_roi	CEPshVL	c	1	3.0
AWCL_roi	HSNL_roi	c	1	1.0
AWCL_roi	RIML_roi	c	1	2.0
AWCR_roi	AFDR_roi	c	1	1.0
AWCR_roi	AIAR_roi	c	4	8.0
AWCR_roi	AIBR_roi	c	7	21.0
AWCR_roi	ASGR_roi	c	1	4.0
AWCR_roi	ASHR_roi	c	7	18.0
AWCR_roi	ASKR_roi	c	4	11.0
AWCR_roi	CEPSHVR	c	3	15.0
AWCR_roi	CEPVR_roi	c	2	14.0
AWCR_roi	RIMR_roi	c	1	2.0
AWCR_roi	SIBDR_roi	c	1	2.0
BAGL_roi	AIBL_roi	c	2	2.0
BAGL_roi	AIBR_roi	c	2	10.0
BAGL_roi	AUAR_roi	c	1	2.0
BAGL_roi	AVER_roi	c	2	3.0
BAGL_roi	RIAR_roi	c	5	21.0
BAGL_roi	RIBR_roi	c	4	20.0
BAGL_roi	RIGR_roi	c	3	11.0
BAGL_roi	RIGR_roi	e	1	16.0
BAGL_roi	RIR_roi	c	2	2.0
BAGL_roi	RIR_roi	e	1	20.0
BAGR_roi	AIBR_roi	c	3	3.0
BAGR_roi	AINR_roi	c	1	2.0
BAGR_roi	AIZL_roi	c	2	2.0
BAGR_roi	AUAL_roi	c	2	3.0
BAGR_roi	AVEL_roi	c	3	3.0
BAGR_roi	RIAL_roi	c	3	16.0
BAGR_roi	RIBL_roi	c	4	18.0
BAGR_roi	RIGL_roi	c	2	2.0
BDUL_roi	ALML_roi	c	4	14.0
BDUL_roi	AVJL_roi	c	2	5.0
BDUL_roi	AVJR_roi	c	5	8.0
BDUL_roi	CEPVL_roi	c	2	9.0
BDUL_roi	CEPshVL	c	3	9.0
BDUL_roi	IL1DL_roi	c	1	3.0
BDUL_roi	IL1L_roi	c	2	3.0
BDUL_roi	IL2L_roi	c	1	2.0
BDUL_roi	PVNR_roi	c	3	4.0
BDUL_roi	PVPL_roi	c	1	7.0
BDUL_roi	PVR_roi	c	3	5.0
BDUL_roi	RIFL_roi	c	1	1.0
BDUL_roi	RIPL_roi	c	1	1.0
BDUL_roi	RIS_roi	c	1	10.0
BDUL_roi	RMGL_roi	c	1	1.0
BDUL_roi	SDQL_roi	c	2	5.0
BDUL_roi	SIBVR_roi	c	1	7.0
BDUL_roi	URBL_roi	c	1	2.0
BDUR_roi	AVJR_roi	c	3	5.0
BDUR_roi	BDUR_roi	c	2	4.0
BDUR_roi	CEPSHVR	c	2	4.0
BDUR_roi	CEPVR_roi	c	1	3.0
BDUR_roi	IL1DR_roi	c	2	3.0
BDUR_roi	IL1R_roi	c	2	5.0
BDUR_roi	OLQDR_roi	c	1	1.0
BDUR_roi	PVNR_roi	c	4	7.0
BDUR_roi	PVR_roi	c	5	12.0
BDUR_roi	RICL_roi	c	1	3.0
BDUR_roi	RIS_roi	c	2	6.0
BDUR_roi	SIBVL_roi	c	1	2.0
BDUR_roi	URBR_roi	c	2	5.0
BDUR_roi	URYDR_roi	c	1	1.0
CEPDL_roi	AVER_roi	c	3	6.0
CEPDL_roi	IL1DL_roi	c	6	17.0
CEPDL_roi	IL1L_roi	c	5	14.0
CEPDL_roi	RIAR_roi	c	1	2.0
CEPDL_roi	RICL_roi	c	5	13.0
CEPDL_roi	RICR_roi	c	4	11.0
CEPDL_roi	RMDDR_roi	c	6	16.0
CEPDL_roi	RMDL_roi	c	1	2.0
CEPDL_roi	RMDVL_roi	c	2	2.0
CEPDL_roi	SIBVL_roi	c	1	2.0
CEPDL_roi	SMBDR_roi	c	4	8.0
CEPDL_roi	SMDDR_roi	c	1	2.0
CEPDL_roi	URXL_roi	c	1	2.0
CEPDR_roi	AVEL_roi	c	1	3.0
CEPDR_roi	IL1DR_roi	c	6	14.0
CEPDR_roi	IL1R_roi	c	5	10.0
CEPDR_roi	OLQDR_roi	e	1	4.0
CEPDR_roi	RIAR_roi	c	4	5.0
CEPDR_roi	RICL_roi	c	4	9.0
CEPDR_roi	RICR_roi	c	3	4.0
CEPDR_roi	RMDDL_roi	c	5	10.0
CEPDR_roi	RMDDR_roi	c	1	1.0
CEPDR_roi	RMDR_roi	c	1	2.0
CEPDR_roi	RMDVR_roi	c	2	3.0
CEPDR_roi	SMBDL_roi	c	3	6.0
CEPVL_roi	AVER_roi	c	2	3.0
CEPVL_roi	IL1L_roi	c	2	7.0
CEPVL_roi	IL1VL_roi	c	7	15.0
CEPVL_roi	OLLL_roi	c	2	5.0
CEPVL_roi	OLQVL_roi	e	1	20.0
CEPVL_roi	PLNL_roi	c	1	3.0
CEPVL_roi	RIAL_roi	c	3	5.0
CEPVL_roi	RIAR_roi	c	3	5.0
CEPVL_roi	RICL_roi	c	4	17.0
CEPVL_roi	RICR_roi	c	5	19.0
CEPVL_roi	RIS_roi	c	1	2.0
CEPVL_roi	RMDDL_roi	c	2	4.0
CEPVL_roi	RMDL_roi	c	1	1.0
CEPVL_roi	RMDVR_roi	c	5	12.0
CEPVL_roi	SMBVL_roi	c	6	13.0
CEPVL_roi	URAVL_roi	c	1	1.0
CEPVR_roi	AVEL_roi	c	3	9.0
CEPVR_roi	IL1R_roi	e	1	5.0
CEPVR_roi	IL1VR_roi	c	5	13.0
CEPVR_roi	OLLR_roi	c	2	6.0
CEPVR_roi	RIAR_roi	c	1	1.0
CEPVR_roi	RICL_roi	c	2	8.0
CEPVR_roi	RIH_roi	e	1	10.0
CEPVR_roi	RIML_roi	c	1	1.0
CEPVR_roi	RMDDR_roi	c	2	5.0
CEPVR_roi	RMDVL_roi	c	3	9.0
CEPVR_roi	RMHL_roi	c	1	1.0
CEPVR_roi	SMBVR_roi	c	1	2.0
CEPVR_roi	SMDVL_roi	c	1	2.0
CEPVR_roi	URAVR_roi	c	1	2.0
DVA_roi	AIZL_roi	c	1	2.0
DVA_roi	AVBL_roi	c	1	2.0
DVA_roi	AVEL_roi	c	3	14.0
DVA_roi	AVER_roi	c	3	19.0
DVA_roi	AVKL_roi	c	1	2.0
DVA_roi	CEPVR_roi	c	1	6.0
DVA_roi	OLQVL_roi	c	1	2.0
DVA_roi	RICL_roi	c	2	3.0
DVA_roi	RIML_roi	c	1	2.0
DVA_roi	RIVL_roi	c	1	1.0
DVA_roi	SABD_roi	c	1	4.0
DVA_roi	SIAVL_roi	c	1	2.0
DVA_roi	SIBVL_roi	c	1	6.0
DVA_roi	SIBVR_roi	c	1	2.0
DVC_roi	ADAR_roi	c	1	3.0
DVC_roi	ADEL_roi	c	1	1.0
DVC_roi	ADER_roi	c	3	16.0
DVC_roi	AIBL_roi	c	2	3.0
DVC_roi	AIBR_roi	c	7	23.0
DVC_roi	AQR_roi	c	4	15.0
DVC_roi	AVAL_roi	c	10	23.0
DVC_roi	AVAL_roi	e	1	3.0
DVC_roi	AVAR_roi	c	6	21.0
DVC_roi	AVKL_roi	c	1	6.0
DVC_roi	AVKR_roi	c	3	5.0
DVC_roi	CEPVL_roi	c	2	2.0
DVC_roi	CEPshVL	c	1	2.0
DVC_roi	CSSCDL	c	1	2.0
DVC_roi	DVC_roi	c	2	4.0
DVC_roi	IL2VL_roi	e	1	4.0
DVC_roi	PVT_roi	c	1	1.0
DVC_roi	RIBL_roi	c	4	7.0
DVC_roi	RIBR_roi	c	3	7.0
DVC_roi	RIGL_roi	c	1	2.0
DVC_roi	RIGR_roi	c	1	2.0
DVC_roi	RIH_roi	c	1	1.0
DVC_roi	SDQR_roi	c	1	2.0
DVC_roi	URAVL_roi	c	1	2.0
DVC_roi	URAVR_roi	c	1	2.0
DVC_roi	URYVL_roi	c	3	4.0
DVC_roi	URYVR_roi	c	1	4.0
DVC_roi	unk	c	8	16.0
FLPL	ADAL	c	2	4.0
FLPL	ADAR	c	1	2.0
FLPL	ADEL	c	2	5.0
FLPL	AVBL	c	3	17.0
FLPL	AVBR	c	1	8.0
FLPL	AVDL	c	1	4.0
FLPL	AVDR	c	1	2.0
FLPL	AVEL	c	1	5.0
FLPL	AVER	c	2	6.0
FLPL	BDUR	c	3	4.0
FLPL	PVNR	c	2	3.0
FLPL	R VNC crossing 1	c	1	3.0
FLPL	R VNC crossing 2	c	2	7.0
FLPL	RMEV	c	1	3.0
FLPL	RMGL	c	2	4.0
FLPL	VA1? R VNC 3	c	3	10.0
FLPR	ADER	c	2	8.0
FLPR	AVBL	c	3	17.0
FLPR	AVBR	c	1	5.0
FLPR	AVDL	c	4	16.0
FLPR	AVEL	c	3	9.0
FLPR	AVER	c	1	5.0
FLPR	SABD_maryam	c	1	10.0
FLPR_maryam	AVDR_roi	c	1	4.0
FLPR_maryam	AWBR	c	1	4.0
FLPR_maryam	FLPR_maryam	c	1	4.0
GLRDL	CSSCDL	c	1	2.0
GLRDL	IL1DL	c	1	2.0
GLRDR	IL1DR	c	1	1.0
GLRL	IL1L	c	2	5.0
GLRL	OLLL	c	2	7.0
GLRR	BAGR	c	1	2.0
GLRR	FLPR_maryam	c	1	2.0
GLRR	OLLR	c	2	6.0
GLRVL	FLPL lateral branch	c	2	4.0
GLRVL	IL1VL	c	2	5.0
GLRVL	OLSSCQVL	c	1	3.0
GLRVR	IL1VR	c	2	4.0
GLRVR	ILSHVR	c	1	2.0
GLRVR	OLQVR	c	1	2.0
GLRVR	OLSHVR	c	1	2.0
HSNL	AVFL	e	1	6.0
HSNL	AVG?	c	1	2.0
HSNL	PVNL	e	1	8.0
HSNL_roi	ADAL_roi	c	1	4.0
HSNL_roi	ADLL_roi	c	7	15.0
HSNL_roi	AIAL_roi	c	1	1.0
HSNL_roi	AIBL_roi	c	10	26.0
HSNL_roi	AIBR_roi	c	4	8.0
HSNL_roi	AIMR_roi	c	1	2.0
HSNL_roi	AIZR_roi	c	1	4.0
HSNL_roi	ASEL_roi	c	4	7.0
HSNL_roi	ASER_roi	c	3	3.0
HSNL_roi	ASIL_roi	c	1	2.0
HSNL_roi	ASIR_roi	c	1	1.0
HSNL_roi	ASKL_roi	c	1	5.0
HSNL_roi	ASKR_roi	c	1	2.0
HSNL_roi	AVBL_roi	c	1	2.0
HSNL_roi	AVBR_roi	c	2	3.0
HSNL_roi	AVDR_roi	c	1	2.0
HSNL_roi	AVFL_roi	c	1	1.0
HSNL_roi	AVFL_roi	e	1	4.0
HSNL_roi	AVFR_roi	c	2	3.0
HSNL_roi	AWAL_roi	c	1	1.0
HSNL_roi	AWBL_roi	c	1	4.0
HSNL_roi	PLNL_roi	c	1	1.0
HSNL_roi	PVNL_roi	e	1	2.0
HSNL_roi	PVQL_roi	c	1	2.0
HSNL_roi	RIFL_roi	c	1	1.0
HSNL_roi	RMGL_roi	c	4	8.0
HSNL_roi	SIAVL_roi	c	1	1.0
HSNL_roi	SIBVR_roi	c	2	3.0
HSNL_roi	SMBVL_roi	c	1	1.0
HSNL_roi	URYDL_roi	c	1	2.0
IL1DL_roi	AVER_roi	e	1	3.0
IL1DL_roi	CEPDL_roi	c	1	3.0
IL1DL_roi	IL1L_roi	e	1	3.0
IL1DL_roi	RMDDR_roi	c	3	10.0
IL1DL_roi	RMDVL_roi	c	1	6.0
IL1DL_roi	RMDVL_roi	e	1	6.0
IL1DL_roi	RMED	c	1	2.0
IL1DL_roi	SMDDR_roi	c	1	2.0
IL1DL_roi	URADL_roi	c	1	3.0
IL1DR_roi	AVEL_roi	e	1	4.0
IL1DR_roi	CEPDR_roi	c	2	6.0
IL1DR_roi	OLLR_roi	c	1	1.0
IL1DR_roi	RMDDL_roi	c	2	7.0
IL1DR_roi	RMDVL_roi	c	1	1.0
IL1DR_roi	RMDVR_roi	c	1	3.0
IL1DR_roi	RMED_roi	c	1	6.0
IL1DR_roi	SMBDL_roi	c	3	7.0
IL1DR_roi	URADR_roi	c	3	10.0
IL1L_roi	CEPDL_roi	e	2	13.0
IL1L_roi	IL1L_roi	c	1	1.0
IL1L_roi	IL2DL_roi	c	2	2.0
IL1L_roi	RMDL_roi	c	2	9.0
IL1L_roi	RMEL	c	2	2.0
IL1L_roi	RMER_roi	c	4	18.0
IL1L_roi	URBL_roi	c	5	5.0
IL1R_roi	CEPDR_roi	e	1	5.0
IL1R_roi	IL1R_roi	c	1	1.0
IL1R_roi	IL1VR_roi	e	1	5.0
IL1R_roi	RIAR_roi	e	1	4.0
IL1R_roi	RMDR_roi	c	2	7.0
IL1R_roi	RMEL_roi	c	2	3.0
IL1R_roi	RMER	c	4	10.0
IL1R_roi	RMER_roi	c	2	4.0
IL1R_roi	URBR_roi	c	9	14.0
IL1VL	CEPVL	e	1	4.0
IL1VL	IL2VL	e	1	1.0
IL1VL	URAVL	e	1	10.0
IL1VL_roi	AIBR_roi	c	2	2.0
IL1VL_roi	DVC_roi	e	1	2.0
IL1VL_roi	IL2VL_roi	e	1	4.0
IL1VL_roi	OLQVL_roi	c	1	2.0
IL1VL_roi	PVPL_roi	c	1	2.0
IL1VL_roi	RMDDL_roi	c	1	7.0
IL1VL_roi	RMDVR_roi	c	2	8.0
IL1VL_roi	RMED_roi	c	1	3.0
IL1VL_roi	SAADL_roi	c	1	1.0
IL1VL_roi	SMBVL_roi	c	1	5.0
IL1VL_roi	URAVL_roi	c	2	6.0
IL1VR_roi	RMDDR_roi	c	4	23.0
IL1VR_roi	RMDVL_roi	c	2	3.0
IL1VR_roi	URAVR_roi	c	2	4.0
IL2DL_roi	CEPDL	e	2	12.0
IL2DL_roi	GLRL	c	1	4.0
IL2DL_roi	IL2L_roi	c	1	8.0
IL2DL_roi	OLQDL_roi	c	1	1.0
IL2DL_roi	RIPL_roi	c	5	6.0
IL2DL_roi	RIPR_roi	c	2	2.0
IL2DL_roi	RMED	c	4	6.0
IL2DL_roi	RMEL	c	3	7.0
IL2DR	CEPDR	c	1	1.0
IL2DR	CEPDR	e	2	10.0
IL2DR	CEPSHDR	c	1	4.0
IL2DR	Hyp1	c	2	3.0
IL2DR	IL1DR	e	2	6.0
IL2DR	ILSODR	c	2	8.0
IL2DR	OLQDR	e	1	4.0
IL2DR	OLSHDR	c	1	4.0
IL2DR	OLSHDR	e	1	18.0
IL2DR	OLSODR	c	2	8.0
IL2DR	URADR	e	2	19.0
IL2DR	URXR	c	1	4.0
IL2DR_roi	BAGR_roi	e	1	1.0
IL2DR_roi	CEPDR	c	1	2.0
IL2DR_roi	DVC_roi	e	1	4.0
IL2DR_roi	GLRR	c	1	1.0
IL2DR_roi	IL2DL_roi	e	1	6.0
IL2DR_roi	IL2R_roi	c	2	6.0
IL2DR_roi	OLQDR	e	1	3.0
IL2DR_roi	OLQDR_roi	c	1	1.0
IL2DR_roi	RIPR_roi	c	11	22.0
IL2DR_roi	RMED	c	1	1.0
IL2DR_roi	RMED_roi	c	1	3.0
IL2DR_roi	RMER	c	2	6.0
IL2DR_roi	RMER_roi	c	4	5.0
IL2DR_roi	URADR_roi	e	5	20.0
IL2DR_roi	URXR	c	1	2.0
IL2L_roi	IL1L_roi	c	1	3.0
IL2L_roi	IL2DL_roi	c	1	4.0
IL2L_roi	OLLL_roi	c	2	3.0
IL2L_roi	RIBL_roi	c	2	10.0
IL2L_roi	RIPL	c	1	2.0
IL2L_roi	RIPL_roi	c	1	1.0
IL2L_roi	RMEL	c	5	13.0
IL2R_roi	IL1R_roi	c	1	5.0
IL2R_roi	IL2VR_roi	c	1	2.0
IL2R_roi	OLLR_roi	c	1	2.0
IL2R_roi	RIPR_roi	c	2	5.0
IL2R_roi	RMED_roi	c	1	1.0
IL2R_roi	RMER	c	4	8.0
IL2R_roi	RMER_roi	c	2	7.0
IL2R_roi	RMEV_roi	c	1	3.0
IL2VL	CEPVL	e	4	25.0
IL2VL	IL1VL	e	10	36.0
IL2VL	ILSSOCVL	e	4	16.0
IL2VL	OLQVL	e	2	12.0
IL2VL	OLSOVL	e	1	4.0
IL2VL	OLSSCQVL	c	1	4.0
IL2VL	OLSSCQVL	e	2	8.0
IL2VL	URAVL	c	1	1.0
IL2VL	URAVL	e	7	32.0
IL2VL	to label	e	1	2.0
IL2VL_roi	IL2L_roi	c	3	5.0
IL2VL_roi	IL2VR_roi	e	1	6.0
IL2VL_roi	OLQVL_roi	c	1	3.0
IL2VL_roi	RIBL_roi	e	1	12.0
IL2VL_roi	RIPL_roi	c	7	16.0
IL2VL_roi	RIPL_roi	e	1	5.0
IL2VL_roi	RMEL_roi	c	2	4.0
IL2VL_roi	RMEV_roi	c	2	2.0
IL2VL_roi	URAVL_roi	e	1	5.0
IL2VR	OLQVR	e	2	12.0
IL2VR	OLSHVR	e	1	1.0
IL2VR_roi	IL2R_roi	c	1	6.0
IL2VR_roi	RIPR_roi	c	6	31.0
IL2VR_roi	RMEL_roi	c	3	16.0
IL2VR_roi	RMER	c	2	13.0
IL2VR_roi	RMER_roi	c	3	4.0
IL2VR_roi	RMEV	c	2	2.0
IL2VR_roi	RMEV_roi	c	1	9.0
IL2VR_roi	URAVR_roi	e	1	8.0
OLLL_roi	AVER_roi	c	13	31.0
OLLL_roi	CEPDL_roi	c	8	14.0
OLLL_roi	CEPVL_roi	c	4	10.0
OLLL_roi	CSSCDL	c	1	1.0
OLLL_roi	IL1DL_roi	c	3	6.0
OLLL_roi	IL1L_roi	c	1	2.0
OLLL_roi	IL1VL_roi	c	5	8.0
OLLL_roi	IL2L_roi	c	2	4.0
OLLL_roi	OLLR_roi	e	2	14.0
OLLL_roi	OLQVL_roi	e	1	17.0
OLLL_roi	RIBL_roi	c	10	25.0
OLLL_roi	RID?	c	1	1.0
OLLL_roi	RMDDL_roi	c	3	3.0
OLLL_roi	RMDVL_roi	c	4	6.0
OLLL_roi	RMDVR_roi	c	1	2.0
OLLL_roi	RMED	c	1	1.0
OLLL_roi	RMER_roi	c	1	1.0
OLLL_roi	RMEV	c	2	4.0
OLLL_roi	RMHL_roi	c	1	3.0
OLLL_roi	SMDDL_roi	c	1	3.0
OLLL_roi	URBL_roi	c	2	2.0
OLLL_roi	URBL_roi	e	1	6.0
OLLR_roi	AVEL_roi	c	20	36.0
OLLR_roi	CEPDR_roi	c	2	4.0
OLLR_roi	CEPVR_roi	c	11	22.0
OLLR_roi	IL1DR_roi	c	5	10.0
OLLR_roi	IL1R_roi	c	2	5.0
OLLR_roi	IL1VR_roi	c	3	6.0
OLLR_roi	OLLR_roi	e	1	3.0
OLLR_roi	OLQVR_roi	e	1	7.0
OLLR_roi	RIBR_roi	c	15	32.0
OLLR_roi	RMDDR_roi	c	4	8.0
OLLR_roi	RMDVR_roi	c	2	3.0
OLLR_roi	RMER	c	1	2.0
OLLR_roi	SMDDR_roi	c	2	8.0
OLLR_roi	SMDVR_roi	c	1	1.0
OLLR_roi	URYVR_roi	c	1	1.0
OLQDL_roi	CEPDL_roi	c	1	2.0
OLQDL_roi	CEPDL_roi	connector	0	0.0
OLQDL_roi	IL1DL_roi	c	8	16.0
OLQDL_roi	IL2DL_roi	c	2	4.0
OLQDL_roi	OLLL_roi	c	1	3.0
OLQDL_roi	PVR_roi	c	1	2.0
OLQDL_roi	RMDVL_roi	c	1	2.0
OLQDL_roi	SMBDR_roi	c	2	2.0
OLQDL_roi	URYDL_roi	c	1	2.0
OLQDR	IL2DR_roi	e	1	8.0
OLQDR_roi	BDUR_roi	c	1	2.0
OLQDR_roi	CEPDR_roi	c	1	5.0
OLQDR_roi	IL1DR_roi	c	8	35.0
OLQDR_roi	IL2DR_roi	c	1	6.0
OLQDR_roi	OLQDR_roi	c	1	2.0
OLQDR_roi	PVNR_roi	c	1	2.0
OLQDR_roi	PVR_roi	c	1	9.0
OLQDR_roi	RIPR_roi	c	1	1.0
OLQDR_roi	RIVR_roi	c	1	1.0
OLQDR_roi	RMDVL_roi	c	1	4.0
OLQDR_roi	RMDVR_roi	c	4	15.0
OLQDR_roi	RMER_roi	c	3	5.0
OLQDR_roi	SMBDL_roi	c	2	4.0
OLQDR_roi	URYDR_roi	c	1	1.0
OLQVL	URYVL	e	1	5.0
OLQVL_roi	AVER_roi	c	1	5.0
OLQVL_roi	CEPshVL	c	1	4.0
OLQVL_roi	DVA_roi	c	1	1.0
OLQVL_roi	IL1VL_roi	c	9	22.0
OLQVL_roi	IL2VL_roi	c	1	1.0
OLQVL_roi	OLLL_roi	c	1	3.0
OLQVL_roi	PVPL_roi	c	2	7.0
OLQVL_roi	RIAL_roi	c	1	2.0
OLQVL_roi	RICL_roi	c	1	1.0
OLQVL_roi	RIML_roi	c	2	3.0
OLQVL_roi	RMDDL_roi	c	4	6.0
OLQVL_roi	RMDVR_roi	c	1	2.0
OLQVL_roi	RMEL_roi	c	2	6.0
OLQVL_roi	SIBVL_roi	c	1	1.0
OLQVL_roi	SMBVL_roi	c	1	2.0
OLQVL_roi	URAVL_roi	c	1	1.0
OLQVL_roi	URYVL_roi	c	1	4.0
OLQVR_roi	ADAR_roi	c	1	2.0
OLQVR_roi	AVEL_roi	c	4	19.0
OLQVR_roi	CEPSHVR	c	1	4.0
OLQVR_roi	CEPVR_roi	e	1	13.0
OLQVR_roi	IL1VR_roi	c	6	22.0
OLQVR_roi	OLLR_roi	c	1	3.0
OLQVR_roi	PVPR_roi	c	1	2.0
OLQVR_roi	RIAR_roi	c	2	3.0
OLQVR_roi	RICL_roi	c	1	2.0
OLQVR_roi	RIR_roi	c	1	2.0
OLQVR_roi	RMDDR_roi	c	2	3.0
OLQVR_roi	RMDVL_roi	c	1	1.0
OLQVR_roi	RMER_roi	c	5	21.0
OLQVR_roi	URXR_roi	c	2	3.0
OLQVR_roi	URYVR_roi	c	1	4.0
OLSOVL	IL2VL	c	1	1.0
PLNL_roi	AIBR_roi	c	1	2.0
PLNL_roi	CEPVL_roi	c	2	2.0
PLNL_roi	OLQVL_roi	c	2	2.0
PLNL_roi	RICL_roi	c	2	2.0
PLNL_roi	RIVR_roi	c	1	3.0
PLNL_roi	RMDVR_roi	c	1	3.0
PLNL_roi	RMFL_roi	c	1	4.0
PLNL_roi	RMFR_roi	c	2	7.0
PLNL_roi	SAADL_roi	c	2	6.0
PLNL_roi	SMBVL_roi	c	1	3.0
PLNL_roi	SMDDL_roi	c	1	2.0
PLNR_roi	AVAL_roi	c	1	2.0
PLNR_roi	RICL_roi	c	1	2.0
PLNR_roi	RICR_roi	c	1	2.0
PLNR_roi	RMDL_roi	c	1	3.0
PLNR_roi	RMFR_roi	c	1	3.0
PLNR_roi	SMDDR_roi	c	1	2.0
PVCL	AVDL	c	1	1.0
PVCL	BDUR	c	1	1.0
PVCL	FLPL	c	1	2.0
PVCL	R VNC 1_posterior end	c	1	2.0
PVCL	anterior VNC 1	c	1	2.0
PVCL_roi	ALML_roi	c	1	2.0
PVCL_roi	AQR_roi	c	1	1.0
PVCL_roi	AVBL_roi	c	6	14.0
PVCL_roi	AVBR_roi	c	5	21.0
PVCL_roi	AVDL_roi	c	3	5.0
PVCL_roi	AVDR_roi	c	2	8.0
PVCL_roi	AVJR_roi	c	5	9.0
PVCL_roi	DVA_roi	c	1	1.0
PVCL_roi	PVPL_roi	c	3	3.0
PVCL_roi	RIFL_roi	c	1	2.0
PVCL_roi	RIFR_roi	c	1	1.0
PVCL_roi	RIML_roi	c	4	21.0
PVCL_roi	RIPL_roi	c	1	2.0
PVCL_roi	RIS_roi	c	1	2.0
PVCL_roi	UNK_rvg_roi	c	1	2.0
PVCR_roi	AVAL_roi	c	1	1.0
PVCR_roi	AVBL_roi	c	5	10.0
PVCR_roi	AVBR_roi	c	7	23.0
PVCR_roi	AVDL_roi	c	4	10.0
PVCR_roi	AVDR_roi	c	4	4.0
PVCR_roi	AVJL_roi	c	5	13.0
PVCR_roi	DVA_roi	c	1	1.0
PVCR_roi	PVCL_roi	e	1	5.0
PVCR_roi	PVPR_roi	c	2	2.0
PVCR_roi	RIMR_roi	c	3	16.0
PVCR_roi	RIPR_roi	c	5	5.0
PVCR_roi	SIBVL_roi	c	1	3.0
PVCR_roi	URXR_roi	c	1	1.0
PVDL_roi	ASEL	c	1	2.0
PVDL_roi	AVDL_roi	c	3	8.0
PVDL_roi	AVJL_roi	c	1	5.0
PVDL_roi	URXL_roi	c	1	1.0
PVDR_roi	AVDR_roi	c	2	6.0
PVDR_roi	AVJR_roi	c	2	4.0
PVDR_roi	SIBDL_roi	c	1	3.0
PVNL_roi	AIAR_roi	c	1	2.0
PVNL_roi	AIBL_roi	c	10	23.0
PVNL_roi	AIBR_roi	c	7	20.0
PVNL_roi	AIML_roi	c	2	2.0
PVNL_roi	AIMR_roi	c	1	1.0
PVNL_roi	ASEL_roi	c	2	2.0
PVNL_roi	ASER_roi	c	3	10.0
PVNL_roi	ASIL_roi	c	6	13.0
PVNL_roi	ASIR_roi	c	1	1.0
PVNL_roi	ASKL_roi	c	1	1.0
PVNL_roi	ASKR_roi	c	3	8.0
PVNL_roi	AVBL_roi	c	5	14.0
PVNL_roi	AWAL_roi	c	1	2.0
PVNL_roi	AWAR_roi	c	2	6.0
PVNL_roi	AWBL_roi	c	1	1.0
PVNL_roi	AWBR_roi	e	1	2.0
PVNL_roi	HSNL_roi	c	1	1.0
PVNL_roi	OLLL_roi	c	1	2.0
PVNL_roi	OLQDL_roi	c	1	1.0
PVNL_roi	PVNL_roi	c	7	17.0
PVNL_roi	PVNL_roi	e	1	3.0
PVNL_roi	PVQL_roi	c	2	2.0
PVNL_roi	PVQR_roi	c	1	1.0
PVNL_roi	RIML_roi	c	4	11.0
PVNL_roi	SIBVR_roi	c	1	1.0
PVNL_roi	SMBVL_roi	c	2	3.0
PVNL_roi	URXL_roi	c	1	1.0
PVNL_roi	URYVL_roi	c	6	17.0
PVNR_roi	ADAR_roi	c	2	2.0
PVNR_roi	ALMR_roi	c	1	1.0
PVNR_roi	AVJL_roi	c	2	5.0
PVNR_roi	AVJR_roi	c	2	6.0
PVNR_roi	BDUR_roi	c	1	4.0
PVNR_roi	PVR_roi	c	3	5.0
PVNR_roi	RIFR_roi	c	1	1.0
PVNR_roi	RIS_roi	c	4	9.0
PVPL_roi	ADAL_roi	c	1	1.0
PVPL_roi	AQR_roi	c	1	1.0
PVPL_roi	AVAR_roi	c	2	13.0
PVPL_roi	AVBL_roi	c	2	4.0
PVPL_roi	AVBR_roi	c	5	15.0
PVPL_roi	AVDR_roi	c	7	29.0
PVPL_roi	AVJR_roi	c	1	1.0
PVPL_roi	AWBL_roi	c	1	1.0
PVPL_roi	OLQVL_roi	c	2	2.0
PVPL_roi	PVCL_roi	c	4	7.0
PVPL_roi	PVPR_roi	e	1	14.0
PVPL_roi	RMGL_roi	c	1	4.0
PVPL_roi	SIBVR_roi	c	2	4.0
PVPR_roi	AVAL_roi	c	3	5.0
PVPR_roi	AVAL_roi	connector	0	0.0
PVPR_roi	AVBL_roi	c	7	18.0
PVPR_roi	AVBR_roi	c	1	1.0
PVPR_roi	AVDL_roi	c	4	15.0
PVPR_roi	AWAR_roi	c	1	2.0
PVPR_roi	DVA_roi	c	1	2.0
PVPR_roi	PVPR_roi	c	1	1.0
PVPR_roi	RIR_roi	c	1	1.0
PVPR_roi	URYVR_roi	c	2	4.0
PVQL_roi	ADLL_roi	c	2	2.0
PVQL_roi	AIAL_roi	c	2	6.0
PVQL_roi	AIBL_roi	c	4	12.0
PVQL_roi	ASKL_roi	c	3	9.0
PVQL_roi	AWBL_roi	c	1	3.0
PVQL_roi	HSNL_roi	c	6	16.0
PVQL_roi	PVNL_roi	c	1	1.0
PVQL_roi	RIS_roi	c	5	15.0
PVQR_roi	ADLR_roi	c	2	6.0
PVQR_roi	AIAR_roi	c	2	3.0
PVQR_roi	AIBR_roi	c	3	7.0
PVQR_roi	ALA_roi	c	1	2.0
PVQR_roi	ALMR_roi	c	1	1.0
PVQR_roi	AVFL_roi	c	1	1.0
PVQR_roi	PVNL_roi	c	3	6.0
PVQR_roi	RIFR_roi	c	1	2.0
PVQR_roi	RIS_roi	c	3	18.0
PVQR_roi	RMGR_roi	c	1	4.0
PVR	AVM	e	1	5.0
PVR_roi	ADAL_roi	c	5	7.0
PVR_roi	AVDR_roi	c	1	1.0
PVR_roi	AVJL_roi	c	5	15.0
PVR_roi	AVJR_roi	c	10	19.0
PVR_roi	BDUL_roi	c	1	2.0
PVR_roi	BDUR_roi	c	5	10.0
PVR_roi	CEPVL_roi	c	1	15.0
PVR_roi	IL1DL_roi	c	1	2.0
PVR_roi	OLQDL_roi	c	1	2.0
PVR_roi	OLQVR_roi	c	1	1.0
PVR_roi	PVNR_roi	c	1	4.0
PVR_roi	RICL_roi	c	1	2.0
PVR_roi	RIPL_roi	c	6	31.0
PVR_roi	RIPR_roi	c	7	18.0
PVR_roi	RIS_roi	c	5	11.0
PVR_roi	RMDR_roi	c	1	3.0
PVR_roi	SIBVL_roi	e	1	5.0
PVR_roi	SMBVL_roi	c	1	3.0
PVT_roi	AIBL_roi	c	9	34.0
PVT_roi	AIBR_roi	c	6	29.0
PVT_roi	AQR_roi	c	2	2.0
PVT_roi	AQR_roi	e	1	4.0
PVT_roi	AVAL_roi	c	1	5.0
PVT_roi	AVKL_roi	c	13	21.0
PVT_roi	AVKR_roi	c	10	20.0
PVT_roi	AVL_roi	c	2	3.0
PVT_roi	CEPDR	c	1	1.0
PVT_roi	CEPSHVR	c	1	5.0
PVT_roi	CEPVL_roi	c	1	1.0
PVT_roi	CEPshVL	c	2	4.0
PVT_roi	CSSCDL	c	1	3.0
PVT_roi	DVC_roi	c	3	4.0
PVT_roi	IL2DR_roi	c	1	1.0
PVT_roi	OLQDL_roi	c	1	1.0
PVT_roi	OLQDR_roi	c	1	1.0
PVT_roi	OLQVL_roi	c	1	1.0
PVT_roi	RIBL_roi	c	1	3.0
PVT_roi	RIH_roi	c	2	4.0
PVT_roi	RIMR_roi	c	1	5.0
PVT_roi	SDQR_roi	c	2	14.0
PVT_roi	URYDL_roi	c	2	2.0
PVT_roi	URYDR_roi	c	2	2.0
PVT_roi	URYVL_roi	c	1	3.0
PVT_roi	URYVR_roi	c	2	4.0
PVT_roi	unk	c	7	10.0
RIAL_roi	ADFL_roi	c	1	1.0
RIAL_roi	AUAL_roi	c	1	1.0
RIAL_roi	CEPDR_roi	c	4	6.0
RIAL_roi	CEPVL_roi	c	3	5.0
RIAL_roi	RID?	c	1	2.0
RIAL_roi	RIH_roi	c	1	1.0
RIAL_roi	RIML_roi	c	1	2.0
RIAL_roi	RIR_roi	c	2	6.0
RIAL_roi	RIVL_roi	c	2	5.0
RIAL_roi	RMDDL_roi	c	24	62.0
RIAL_roi	RMDDR_roi	c	16	40.0
RIAL_roi	RMDL_roi	c	3	9.0
RIAL_roi	RMDR_roi	c	4	11.0
RIAL_roi	RMDVL_roi	c	12	34.0
RIAL_roi	RMDVR_roi	c	24	62.0
RIAL_roi	RMFR_roi	c	2	4.0
RIAL_roi	RMGL_roi	c	1	3.0
RIAL_roi	RMGR_roi	c	3	9.0
RIAL_roi	SIADL_roi	c	1	1.0
RIAL_roi	SMDDL_roi	c	9	18.0
RIAL_roi	SMDDR_roi	c	2	3.0
RIAL_roi	SMDVL_roi	c	5	9.0
RIAL_roi	SMDVR_roi	c	6	11.0
RIAR_roi	CEPDL_roi	c	1	1.0
RIAR_roi	CEPDR_roi	c	1	1.0
RIAR_roi	CEPVL_roi	c	2	2.0
RIAR_roi	RIAL_roi	c	1	2.0
RIAR_roi	RIVL_roi	c	2	9.0
RIAR_roi	RMDDL_roi	c	17	44.0
RIAR_roi	RMDDR_roi	c	23	90.0
RIAR_roi	RMDL_roi	c	5	11.0
RIAR_roi	RMDR_roi	c	4	10.0
RIAR_roi	RMDVL_roi	c	21	82.0
RIAR_roi	RMDVR_roi	c	17	47.0
RIAR_roi	RMFL_roi	c	2	5.0
RIAR_roi	RMFR_roi	c	1	1.0
RIAR_roi	RMGL_roi	c	1	2.0
RIAR_roi	RMGR_roi	c	6	15.0
RIAR_roi	RMHR_roi	c	1	2.0
RIAR_roi	SIADR_roi	c	1	2.0
RIAR_roi	SMDDL_roi	c	6	9.0
RIAR_roi	SMDDR_roi	c	5	11.0
RIAR_roi	SMDVL_roi	c	6	20.0
RIAR_roi	SMDVR_roi	c	5	10.0
RIBL_roi	AVEL_roi	c	2	5.0
RIBL_roi	AVER_roi	c	4	16.0
RIBL_roi	BAGR_roi	c	1	3.0
RIBL_roi	RIAL_roi	c	2	5.0
RIBL_roi	RIBL_roi	e	1	6.0
RIBL_roi	RIGL_roi	e	1	5.0
RIBR_roi	AIZR_roi	c	1	1.0
RIBR_roi	AIZR_roi	e	1	3.0
RIBR_roi	AVEL_roi	c	8	22.0
RIBR_roi	BAGL_roi	c	1	2.0
RIBR_roi	RIAR_roi	c	1	2.0
RIBR_roi	URYDR_roi	c	1	3.0
RICL_roi	ADAL_roi	c	1	7.0
RICL_roi	AVAL_roi	c	1	2.0
RICL_roi	AVAR_roi	c	4	24.0
RICL_roi	AVEL_roi	c	1	2.0
RICL_roi	CEPDR_roi	c	2	2.0
RICL_roi	SAADL_roi	c	1	7.0
RICL_roi	SAADR_roi	c	1	2.0
RICL_roi	SAAVR_roi	c	1	2.0
RICL_roi	SMDDL_roi	c	4	24.0
RICR_roi	ADAR_roi	c	3	6.0
RICR_roi	AVAL_roi	c	2	3.0
RICR_roi	AVAR_roi	c	2	5.0
RICR_roi	AVDL_roi	c	1	1.0
RICR_roi	AVJL_roi	c	1	1.0
RICR_roi	BDUR_roi	c	2	4.0
RICR_roi	RICL_roi	c	2	4.0
RICR_roi	RMDL_roi	c	1	2.0
RICR_roi	RMFR_roi	c	2	4.0
RICR_roi	RMHR_roi	c	1	2.0
RICR_roi	SIAVL_roi	c	1	3.0
RICR_roi	SIBDL_roi	c	1	3.0
RICR_roi	SIBDR_roi	c	2	4.0
RICR_roi	SIBVL_roi	c	1	1.0
RICR_roi	SMDDR_roi	c	1	2.0
RIFL_roi	ADAL_roi	c	1	2.0
RIFL_roi	ADLL_roi	c	1	1.0
RIFL_roi	ASGL_roi	c	2	4.0
RIFL_roi	AVAR_roi	c	2	8.0
RIFL_roi	AVBL_roi	c	5	6.0
RIFL_roi	AVBR_roi	c	4	12.0
RIFL_roi	AVEL_roi	c	2	4.0
RIFL_roi	AVFL_roi	c	1	1.0
RIFL_roi	AVJL_roi	c	1	1.0
RIFL_roi	AWBL_roi	c	1	2.0
RIFL_roi	AWBL_roi	e	1	4.0
RIFL_roi	CSSCDL	c	1	6.0
RIFL_roi	DVA_roi	c	1	2.0
RIFL_roi	RIML_roi	c	2	4.0
RIFL_roi	RIS_roi	e	2	20.0
RIFL_roi	SIAVL_roi	c	1	5.0
RIFL_roi	UNK_rvg_roi	c	1	1.0
RIFL_roi	URYVL_roi	c	1	1.0
RIFR	AVAL	e	1	11.0
RIFR_roi	AIML_roi	c	1	2.0
RIFR_roi	AIMR_roi	c	1	1.0
RIFR_roi	ALMR_roi	c	1	2.0
RIFR_roi	AVBL_roi	c	1	2.0
RIFR_roi	AVBR_roi	c	8	19.0
RIFR_roi	AVDL_roi	c	1	1.0
RIFR_roi	AVER_roi	c	1	2.0
RIFR_roi	AVJR_roi	c	2	5.0
RIFR_roi	AWBR_roi	c	2	4.0
RIFR_roi	PVCL_roi	c	1	1.0
RIFR_roi	PVCR_roi	c	2	4.0
RIFR_roi	RIMR_roi	c	1	4.0
RIGL_roi	ADER_roi	c	1	1.0
RIGL_roi	AIBR_roi	c	6	15.0
RIGL_roi	AIZL_roi	c	2	2.0
RIGL_roi	AVAR_roi	c	1	3.0
RIGL_roi	AVDR_roi	c	2	4.0
RIGL_roi	BAGR_roi	c	4	6.0
RIGL_roi	IL1VL_roi	c	2	4.0
RIGL_roi	OLLL_roi	e	1	16.0
RIGL_roi	OLQDL_roi	c	2	4.0
RIGL_roi	PLNL_roi	c	1	2.0
RIGL_roi	PVPL_roi	e	1	18.0
RIGL_roi	RIML_roi	c	12	21.0
RIGL_roi	RIMR_roi	c	1	1.0
RIGL_roi	RIVR_roi	c	2	2.0
RIGL_roi	RMDL_roi	c	5	6.0
RIGL_roi	RMHL_roi	c	1	2.0
RIGL_roi	RMHR_roi	c	1	2.0
RIGL_roi	SAADL_roi	c	2	5.0
RIGL_roi	SMBVL_roi	c	1	1.0
RIGL_roi	SMDDL_roi	c	3	3.0
RIGL_roi	URYDL_roi	c	2	4.0
RIGR_roi	AIBL_roi	c	2	5.0
RIGR_roi	AIBR_roi	c	1	3.0
RIGR_roi	AQR_roi	c	1	2.0
RIGR_roi	AVAL_roi	c	1	3.0
RIGR_roi	BAGL_roi	c	2	2.0
RIGR_roi	IL1VR_roi	c	3	5.0
RIGR_roi	OLLR_roi	e	1	25.0
RIGR_roi	OLQDR_roi	c	1	6.0
RIGR_roi	OLQVR_roi	e	1	6.0
RIGR_roi	PLNR_roi	c	1	2.0
RIGR_roi	RIAR_roi	c	1	3.0
RIGR_roi	RIBR_roi	e	1	5.0
RIGR_roi	RIML_roi	c	1	3.0
RIGR_roi	RIMR_roi	c	11	19.0
RIGR_roi	RIVL_roi	c	2	2.0
RIGR_roi	RMDR_roi	c	4	6.0
RIGR_roi	RMHL_roi	c	1	3.0
RIGR_roi	SAADR_roi	c	3	4.0
RIGR_roi	SMDDR_roi	c	1	1.0
RIGR_roi	SMDVR_roi	c	1	3.0
RIGR_roi	URYDR_roi	c	1	1.0
RIH_roi	AIBR_roi	c	2	4.0
RIH_roi	AIYL_roi	c	1	2.0
RIH_roi	AIYR_roi	c	1	4.0
RIH_roi	AIZL_roi	c	1	1.0
RIH_roi	BAGL_roi	c	3	3.0
RIH_roi	CEPDL	e	1	19.0
RIH_roi	CEPSHVR	c	1	2.0
RIH_roi	CEPVL_roi	e	1	2.0
RIH_roi	CEPVR_roi	c	1	1.0
RIH_roi	IL1DR_roi	c	1	2.0
RIH_roi	OLQDL	c	3	4.0
RIH_roi	OLQDL	connector	0	0.0
RIH_roi	OLQDR	c	3	5.0
RIH_roi	OLQDR_roi	c	1	1.0
RIH_roi	OLQVL_roi	c	6	12.0
RIH_roi	OLQVR_roi	c	3	10.0
RIH_roi	RIAL_roi	c	4	18.0
RIH_roi	RIAR_roi	c	7	17.0
RIH_roi	RIBL_roi	c	2	15.0
RIH_roi	RIBR_roi	c	5	12.0
RIH_roi	RIPL	c	2	3.0
RIH_roi	RIPL_roi	c	1	2.0
RIH_roi	RIR_roi	c	1	3.0
RIH_roi	RIS_roi	c	1	1.0
RIH_roi	RMEL	c	1	1.0
RIH_roi	RMER	c	1	2.0
RIH_roi	RMEV	c	1	1.0
RIH_roi	URYDL_roi	c	2	3.0
RIH_roi	URYVL_roi	c	2	6.0
RIH_roi	URYVR_roi	c	2	9.0
RIML_roi	ADAL_roi	c	3	11.0
RIML_roi	AIZL_roi	c	2	5.0
RIML_roi	AVBL_roi	c	4	15.0
RIML_roi	AVBR_roi	c	5	13.0
RIML_roi	AVKR_roi	c	1	1.0
RIML_roi	CEPDR_roi	c	3	9.0
RIML_roi	CEPVR_roi	c	1	8.0
RIML_roi	IL1R_roi	c	1	4.0
RIML_roi	RIBL_roi	c	4	9.0
RIML_roi	RIBR_roi	c	2	10.0
RIML_roi	RMDR_roi	c	4	17.0
RIML_roi	RMDVL_roi	c	1	4.0
RIML_roi	RMGL_roi	c	2	4.0
RIML_roi	RMGR_roi	c	1	2.0
RIML_roi	SMDDL_roi	c	5	11.0
RIML_roi	SMDDR_roi	c	4	15.0
RIML_roi	SMDVL_roi	c	5	9.0
RIML_roi	SMDVR_roi	c	3	4.0
RIML_roi	UNK_rvg_roi	c	1	4.0
RIMR_roi	ADAR_roi	c	5	11.0
RIMR_roi	AIBL_roi	c	2	2.0
RIMR_roi	AVBL_roi	c	4	10.0
RIMR_roi	AVER_roi	e	1	10.0
RIMR_roi	CEPDL_roi	c	3	11.0
RIMR_roi	CEPVL_roi	c	4	6.0
RIMR_roi	RIBL_roi	c	2	4.0
RIMR_roi	RIML_roi	e	1	13.0
RIMR_roi	RIS_roi	c	1	1.0
RIMR_roi	RIVL_roi	c	2	2.0
RIMR_roi	RMDL_roi	c	5	18.0
RIMR_roi	RMDR_roi	c	2	4.0
RIMR_roi	RMGL_roi	c	3	3.0
RIMR_roi	RMGR_roi	c	2	2.0
RIMR_roi	SIBVL_roi	c	1	1.0
RIMR_roi	SMDDL_roi	c	7	9.0
RIMR_roi	SMDDR_roi	c	8	12.0
RIMR_roi	SMDVL_roi	c	1	1.0
RIMR_roi	SMDVR_roi	c	4	4.0
RIPL	GLRR	c	5	17.0
RIPL	IL1R	c	4	14.0
RIPL	IL2R	c	2	5.0
RIPL	ILSHR	c	1	3.0
RIPL	ILSOR	c	2	5.0
RIPL_roi	ADFL_roi	c	2	9.0
RIPL_roi	AIZL_roi	c	1	4.0
RIPL_roi	CEPDL_roi	c	1	3.0
RIPL_roi	IL1DL_roi	c	1	3.0
RIPL_roi	OLQDL_roi	c	1	3.0
RIPL_roi	RIAL_roi	c	4	19.0
RIPL_roi	RIPL_roi	e	1	3.0
RIPL_roi	RIVL_roi	c	1	3.0
RIPL_roi	RMDL_roi	c	2	14.0
RIPL_roi	SIBDL_roi	c	1	3.0
RIPL_roi	SMBDL_roi	c	1	2.0
RIPL_roi	SMBVL_roi	c	1	4.0
RIPR	GLRL	c	1	4.0
RIPR	IL1L	c	1	4.0
RIPR	ILSSCL	c	1	4.0
RIPR_roi	ADFR_roi	c	1	3.0
RIPR_roi	AIZR_roi	c	3	12.0
RIPR_roi	IL2VR_roi	c	2	5.0
RIPR_roi	OLQDR_roi	c	1	3.0
RIPR_roi	RIAR_roi	c	5	12.0
RIPR_roi	RIPR_roi	e	1	8.0
RIPR_roi	RIR_roi	c	1	3.0
RIPR_roi	RMDR_roi	c	2	4.0
RIPR_roi	SIADR_roi	c	1	1.0
RIPR_roi	SMBVR_roi	c	1	2.0
RIPR_roi	URYDR_roi	c	1	3.0
RIR_roi	AIBR_roi	c	1	2.0
RIR_roi	AIZL_roi	c	1	2.0
RIR_roi	AVBL_roi	c	1	1.0
RIR_roi	AVBR_roi	c	1	1.0
RIR_roi	BAGL_roi	c	6	15.0
RIR_roi	BAGR_roi	c	11	26.0
RIR_roi	BAGR_roi	e	1	11.0
RIR_roi	OLQVL_roi	c	2	4.0
RIR_roi	OLQVR_roi	c	2	2.0
RIR_roi	RIAL_roi	c	7	20.0
RIR_roi	RIAR_roi	c	6	17.0
RIR_roi	RIML_roi	c	1	2.0
RIR_roi	RIMR_roi	c	1	1.0
RIR_roi	URXR_roi	c	2	3.0
RIS_roi	AVEL_roi	c	2	4.0
RIS_roi	AVER_roi	c	2	6.0
RIS_roi	CEPDL_roi	c	1	2.0
RIS_roi	CEPSHVR	c	2	4.0
RIS_roi	CEPVL_roi	c	1	5.0
RIS_roi	CSSCDL	c	1	2.0
RIS_roi	RIBL_roi	c	10	29.0
RIS_roi	RIBR_roi	c	30	78.0
RIS_roi	RIML_roi	c	2	3.0
RIS_roi	RIS_roi	e	1	4.0
RIS_roi	RMDDL_roi	c	2	4.0
RIS_roi	RMDL_roi	c	2	4.0
RIS_roi	RMDVL_roi	c	4	18.0
RIS_roi	RMDVR_roi	c	3	8.0
RIS_roi	RMHL_roi	c	2	3.0
RIS_roi	SMDDL_roi	c	4	9.0
RIS_roi	SMDDR_roi	c	2	3.0
RIS_roi	SMDVL_roi	c	6	17.0
RIS_roi	SMDVR_roi	c	4	15.0
RIS_roi	URYDL_roi	c	1	2.0
RIS_roi	URYDR_roi	c	4	6.0
RIS_roi	URYVL_roi	c	4	7.0
RIS_roi	URYVR_roi	c	10	23.0
RIVL_roi	CEPVR_roi	c	1	10.0
RIVL_roi	GLRVR	c	1	10.0
RIVL_roi	RIS_roi	c	1	2.0
RIVL_roi	RMDDR_roi	c	3	9.0
RIVL_roi	RMDVL_roi	c	2	4.0
RIVL_roi	RMFR_roi	c	1	2.0
RIVL_roi	SAADR_roi	c	5	21.0
RIVL_roi	SMBVR_roi	c	1	5.0
RIVL_roi	SMDDR_roi	c	2	7.0
RIVL_roi	SMDVL_roi	c	1	1.0
RIVR_roi	CEPVL_roi	c	1	5.0
RIVR_roi	OLQDR_roi	c	1	1.0
RIVR_roi	RIAL_roi	c	1	3.0
RIVR_roi	RMDDL_roi	c	3	14.0
RIVR_roi	RMDVR_roi	c	2	5.0
RIVR_roi	RMFL_roi	c	3	20.0
RIVR_roi	RMHL_roi	c	1	2.0
RIVR_roi	SAADL_roi	c	5	33.0
RIVR_roi	SAAVR_roi	c	1	2.0
RIVR_roi	SMDDL_roi	c	1	3.0
RIVR_roi	URYDR_roi	c	1	1.0
RMDDL_roi	CEPDR_roi	c	2	4.0
RMDDL_roi	IL1DR_roi	c	5	10.0
RMDDL_roi	RIAR_roi	c	1	1.0
RMDDL_roi	RIVR_roi	c	1	3.0
RMDDL_roi	RMDDL_roi	c	1	2.0
RMDDL_roi	RMDVL_roi	c	1	1.0
RMDDL_roi	RMDVR_roi	c	4	9.0
RMDDL_roi	RMEL_roi	c	2	5.0
RMDDL_roi	SAADL_roi	e	1	33.0
RMDDL_roi	SMBDL_roi	c	2	4.0
RMDDR_roi	CEPDL_roi	c	1	1.0
RMDDR_roi	IL1DL_roi	c	6	15.0
RMDDR_roi	RIAL_roi	c	1	1.0
RMDDR_roi	RMDVL_roi	c	1	6.0
RMDDR_roi	SAADR_roi	e	1	23.0
RMDDR_roi	SMBDR_roi	c	1	2.0
RMDDR_roi	URADL_roi	c	1	2.0
RMDL_roi	CEPDR_roi	c	3	7.0
RMDL_roi	CEPVR_roi	c	1	1.0
RMDL_roi	IL1R_roi	c	5	11.0
RMDL_roi	PLNR_roi	c	1	2.0
RMDL_roi	RIAL_roi	c	6	11.0
RMDL_roi	RIAR_roi	c	3	6.0
RMDL_roi	RMDDL_roi	e	1	12.0
RMDL_roi	RMDR_roi	c	2	5.0
RMDL_roi	RMDVR_roi	c	2	4.0
RMDL_roi	RMFR_roi	c	1	2.0
RMDL_roi	RMGR_roi	c	2	3.0
RMDL_roi	RMHL_roi	c	1	1.0
RMDL_roi	RMHR_roi	c	1	1.0
RMDL_roi	SIBDR_roi	c	1	1.0
RMDL_roi	SIBVR_roi	c	2	4.0
RMDL_roi	SMBDR_roi	c	2	5.0
RMDL_roi	SMDDL_roi	e	1	6.0
RMDL_roi	SMDVL_roi	c	1	3.0
RMDR_roi	AVER_roi	c	1	1.0
RMDR_roi	CEPDL_roi	c	6	11.0
RMDR_roi	CEPVL_roi	c	2	4.0
RMDR_roi	IL1L_roi	c	3	5.0
RMDR_roi	RIAL_roi	c	3	7.0
RMDR_roi	RIAR_roi	c	2	3.0
RMDR_roi	RIS_roi	c	1	1.0
RMDR_roi	RMDDL_roi	c	4	10.0
RMDR_roi	RMDL_roi	c	1	16.0
RMDR_roi	RMDR_roi	c	2	5.0
RMDR_roi	RMDVL_roi	c	1	2.0
RMDR_roi	RMFR_roi	c	1	2.0
RMDR_roi	RMGL_roi	c	1	1.0
RMDR_roi	RMHR_roi	c	1	1.0
RMDR_roi	URBL_roi	c	2	10.0
RMDVL_roi	IL1VR_roi	c	3	7.0
RMDVL_roi	RMDDR_roi	c	3	21.0
RMDVL_roi	RMDVL_roi	c	1	2.0
RMDVL_roi	RMEL_roi	c	1	4.0
RMDVL_roi	SAAVL_roi	e	2	39.0
RMDVL_roi	SMBVR_roi	c	3	7.0
RMDVL_roi	SMDVL_roi	e	1	3.0
RMDVL_roi	URAVR_roi	c	1	1.0
RMDVR_roi	IL1VL_roi	c	9	16.0
RMDVR_roi	RIVR_roi	c	1	2.0
RMDVR_roi	RMDDL_roi	c	7	22.0
RMDVR_roi	RMED_roi	c	1	1.0
RMDVR_roi	RMER_roi	c	1	2.0
RMDVR_roi	RMEV	c	1	1.0
RMDVR_roi	SAAVR_roi	e	1	35.0
RMDVR_roi	SMBVL_roi	c	5	8.0
RMED_roi	AVEL_roi	c	2	3.0
RMED_roi	AVER_roi	c	1	1.0
RMED_roi	RMDVR_roi	c	3	6.0
RMED_roi	RMEV	c	1	2.0
RMEL_roi	AVEL_roi	c	3	7.0
RMEL_roi	GLRDR	c	1	2.0
RMEL_roi	IL1R_roi	c	1	3.0
RMEL_roi	RMDDL_roi	c	1	5.0
RMEL_roi	RMDVL_roi	c	1	5.0
RMEL_roi	RMED_roi	e	1	8.0
RMEL_roi	RMEL_roi	c	1	5.0
RMER_roi	GLRVL	c	1	1.0
RMER_roi	RMDDR_roi	c	1	6.0
RMER_roi	RMDVR_roi	c	1	8.0
RMEV_roi	RMDDR_roi	c	2	5.0
RMFR_roi	RMDDL_roi	c	1	3.0
RMFR_roi	RMDVL_roi	c	2	8.0
RMFR_roi	RMFL_roi	c	5	20.0
RMFR_roi	RMGL_roi	c	1	3.0
RMFR_roi	SIBDL_roi	c	2	7.0
RMFR_roi	SIBVL_roi	c	1	3.0
RMGL	ADEL	c	3	13.0
RMGL	FLPL	c	1	10.0
RMGL_roi	ALNL_roi	c	1	1.0
RMGL_roi	RMDR_roi	c	7	25.0
RMGL_roi	RMFR_roi	c	6	12.0
RMGL_roi	SMDDR_roi	c	1	1.0
RMGR_roi	ADLR_roi	e	1	8.0
RMGR_roi	IL1R_roi	e	2	10.0
RMGR_roi	RMDL_roi	c	12	33.0
RMGR_roi	RMDL_roi	e	1	16.0
RMGR_roi	RMFL_roi	c	1	1.0
RMGR_roi	SMDDL_roi	c	1	2.0
RMHL_roi	CEPDR_roi	c	3	6.0
RMHL_roi	CEPVR_roi	c	2	6.0
RMHL_roi	PLNR_roi	c	1	1.0
RMHL_roi	RMDL_roi	c	4	8.0
RMHR_roi	CEPDL_roi	c	7	15.0
RMHR_roi	CEPVL_roi	c	2	5.0
RMHR_roi	PLNL_roi	c	1	1.0
RMHR_roi	RIGL_roi	c	1	1.0
RMHR_roi	RMDL_roi	c	1	1.0
RMHR_roi	RMDR_roi	c	2	4.0
RMHR_roi	RMFL_roi	c	1	2.0
RMHR_roi	RMFR_roi	c	3	5.0
RMHR_roi	RMGL_roi	c	1	1.0
RMHR_roi	RMHR_roi	c	1	3.0
SAADL_roi	AVAL_roi	c	6	11.0
SAADL_roi	AVAR_roi	c	1	1.0
SAADL_roi	AVEL_roi	c	1	1.0
SAADL_roi	AVER_roi	c	3	9.0
SAADL_roi	AVER_roi	e	1	1.0
SAADL_roi	OLLR_roi	c	1	4.0
SAADL_roi	RICR_roi	c	1	2.0
SAADL_roi	RIML_roi	c	2	4.0
SAADL_roi	RIMR_roi	c	1	1.0
SAADL_roi	RMDR_roi	c	1	1.0
SAADL_roi	SAADR_roi	c	1	1.0
SAADR_roi	AVAR_roi	c	3	12.0
SAADR_roi	AVEL_roi	c	2	9.0
SAADR_roi	OLLL_roi	c	1	5.0
SAADR_roi	RIML_roi	c	1	4.0
SAAVL_roi	AVAL_roi	c	5	18.0
SAAVL_roi	RIML_roi	c	1	2.0
SAAVL_roi	RIMR_roi	c	2	4.0
SAAVL_roi	RMFR_roi	c	1	5.0
SAAVL_roi	RMHR	c	1	2.0
SAAVL_roi	RMHR_roi	c	1	5.0
SAAVL_roi	SAADR_roi	c	1	5.0
SAAVL_roi	SMDDR_roi	c	2	7.0
SAAVR_roi	ADAL_roi	c	1	2.0
SAAVR_roi	ALNL_roi	c	1	1.0
SAAVR_roi	AVAL_roi	c	1	1.0
SAAVR_roi	AVAR_roi	c	12	28.0
SAAVR_roi	AVKR_roi	c	1	3.0
SAAVR_roi	RIML_roi	c	2	7.0
SAAVR_roi	RIMR_roi	c	2	4.0
SAAVR_roi	RMHL_roi	c	1	2.0
SAAVR_roi	SMDDL_roi	c	5	9.0
SAAVR_roi	SMDVR_roi	c	1	3.0
SABVR	AVAL	e	1	3.0
SDQL_roi	ADAR_roi	c	1	2.0
SDQL_roi	AIZR_roi	c	4	13.0
SDQL_roi	AVBR_roi	c	2	5.0
SDQL_roi	AVEL_roi	c	1	3.0
SDQL_roi	AVEL_roi	e	1	4.0
SDQL_roi	AVKL_roi	c	3	12.0
SDQL_roi	CEPVL_roi	c	2	3.0
SDQL_roi	PLNL_roi	c	1	1.0
SDQL_roi	RIAR_roi	c	1	1.0
SDQL_roi	RICL_roi	c	2	5.0
SDQL_roi	RIML_roi	c	1	2.0
SDQL_roi	RIVR_roi	c	1	4.0
SDQL_roi	SIAVR_roi	c	1	4.0
SDQR_roi	AIBL_roi	c	1	3.0
SDQR_roi	AVAL_roi	c	1	3.0
SDQR_roi	AVBL_roi	c	5	13.0
SDQR_roi	AVBR_roi	c	5	24.0
SDQR_roi	DVA_roi	c	1	3.0
SDQR_roi	RIML_roi	c	2	6.0
SDQR_roi	RIMR_roi	c	3	4.0
SMBDL_roi	CEPDR_roi	c	1	4.0
SMBVL_roi	CEPVL_roi	c	2	4.0
SMBVL_roi	CEPshVL	c	1	5.0
SMBVL_roi	IL1VL_roi	c	1	2.0
SMBVL_roi	RMDVR_roi	c	1	1.0
SMBVL_roi	RMEV	c	1	4.0
SMBVL_roi	SAADL_roi	c	2	10.0
SMBVL_roi	SAAVR_roi	e	2	77.0
SMBVL_roi	SIAVL_roi	c	1	2.0
SMBVR	R comm 2688 _1	e	1	4.0
SMBVR_roi	RMEV	c	2	9.0
SMBVR_roi	SAADR	c	1	6.0
SMBVR_roi	SAADR_roi	c	2	8.0
SMBVR_roi	SAAVL_roi	e	1	50.0
SMDDL_roi	ALNR_roi	c	3	4.0
SMDDL_roi	CEPDR_roi	c	4	9.0
SMDDL_roi	IL1DR_roi	c	1	4.0
SMDDL_roi	OLLL_roi	c	1	2.0
[truncated: 266 more rows]
