# Supplementary material for: Comparative connectomics of two distantly related nematode species reveals patterns of nervous system evolution
Source: Science. Author manuscript; Available in PMC 2025 Aug 7. (PMC12330220; doi:10.1126/science.adx2143)
Supplement: Data S4 [file NIHMS2101571-supplement-Data_S4.csv]

Source	Target	Synapse_Type	count	sum
ADAL_roi	ADEL_roi	c	1	2.0
ADAL_roi	AIBL_roi	c	1	2.0
ADAL_roi	AIBR_roi	c	1	2.0
ADAL_roi	AVAL_roi	c	1	3.0
ADAL_roi	AVBR_roi	c	1	3.0
ADAL_roi	AVDR_roi	c	2	10.0
ADAL_roi	AVEL_roi	c	1	5.0
ADAL_roi	AVER_roi	c	2	8.0
ADAL_roi	AVJR_roi	c	2	9.0
ADAL_roi	AWAR_roi	c	1	2.0
ADAL_roi	L VNC NR crossing over no nuc_roi	c	1	2.0
ADAL_roi	OLQVL_roi	c	1	6.0
ADAL_roi	PVR_roi	c	1	6.0
ADAL_roi	RIAL_roi	c	2	8.0
ADAR_roi	AIBR_roi	c	1	2.0
ADAR_roi	AVAR_roi	c	1	3.0
ADAR_roi	AVBL_roi	c	1	2.0
ADAR_roi	AVEL_roi	c	2	8.0
ADAR_roi	AVER_roi	c	3	8.0
ADAR_roi	AVJL_roi	c	1	3.0
ADAR_roi	AWBR_roi	c	1	2.0
ADAR_roi	DVA_roi	c	1	2.0
ADAR_roi	RIAR_roi	c	1	6.0
ADAR_roi	RIMR_roi	c	2	4.0
ADAR_roi	RMFL_roi	c	1	3.0
ADAR_roi	SIBDL_roi	c	1	3.0
ADEL_roi	AVAR_roi	c	2	10.0
ADEL_roi	RIGL_roi	c	5	24.0
ADEL_roi	SIADL_roi	c	2	11.0
ADER_roi	AQR_roi	c	1	4.0
ADER_roi	AVAL_roi	c	1	7.0
ADER_roi	AVAL_roi	e	1	8.0
ADER_roi	RIGR_roi	c	2	11.0
ADFL_roi	AFDL_roi	c	3	9.0
ADFL_roi	AIZL_roi	c	3	8.0
ADFL_roi	AUAL_roi	c	1	3.0
ADFL_roi	RIAL_roi	c	1	3.0
ADFL_roi	RIPL_roi	c	1	3.0
ADFL_roi	RIR_roi	c	3	5.0
ADFR	CEPshDR?	c	1	3.0
ADFR_roi	AIAR_roi	c	1	3.0
ADFR_roi	AIYR_roi	c	1	2.0
ADFR_roi	AIZR_roi	c	5	18.0
ADFR_roi	AWAR_roi	c	1	3.0
ADFR_roi	AWBR_roi	e	1	7.0
ADFR_roi	RIAR_roi	c	3	10.0
ADFR_roi	RIPR_roi	c	1	4.0
ADLL_roi	ADAL_roi	c	1	3.0
ADLL_roi	AIBL_roi	c	2	6.0
ADLL_roi	ASIL_roi	c	1	2.0
ADLL_roi	AVBL_roi	c	1	2.0
ADLL_roi	AWBL_roi	c	1	3.0
ADLL_roi	RMGL_roi	c	1	3.0
ADLL_roi	URYVL_roi	c	1	4.0
ADLR_roi	AIAR_roi	c	1	5.0
ADLR_roi	AIBR_roi	c	3	8.0
ADLR_roi	ALA_roi	c	1	2.0
ADLR_roi	ASIL_roi	c	1	2.0
ADLR_roi	ASKR_roi	c	1	1.0
ADLR_roi	AVDR_roi	c	1	2.0
ADLR_roi	L VNC NR crossing over no nuc_roi	c	1	2.0
ADLR_roi	OLQDR_roi	c	2	3.0
ADLR_roi	PVDR_roi	c	3	5.0
ADLR_roi	SMDDL_roi	c	2	5.0
AFDL_roi	AIBL_roi	c	1	2.0
AFDL_roi	AIYL_roi	c	5	17.0
AFDL_roi	PVPL_roi	c	1	2.0
AFDL_roi	SIBDL_roi	c	1	2.0
AFDR_roi	AIYR_roi	c	2	9.0
AIAL_roi	AIBL_roi	c	2	5.0
AIAL_roi	AWCL_roi	c	1	3.0
AIAR_roi	AIBR_roi	c	3	14.0
AIAR_roi	AIYR_roi	c	1	8.0
AIAR_roi	ASHR_roi	c	4	17.0
AIAR_roi	ASHR_roi	e	1	11.0
AIBL_roi	AIBR_roi	e	1	15.0
AIBL_roi	AVAL_roi	c	1	3.0
AIBL_roi	RIMR_roi	c	4	18.0
AIBL_roi	SMDDR_roi	c	4	18.0
AIBL_roi	SMDVL_roi	c	1	3.0
AIBR_roi	AVBR_roi	c	1	3.0
AIBR_roi	AWCR_roi	e	1	15.0
AIBR_roi	IL2L_roi	c	1	2.0
AIBR_roi	PVNL_roi	e	1	6.0
AIBR_roi	RIBL_roi	c	1	2.0
AIBR_roi	RIML_roi	c	1	3.0
AIBR_roi	SMDDL_roi	c	1	3.0
AIML_roi	CEPVL_roi	c	1	4.0
AIML_roi	PVQL_roi	c	1	2.0
AIML_roi	SMBVL_roi	c	1	2.0
AIML_roi	URXL_roi	c	1	1.0
AIMR_roi	AIBL_roi	c	2	4.0
AIMR_roi	AVFL_roi	c	1	3.0
AIMR_roi	AVFR_roi	c	1	3.0
AIMR_roi	CEPDR_roi	c	1	4.0
AIMR_roi	L VNC NR crossing over no nuc_roi	c	1	3.0
AIMR_roi	OLQDL_roi	c	1	2.0
AINL_roi	ADFL_roi	c	1	3.0
AINL_roi	AIBL_roi	c	1	3.0
AINL_roi	AIBR_roi	c	1	3.0
AINL_roi	ASEL_roi	c	1	3.0
AINL_roi	AUAR_roi	c	1	3.0
AINL_roi	AWAR_roi	c	1	3.0
AINR_roi	AIZL_roi	c	1	3.0
AINR_roi	AUAL_roi	c	2	2.0
AINR_roi	AUAR_roi	c	1	1.0
AINR_roi	BAGR_roi	c	2	2.0
AINR_roi	RIBL_roi	c	1	3.0
AINR_roi	RIBR_roi	c	2	6.0
AIYL_roi	AIZL_roi	c	5	29.0
AIYL_roi	RIAL_roi	c	3	22.0
AIYL_roi	RIBL_roi	c	3	22.0
AIYR_roi	AIZR_roi	c	3	28.0
AIYR_roi	RIAR_roi	c	1	23.0
AIYR_roi	RIBR_roi	c	2	24.0
AIZL_roi	AIBR_roi	c	2	11.0
AIZL_roi	AIZR_roi	c	1	3.0
AIZL_roi	RIGL_roi	c	1	2.0
AIZL_roi	RIGL_roi	e	1	9.0
AIZL_roi	RIML_roi	c	3	13.0
AIZL_roi	SMBDR_roi	c	1	3.0
AIZL_roi	SMBVR_roi	c	1	3.0
AIZR_roi	AIBL_roi	c	3	11.0
AIZR_roi	AIZL_roi	c	1	3.0
AIZR_roi	AIZR_roi	c	1	5.0
AIZR_roi	AVKL_roi	c	1	2.0
AIZR_roi	RIAR_roi	c	1	3.0
AIZR_roi	RIMR_roi	c	4	13.0
AIZR_roi	RIR_roi	c	2	6.0
AIZR_roi	SMBDR_roi	c	4	14.0
AIZR_roi	SMBVR_roi	c	1	5.0
ALA_roi	ADLL_roi	c	1	3.0
ALA_roi	AIMR_roi	c	1	6.0
ALA_roi	AVEL_roi	c	1	3.0
ALA_roi	AVER_roi	c	1	6.0
ALML_roi	ADEL_roi	c	2	6.0
ALML_roi	ADER_roi	c	2	7.0
ALML_roi	ALML_roi	c	1	1.0
ALML_roi	ALMR_roi	c	2	7.0
ALML_roi	ALMR_roi	e	1	12.0
ALML_roi	AVBL_roi	c	4	13.0
ALML_roi	AVBR_roi	c	1	1.0
ALML_roi	AVDR_roi	c	3	6.0
ALML_roi	AVJR_roi	c	1	3.0
ALML_roi	BDUL_roi	c	1	2.0
ALML_roi	CEPVL_roi	c	1	4.0
ALML_roi	PVCL_roi	c	3	6.0
ALML_roi	PVCR_roi	c	2	7.0
ALML_roi	RIFR-to-join	c	1	3.0
ALML_roi	RIH_roi	c	1	1.0
ALML_roi	UNK_rvg_roi	c	2	10.0
ALMR_roi	ADER_roi	c	2	6.0
ALMR_roi	AINR_roi	c	1	3.0
ALMR_roi	ALML_roi	c	4	8.0
ALMR_roi	AVBL_roi	c	3	5.0
ALMR_roi	AVDL_roi	c	2	6.0
ALMR_roi	PVCR_roi	c	2	2.0
ALMR_roi	PVNR_roi	c	3	11.0
ALMR_roi	PVR_roi	c	1	5.0
ALMR_roi	SIBDL_roi	c	1	3.0
ALMR_roi	UNK_rvg_roi	c	3	11.0
ALNL_roi	RMGL_roi	c	1	6.0
ALNL_roi	SAAVL	c	1	8.0
ALNL_roi	SAAVL_roi	c	1	6.0
ALNL_roi	SMBDR_roi	c	1	8.0
ALNR_roi	AIBL_roi	c	1	2.0
ALNR_roi	SMDVL_roi	c	1	2.0
AQR	PVPR?	c	1	5.0
AQR_roi	ALNL_roi	c	1	1.0
AQR_roi	AVAR_roi	c	1	4.0
AQR_roi	AVEL_roi	c	1	4.0
AQR_roi	DVA_roi	c	3	11.0
AQR_roi	IL1VL_roi	c	1	2.0
AQR_roi	IL2VL_roi	c	1	2.0
AQR_roi	PVCR_roi	c	1	3.0
AQR_roi	PVPL_roi	e	1	2.0
AQR_roi	PVPR_roi	e	1	2.0
AQR_roi	RIAL_roi	c	1	3.0
AQR_roi	RIBR_roi	e	1	3.0
AQR_roi	RIGL_roi	c	1	1.0
AQR_roi	RIMR_roi	c	1	4.0
AQR_roi	RMFR_roi	c	1	1.0
AQR_roi	URXR_roi	c	1	3.0
ASEL_roi	AIYL_roi	c	1	3.0
ASEL_roi	ASHL_roi	c	1	1.0
ASEL_roi	ASJL_roi	c	1	4.0
ASEL_roi	AWAL_roi	c	1	3.0
ASEL_roi	RIBL_roi	c	1	7.0
ASEL_roi	RIML_roi	c	1	7.0
ASER_roi	AIAR_roi	c	1	4.0
ASER_roi	AIBR_roi	c	1	5.0
ASER_roi	ASGR_roi	c	1	4.0
ASER_roi	ASHR_roi	c	2	7.0
ASER_roi	ASKR_roi	c	1	4.0
ASGL_roi	AIAL_roi	c	3	7.0
ASGL_roi	ASEL_roi	c	2	8.0
ASGL_roi	ASHL_roi	c	1	2.0
ASGL_roi	AVEL_roi	c	1	4.0
ASGR_roi	AIAR_roi	c	2	5.0
ASGR_roi	AIAR_roi	e	1	20.0
ASGR_roi	AIMR_roi	c	1	3.0
ASGR_roi	ASER_roi	c	4	11.0
ASGR_roi	ASKR_roi	c	1	4.0
ASHL_roi	AIBL_roi	c	1	3.0
ASHL_roi	AIYL_roi	c	4	13.0
ASHL_roi	AIYL_roi	e	1	6.0
ASHR_roi	AIBR_roi	c	1	3.0
ASHR_roi	AIYR_roi	c	1	3.0
ASIL_roi	AIBL_roi	c	3	7.0
ASIL_roi	AIMR_roi	c	2	5.0
ASIL_roi	AIYL_roi	c	2	10.0
ASIL_roi	AIZL_roi	c	1	2.0
ASIL_roi	ASKL_roi	c	1	2.0
ASIL_roi	L VNC NR crossing over no nuc_roi	c	1	2.0
ASIL_roi	PVNL_roi	c	1	2.0
ASIL_roi	SMBVL_roi	c	1	2.0
ASIR	ASHR	c	1	3.0
ASIR	ASKR	c	1	3.0
ASIR_roi	AIAR_roi	c	1	2.0
ASIR_roi	AIBR_roi	c	2	4.0
ASIR_roi	AIZR_roi	c	2	5.0
ASIR_roi	ASHR_roi	c	1	2.0
ASIR_roi	AWCR_roi	c	1	2.0
ASIR_roi	PLNR_roi	e	1	6.0
ASIR_roi	PVNL_roi	c	1	2.0
ASIR_roi	PVQR_roi	c	1	2.0
ASJL_roi	AVFR_roi	c	3	6.0
ASJL_roi	PVQL_roi	c	3	6.0
ASJR_roi	ALA_roi	c	1	2.0
ASJR_roi	AVFL_roi	c	1	2.0
ASJR_roi	PVQR_roi	c	3	13.0
ASJR_roi	RMGR_roi	c	1	8.0
ASKL_roi	AIAL_roi	c	3	18.0
ASKL_roi	AIAL_roi	e	1	8.0
ASKR_roi	AIAR_roi	c	2	4.0
ASKR_roi	ASHR_roi	c	1	2.0
AUAL_roi	AVDR_roi	e	1	8.0
AUAR_roi	RIAR_roi	c	1	8.0
AUAR_roi	RIBR_roi	c	1	8.0
AVAR	AVER?	c	1	1.0
AVAR	AVER?	e	1	10.0
AVAR	AVFR	c	2	3.0
AVAR	VB2	e	1	17.0
AVAR_roi	ADAL_roi	c	2	9.0
AVAR_roi	RICL_roi	c	1	4.0
AVAR_roi	RMFL	e	1	29.0
AVAR_roi	SAAVR_roi	c	1	7.0
AVAR_roi	SMDVR_roi	c	1	4.0
AVBL	AVAL	c	1	1.0
AVBL	AVEL	c	1	8.0
AVBL	DB2? v.part R VNC->L com 5	c	1	1.0
AVBL	DB2? v.part R VNC->L com 5	e	1	13.0
AVBL	R deirid commissure 4th	e	1	15.0
AVBL	post R VNC crossing + ending	e	1	12.0
AVBL_roi	AVAL_roi	c	1	2.0
AVBL_roi	PVPR_roi	e	1	3.0
AVBL_roi	RIMR_roi	c	1	2.0
AVBL_roi	RIPR_roi	e	2	32.0
AVBL_roi	RIR_roi	c	1	2.0
AVBL_roi	VB2_roi	e	1	11.0
AVBR? (RLG)	AVAR	e	1	10.0
AVBR_roi	AVDR_roi	c	1	2.0
AVBR_roi	AVDR_roi	e	1	14.0
AVDR	AVER?	c	1	1.0
AVDR	AVER?	e	1	13.0
AVDR	RIFL? #33912	c	1	2.0
AVDR_roi	ALML_roi	e	1	12.0
AVDR_roi	RICL_roi	e	1	11.0
AVDR_roi	RIPL_roi	e	1	17.0
AVER?	AVAR	e	1	9.0
AVER_roi	AVJR_roi	e	1	8.0
AVFL_roi	AIML_roi	c	1	2.0
AVFL_roi	AVFR_roi	c	1	2.0
AVFL_roi	PVNR_roi	c	2	6.0
AVFR_roi	AIMR_roi	c	1	3.0
AVFR_roi	AVBR_roi	c	1	1.0
AVFR_roi	AVFL_roi	c	1	3.0
AVFR_roi	AVJL_roi	c	1	1.0
AVFR_roi	CEPVR_roi	c	1	2.0
AVFR_roi	L VNC NR crossing over no nuc_roi	c	3	12.0
AVFR_roi	L VNC NR crossing over no nuc_roi	e	1	5.0
AVFR_roi	PVNL_roi	c	2	10.0
AVFR_roi	PVNR_roi	c	2	5.0
AVFR_roi	RIFR-to-join	c	1	2.0
AVJL_roi	AVBL_roi	c	1	3.0
AVJL_roi	AVBL_roi	e	1	4.0
AVJL_roi	AVBR_roi	c	2	6.0
AVJL_roi	AVEL_roi	c	1	3.0
AVJL_roi	PVCR_roi	c	1	2.0
AVJR_roi	ADLL_roi	c	1	2.0
AVJR_roi	AVBL_roi	c	2	4.0
AVJR_roi	AVBR_roi	c	3	7.0
AVJR_roi	AVER_roi	c	3	7.0
AVJR_roi	PVNR_roi	e	1	5.0
AVJR_roi	RIFR-to-join	c	1	2.0
AVJR_roi	UNK_rvg_roi	c	1	1.0
AVKL	BDUR	e	1	6.0
AVKL	VB2	e	1	3.0
AVKL	unk R VNC 3	e	1	9.0
AVKL_roi	AVEL_roi	e	1	18.0
AVKL_roi	DVC_roi	e	1	19.0
AVKL_roi	RIML_roi	c	2	5.0
AVKL_roi	RIMR_roi	c	5	17.0
AVKL_roi	RMDL_roi	c	2	8.0
AVKL_roi	SAAVL_roi	c	1	3.0
AVKR_roi	AIBL_roi	c	1	2.0
AVKR_roi	AQR_roi	c	1	1.0
AVKR_roi	AVAR_roi	c	1	2.0
AVKR_roi	AVL_roi	c	1	3.0
AVKR_roi	RIGR_roi	c	1	2.0
AVKR_roi	RIML_roi	c	7	14.0
AVKR_roi	RIMR_roi	c	3	10.0
AVKR_roi	RIMR_roi	e	1	7.0
AVKR_roi	RIS_roi	e	1	12.0
AVKR_roi	RMGR_roi	e	1	11.0
AVKR_roi	SAAVR_roi	c	1	1.0
AVKR_roi	SIADR_roi	c	1	2.0
AVKR_roi	SIAVR_roi	c	1	3.0
AVKR_roi	SMBDR_roi	e	1	20.0
AVKR_roi	areatree	c	2	6.0
AVL	AVBR? (RLG)	c	1	4.0
AVL	DB2? v.part R VNC->L com 5	e	1	7.0
AVL	RIFR? unknown RVSG	c	1	5.0
AVL	SABD?	c	1	5.0
AVL	SABVL	c	2	9.0
AVL	VA1	c	1	5.0
AVL	VD1	e	1	9.0
AVL_roi	AIMR_roi	e	1	10.0
AVL_roi	AQR_roi	c	1	3.0
AVL_roi	AVAL_roi	c	1	3.0
AVL_roi	AVEL_roi	c	1	3.0
AVL_roi	DVC_roi	c	1	6.0
AVL_roi	RIGR_roi	c	1	6.0
AVL_roi	RIS_roi	e	1	8.0
AVL_roi	RMGL_roi	e	1	6.0
AVL_roi	SMBDR_roi	e	1	4.0
AVL_roi	URYDL_roi	e	1	6.0
AVM_roi	ALML_roi	e	1	17.0
AVM_roi	ALMR_roi	e	1	6.0
AVM_roi	DB1_roi	c	1	4.0
AVM_roi	RICR_roi	c	1	3.0
AVM_roi	RMEV	c	2	7.0
AWAL_roi	AIBL_roi	c	1	1.0
AWAL_roi	AIZL_roi	c	1	3.0
AWAL_roi	AWCL_roi	c	2	4.0
AWAR_roi	ADAR_roi	c	1	2.0
AWAR_roi	AIBL_roi	c	1	1.0
AWAR_roi	AIBR_roi	c	2	7.0
AWAR_roi	AVBR_roi	c	1	5.0
AWAR_roi	AWBR_roi	c	1	2.0
AWAR_roi	AWCR_roi	c	2	7.0
AWAR_roi	RIMR_roi	c	1	5.0
AWBL_roi	ADFL_roi	c	1	2.0
AWBL_roi	ADLL_roi	c	1	3.0
AWBL_roi	AIAL_roi	c	1	5.0
AWBL_roi	AIAL_roi	e	1	7.0
AWBL_roi	AIYL_roi	c	1	4.0
AWBL_roi	ALML_roi	c	1	3.0
AWBL_roi	AVBL_roi	c	3	11.0
AWBL_roi	AVDR_roi	c	2	7.0
AWBL_roi	AVJR_roi	c	5	14.0
AWBL_roi	PVCL_roi	c	1	2.0
AWBL_roi	RIAL_roi	c	2	4.0
AWBL_roi	RIR_roi	c	1	2.0
AWBL_roi	URYVL_roi	c	1	4.0
AWBR_roi	ADAR_roi	c	2	5.0
AWBR_roi	ADAR_roi	e	1	7.0
AWBR_roi	ADFR_roi	c	1	4.0
AWBR_roi	AIAR_roi	c	1	3.0
AWBR_roi	AIBR_roi	c	1	3.0
AWBR_roi	AVBR_roi	c	1	3.0
AWBR_roi	AVDL_roi	c	1	3.0
AWBR_roi	AVJL_roi	c	2	5.0
AWBR_roi	PVNL_roi	c	1	2.0
AWBR_roi	RIAR_roi	c	2	9.0
AWBR_roi	RIR_roi	c	1	4.0
AWBR_roi	URYVR_roi	c	1	3.0
AWCL_roi	ADFL_roi	c	1	2.0
AWCL_roi	AFDL_roi	c	1	2.0
AWCL_roi	AIBL_roi	c	3	9.0
AWCL_roi	AIMR_roi	c	1	2.0
AWCL_roi	AINL_roi	c	1	1.0
AWCL_roi	AIYL_roi	c	2	8.0
AWCL_roi	AIYR_roi	c	1	8.0
AWCL_roi	ASHL_roi	c	1	2.0
AWCR_roi	AIBR_roi	c	1	4.0
AWCR_roi	AIYR_roi	c	8	36.0
AWCR_roi	AIYR_roi	e	1	6.0
AWCR_roi	AWCL_roi	c	1	4.0
BAGL_roi	RIAR_roi	c	1	5.0
BAGL_roi	RIBR_roi	c	1	5.0
BAGL_roi	RIGR_roi	e	1	11.0
BAGR_roi	AFDL_roi	c	2	4.0
BAGR_roi	AUAL_roi	c	1	2.0
BAGR_roi	AVAL_roi	c	1	2.0
BAGR_roi	AVEL_roi	c	1	3.0
BAGR_roi	RIAL_roi	c	2	6.0
BAGR_roi	RIBL_roi	c	2	6.0
BAGR_roi	RIR_roi	e	1	6.0
BDUL_roi	ADAL_roi	c	1	3.0
BDUL_roi	AVJL_roi	c	1	2.0
BDUL_roi	BDUR_roi	c	1	3.0
BDUL_roi	CEPVL_roi	c	1	3.0
BDUL_roi	IL2L_roi	c	1	2.0
BDUL_roi	OLLL_roi	c	1	2.0
BDUL_roi	PVR_roi	c	3	7.0
BDUL_roi	URBL_roi	c	1	2.0
BDUR_roi	AVJL_roi	c	1	4.0
BDUR_roi	AVJR_roi	c	3	10.0
BDUR_roi	PVNR_roi	c	7	19.0
BDUR_roi	PVR_roi	c	1	3.0
BDUR_roi	RIS_roi	c	1	2.0
BDUR_roi	SDQR_roi	c	2	7.0
BDUR_roi	unk subdorsal cord_roi	c	1	3.0
CEPDL_roi	AVER_roi	c	1	5.0
CEPDL_roi	IL1DL_roi	c	1	5.0
CEPDL_roi	RICL_roi	c	3	14.0
CEPDL_roi	RICR_roi	c	5	19.0
CEPDR_roi	AVEL_roi	c	1	3.0
CEPDR_roi	IL1DR_roi	c	2	5.0
CEPDR_roi	IL1R_roi	c	2	8.0
CEPDR_roi	RIAR_roi	c	1	2.0
CEPDR_roi	RICL_roi	c	1	4.0
CEPDR_roi	RICR_roi	c	1	2.0
CEPDR_roi	RMDDL_roi	c	4	11.0
CEPDR_roi	RMDDR_roi	c	1	1.0
CEPDR_roi	RMDVR_roi	c	1	3.0
CEPVL_roi	AVER_roi	c	3	7.0
CEPVL_roi	IL1VL_roi	c	2	4.0
CEPVL_roi	OLLL_roi	c	1	3.0
CEPVL_roi	RICL_roi	c	4	14.0
CEPVL_roi	RICR_roi	c	5	16.0
CEPVL_roi	RIMR_roi	e	1	8.0
CEPVL_roi	RMDDL_roi	c	3	5.0
CEPVL_roi	RMDL_roi	c	1	3.0
CEPVL_roi	RMDVR_roi	c	2	5.0
CEPVR_roi	IL1R_roi	c	1	3.0
CEPVR_roi	IL1VR_roi	c	2	5.0
CEPVR_roi	RICL_roi	c	3	13.0
CEPVR_roi	RICR_roi	c	3	13.0
CEPVR_roi	RIPR_roi	c	1	6.0
CEPVR_roi	RIS_roi	c	1	3.0
CEPVR_roi	RMDDR_roi	c	1	3.0
CEPVR_roi	RMDVL_roi	c	1	3.0
DA1? DNC4 L com	DB1_roi	e	1	15.0
DB1_roi	DA1? DNC4 L com	e	1	6.0
DB1_roi	DB1_roi	c	1	4.0
DB1_roi	VA3_2_roi	c	1	4.0
DVA_roi	ADAR_roi	c	2	7.0
DVA_roi	AVBR_roi	c	2	6.0
DVA_roi	AVEL_roi	c	2	11.0
DVA_roi	AVER_roi	c	3	9.0
DVA_roi	CEPVR_roi	c	1	2.0
DVA_roi	PVCL_roi	c	1	2.0
DVA_roi	PVPR_roi	c	1	7.0
DVA_roi	RICR_roi	e	1	18.0
DVA_roi	RIPR_roi	e	1	14.0
DVA_roi	RMFR_roi	c	1	4.0
DVA_roi	SABD_roi	c	1	4.0
DVA_roi	SIBVL_roi	c	1	2.0
DVA_roi	SIBVR_roi	c	1	2.0
DVA_roi	unk subdorsal cord_roi	c	1	2.0
DVC_roi	AIBL_roi	c	4	16.0
DVC_roi	AIBR_roi	c	3	10.0
DVC_roi	AVAL_roi	c	7	25.0
DVC_roi	AVAL_roi	e	1	10.0
DVC_roi	AVAR_roi	c	6	18.0
DVC_roi	AVBL_roi	c	1	7.0
DVC_roi	AVEL_roi	c	1	7.0
DVC_roi	RIBR_roi	c	1	5.0
DVC_roi	SMBDR_roi	e	1	10.0
DVC_roi	URYVR_roi	c	1	5.0
DVC_roi	unk subdorsal cord_roi	c	1	3.0
DVC_roi	unk subdorsal cord_roi	e	1	13.0
GLRDL	IL2DL_roi	c	2	4.0
GLRDR	CEPDR	c	1	2.0
GLRDR	IL1DR	c	1	2.0
GLRDR	IL2DR	c	3	6.0
GLRL	OLLL	c	1	2.0
GLRR	FLPR?	c	1	1.0
GLRVL	IL1VL	c	1	2.0
GLRVL	URYVL	c	1	2.0
HMC	SABVL	e	1	8.0
IL1DL_roi	RIPL_roi	c	1	1.0
IL1DL_roi	RMDDR_roi	c	1	3.0
IL1DL_roi	RMDVL_roi	c	1	7.0
IL1DL_roi	RMED	c	1	2.0
IL1DL_roi	URADL_roi	c	1	1.0
IL1DL_roi	areatree	c	5	18.0
IL1DR_roi	RMDVR_roi	c	1	2.0
IL1DR_roi	areatree	c	4	12.0
IL1L_roi	RMDL_roi	c	1	4.0
IL1L_roi	RMED_roi	c	1	3.0
IL1L_roi	RMEL	c	1	3.0
IL1L_roi	RMER_roi	e	1	18.0
IL1L_roi	URBL_roi	c	2	7.0
IL1L_roi	areatree	c	2	6.0
IL1R_roi	CEPDR_roi	c	1	8.0
IL1R_roi	CEPVR_roi	c	1	1.0
IL1R_roi	RMDR_roi	c	2	5.0
IL1R_roi	RMEL_roi	c	2	5.0
IL1R_roi	RMER	c	2	8.0
IL1R_roi	URBR_roi	c	1	1.0
IL1R_roi	areatree	c	8	30.0
IL1VL_roi	RMDDL_roi	c	2	16.0
IL1VL_roi	RMDVR_roi	c	2	5.0
IL1VL_roi	RMEL_roi	c	1	3.0
IL1VL_roi	SMDDL_roi	c	1	2.0
IL1VL_roi	URAVL_roi	c	2	6.0
IL1VL_roi	URAVL_roi	e	1	14.0
IL1VL_roi	areatree	c	10	37.0
IL1VR_roi	RMDDR_roi	c	1	10.0
IL1VR_roi	RMDVL_roi	c	2	5.0
IL1VR_roi	SMBVR_roi	c	1	3.0
IL1VR_roi	URAVR_roi	c	1	10.0
IL1VR_roi	areatree	c	5	18.0
IL2DL_roi	IL2L_roi	c	1	2.0
IL2DL_roi	RIPL_roi	c	1	2.0
IL2DL_roi	RIPR_roi	c	1	2.0
IL2DL_roi	areatree	c	1	2.0
IL2DR_roi	RIPR_roi	c	1	5.0
IL2DR_roi	RMED_roi	c	1	5.0
IL2L_roi	IL1L_roi	c	1	3.0
IL2L_roi	RMEL	c	2	9.0
IL2L_roi	areatree	c	2	12.0
IL2R_roi	RIPR_roi	c	1	3.0
IL2VL_roi	RIPL_roi	c	2	9.0
IL2VL_roi	RMEL	c	1	4.0
IL2VL_roi	RMEL_roi	c	1	2.0
IL2VL_roi	RMEV_roi	c	2	14.0
IL2VR_roi	IL2R_roi	c	1	3.0
IL2VR_roi	RIBR_roi	c	1	2.0
IL2VR_roi	RIPR_roi	c	3	12.0
IL2VR_roi	RMEV	c	2	9.0
IL2VR_roi	RMEV_roi	c	2	15.0
IL2VR_roi	URAVR_roi	c	1	6.0
IL2VR_roi	areatree	c	4	17.0
L VNC NR crossing over no nuc	PVPL	e	1	5.0
L VNC NR crossing over no nuc_roi	AIMR_roi	c	1	2.0
L VNC NR crossing over no nuc_roi	PVQL_roi	c	1	1.0
OLLL_roi	AVER_roi	c	6	22.0
OLLL_roi	CEPDL_roi	c	1	3.0
OLLL_roi	CEPVL_roi	c	3	9.0
OLLL_roi	IL1L_roi	c	1	7.0
OLLL_roi	IL1VL_roi	c	4	12.0
OLLL_roi	OLLR_roi	e	1	11.0
OLLL_roi	RIBL_roi	c	5	18.0
OLLL_roi	RMDDL_roi	c	3	9.0
OLLL_roi	RMDVL_roi	c	1	2.0
OLLL_roi	RMEL	c	1	7.0
OLLL_roi	URYDL_roi	c	1	4.0
OLLL_roi	URYVL_roi	c	1	2.0
OLLR_roi	AVEL_roi	c	4	14.0
OLLR_roi	CEPVR_roi	c	5	12.0
OLLR_roi	IL1DR_roi	c	1	2.0
OLLR_roi	IL1R_roi	c	1	2.0
OLLR_roi	RIBR_roi	c	4	13.0
OLLR_roi	RIS_roi	c	1	3.0
OLLR_roi	RMDDR_roi	c	6	15.0
OLLR_roi	SMDVR_roi	c	1	1.0
OLLR_roi	URAVR_roi	c	1	2.0
OLQDL_roi	AVJL_roi	c	1	1.0
OLQDL_roi	IL1DL_roi	c	2	6.0
OLQDL_roi	IL2DL_roi	c	1	3.0
OLQDR_roi	AVFL_roi	c	1	3.0
OLQDR_roi	AVJL_roi	c	1	3.0
OLQDR_roi	AVJR_roi	c	1	3.0
OLQDR_roi	BDUL_roi	c	1	3.0
OLQDR_roi	IL1DR_roi	c	1	2.0
OLQDR_roi	RIPR_roi	c	1	3.0
OLQDR_roi	URYDR_roi	c	1	2.0
OLQVL_roi	CEPVL_roi	c	1	2.0
OLQVL_roi	IL1VL_roi	c	3	11.0
OLQVL_roi	OLLL_roi	c	1	5.0
OLQVL_roi	RICR_roi	c	1	2.0
OLQVL_roi	RIH_roi	e	1	15.0
OLQVL_roi	RMDDL_roi	c	2	8.0
OLQVL_roi	RMEL_roi	c	1	3.0
OLQVR_roi	URYVR_roi	c	1	4.0
PLNL_roi	RMGL_roi	c	1	3.0
PLNL_roi	SAADL	c	1	5.0
PLNL_roi	SAADL_roi	c	1	3.0
PLNL_roi	SMBVL_roi	c	1	5.0
PLNL_roi	vBWMML7	c	1	5.0
PLNR_roi	AIBL_roi	c	1	8.0
PLNR_roi	AVAL_roi	c	1	8.0
PLNR_roi	RICR_roi	e	1	11.0
PLNR_roi	RMDVL_roi	c	1	2.0
PLNR_roi	RMFL_roi	c	1	3.0
PLNR_roi	RMFR_roi	e	1	15.0
PLNR_roi	RMHL_roi	c	1	2.0
PLNR_roi	RMHL_roi	e	1	20.0
PLNR_roi	SAADR	c	2	14.0
PLNR_roi	SAADR_roi	c	2	5.0
PLNR_roi	SMBVR_roi	c	3	16.0
PLNR_roi	SMBVR_roi	e	1	9.0
PVCL_roi	AVBL_roi	c	1	7.0
PVCL_roi	AVBR_roi	c	3	13.0
PVCL_roi	AVDL_roi	c	1	4.0
PVCL_roi	AVER_roi	c	1	2.0
PVCL_roi	AVJR_roi	c	1	2.0
PVCL_roi	PVDL_roi	c	1	4.0
PVCL_roi	RID_roi	c	1	2.0
PVCL_roi	RIML_roi	c	2	11.0
PVCL_roi	UNK_rvg_roi	c	1	3.0
PVCR_roi	AIYR_roi	c	1	3.0
PVCR_roi	ALML_roi	c	1	1.0
PVCR_roi	AVBL_roi	c	6	18.0
PVCR_roi	AVBR_roi	c	3	17.0
PVCR_roi	AVDL_roi	c	3	9.0
PVCR_roi	AVJL_roi	c	1	4.0
PVCR_roi	RICR_roi	e	1	8.0
PVCR_roi	RID_roi	c	1	2.0
PVCR_roi	RIMR_roi	c	4	18.0
PVCR_roi	RIPL_roi	c	1	3.0
PVDL_roi	AVDL_roi	c	3	9.0
PVDL_roi	AVDL_roi	e	1	11.0
PVDL_roi	AVFL_roi	c	1	2.0
PVDL_roi	AVJL_roi	c	2	4.0
PVDL_roi	AVJR_roi	c	1	1.0
PVDL_roi	RID_roi	c	1	3.0
PVDL_roi	URYDL_roi	c	1	3.0
PVDR_roi	AVJR_roi	c	1	3.0
PVNL_roi	ADFL_roi	c	1	2.0
PVNL_roi	AIAR_roi	c	1	3.0
PVNL_roi	AIBL_roi	c	4	11.0
PVNL_roi	ASJR_roi	c	1	3.0
PVNL_roi	ASKR_roi	c	1	3.0
PVNL_roi	AVBL_roi	c	1	1.0
PVNL_roi	AVDR_roi	e	1	9.0
PVNL_roi	BDUL_roi	c	1	3.0
PVNL_roi	L VNC NR crossing over no nuc_roi	c	1	3.0
PVNL_roi	PVQL_roi	c	1	2.0
PVNL_roi	RICL_roi	c	1	3.0
PVNL_roi	SMBVL_roi	c	1	1.0
PVNR_roi	ALMR_roi	e	1	8.0
PVNR_roi	BDUR_roi	c	2	10.0
PVNR_roi	BDUR_roi	e	1	8.0
PVNR_roi	PVNR_roi	e	1	10.0
PVNR_roi	RIS_roi	c	2	10.0
PVPL	RMGL	e	1	11.0
PVPL_roi	AVBL_roi	c	2	4.0
PVPL_roi	AVBR_roi	c	5	13.0
PVPL_roi	AVDR_roi	c	2	5.0
PVPL_roi	PVCL_roi	c	1	3.0
PVPL_roi	PVNL_roi	c	1	2.0
PVPL_roi	PVQR_roi	c	1	4.0
PVPL_roi	RICL_roi	c	1	4.0
PVPL_roi	RID_roi	c	1	2.0
PVPL_roi	RIR_roi	c	1	1.0
PVPR?	AVAL	c	1	4.0
PVPR?	AVAL	e	1	14.0
PVPR?	AVBL	c	1	4.0
PVPR?	AVBL	e	1	6.0
PVPR?	AVDL?	c	1	4.0
PVPR_roi	ADAR_roi	c	1	2.0
PVPR_roi	AVBL_roi	c	4	9.0
PVPR_roi	AVBR_roi	c	1	4.0
PVPR_roi	AVDL_roi	c	2	5.0
PVPR_roi	AVJL_roi	c	1	2.0
PVPR_roi	AWBR_roi	c	1	4.0
PVPR_roi	DVA_roi	c	2	4.0
PVPR_roi	PVNR_roi	c	1	3.0
PVPR_roi	PVQR_roi	c	1	4.0
PVPR_roi	RICR_roi	c	1	2.0
PVPR_roi	RIR_roi	c	1	2.0
PVQL_roi	ADAL_roi	c	1	2.0
PVQL_roi	AIBL_roi	c	2	4.0
PVQL_roi	ALA_roi	c	1	3.0
PVQL_roi	ASIL_roi	c	1	2.0
PVQL_roi	ASJL_roi	c	1	3.0
PVQL_roi	ASKL_roi	c	1	3.0
PVQL_roi	AVFL_roi	c	1	8.0
PVQL_roi	BDUL_roi	c	1	1.0
PVQL_roi	L VNC NR crossing over no nuc_roi	c	3	6.0
PVQL_roi	RIS_roi	c	1	3.0
PVQL_roi	RMGL_roi	c	2	9.0
PVQL_roi	RMGL_roi	e	1	7.0
PVQR_roi	ADLR_roi	c	1	3.0
PVQR_roi	AIBR_roi	c	3	6.0
PVQR_roi	ASJR_roi	c	1	2.0
PVQR_roi	AWBR_roi	c	1	2.0
PVQR_roi	RIFR-to-join	c	1	2.0
PVQR_roi	RIS_roi	c	1	2.0
PVQR_roi	RMGR_roi	c	1	2.0
PVR_roi	ADAL_roi	c	2	6.0
PVR_roi	ALMR_roi	e	1	7.0
PVR_roi	AVJL_roi	c	3	7.0
PVR_roi	AVJR_roi	c	2	6.0
PVR_roi	BDUR_roi	c	2	3.0
PVR_roi	CEPVL_roi	c	1	2.0
PVR_roi	CEPVR_roi	c	1	8.0
PVR_roi	CEPVR_roi	e	1	24.0
PVR_roi	OLQVL_roi	c	1	4.0
PVR_roi	PVCR_roi	c	1	2.0
PVR_roi	RICL_roi	c	1	3.0
PVR_roi	RICR_roi	c	1	1.0
PVR_roi	RIPL_roi	c	4	11.0
PVR_roi	RIPR_roi	c	1	8.0
PVR_roi	RIPR_roi	e	1	25.0
PVR_roi	RIS_roi	c	1	1.0
PVR_roi	RMDL_roi	c	2	4.0
PVR_roi	SDQR_roi	c	1	2.0
PVT_roi	AIBR_roi	e	1	9.0
PVT_roi	AVEL_roi	c	1	2.0
PVT_roi	AVER_roi	e	1	5.0
PVT_roi	unk dorsal midline_roi	c	1	2.0
PVT_roi	unk dorsal midline_roi	e	2	14.0
RIAL_roi	CEPDL_roi	c	1	2.0
RIAL_roi	IL1VL_roi	c	2	7.0
RIAL_roi	RIAR_roi	c	1	3.0
RIAL_roi	RIML_roi	c	1	2.0
RIAL_roi	RMDDL_roi	c	12	35.0
RIAL_roi	RMDDR_roi	c	7	24.0
RIAL_roi	RMDL_roi	c	3	8.0
RIAL_roi	RMDR_roi	c	7	15.0
RIAL_roi	RMDVL_roi	c	8	27.0
RIAL_roi	RMDVR_roi	c	10	29.0
RIAL_roi	RMGL_roi	c	1	3.0
RIAL_roi	RMGR_roi	c	3	5.0
RIAL_roi	SMDDL_roi	c	3	8.0
RIAL_roi	SMDDR_roi	c	1	3.0
RIAL_roi	SMDVL_roi	c	2	5.0
RIAL_roi	SMDVR_roi	c	2	4.0
RIAR_roi	RIAR_roi	c	1	2.0
RIAR_roi	RMDDL_roi	c	8	32.0
RIAR_roi	RMDDR_roi	c	5	13.0
RIAR_roi	RMDL_roi	c	2	5.0
RIAR_roi	RMDR_roi	c	1	5.0
RIAR_roi	RMDVL_roi	c	6	15.0
RIAR_roi	RMDVL_roi	e	1	12.0
RIAR_roi	RMDVR_roi	c	5	20.0
RIAR_roi	RMGL_roi	c	2	5.0
RIAR_roi	RMGR_roi	c	2	7.0
RIAR_roi	SIADR_roi	c	1	2.0
RIAR_roi	SMDDL_roi	c	2	4.0
RIAR_roi	SMDVL_roi	c	3	6.0
RIBL_roi	AIZL_roi	c	1	6.0
RIBL_roi	AVEL_roi	c	1	8.0
RIBL_roi	AVER_roi	c	2	10.0
RIBL_roi	RIAL_roi	c	1	6.0
RIBR_roi	AVEL_roi	c	2	12.0
RIBR_roi	AVER_roi	c	1	1.0
RIBR_roi	BAGL_roi	c	1	3.0
RIBR_roi	RIAR_roi	c	1	3.0
RICL_roi	ADAL_roi	c	1	3.0
RICL_roi	AVAR_roi	c	1	4.0
RICL_roi	AVBR_roi	c	1	3.0
RICL_roi	AVDL_roi	c	1	3.0
RICL_roi	PVCL_roi	c	1	3.0
RICL_roi	RICR_roi	c	1	3.0
RICL_roi	SAADL_roi	c	2	7.0
RICL_roi	URXL_roi	c	1	3.0
RICR_roi	ADAR_roi	c	2	5.0
RICR_roi	AVAL_roi	c	2	7.0
RICR_roi	AVBL_roi	c	1	2.0
RICR_roi	AVBR_roi	c	1	2.0
RICR_roi	AVJL_roi	c	1	2.0
RICR_roi	PVCL_roi	c	1	2.0
RICR_roi	RICL_roi	c	1	2.0
RICR_roi	RICR_roi	c	1	1.0
RICR_roi	SAADR_roi	c	1	3.0
RICR_roi	SAAVL_roi	c	2	2.0
RICR_roi	SAAVR_roi	c	1	6.0
RICR_roi	SIBVR_roi	e	1	12.0
RICR_roi	SMDDR_roi	c	1	1.0
RIFL_roi	ALML_roi	e	1	6.0
RIFL_roi	AVBL_roi	c	4	9.0
RIFL_roi	AVJR_roi	c	1	2.0
RIFL_roi	AWBL_roi	c	2	5.0
RIFL_roi	URYVL_roi	c	1	4.0
RIFR-to-join	AVBR_roi	c	1	5.0
RIFR-to-join	AVJL_roi	c	1	2.0
RIFR-to-join	AVJR_roi	c	1	2.0
RIFR-to-join	AWBR_roi	c	1	2.0
RIFR-to-join	RIMR_roi	c	1	5.0
RIFR-to-join	RIMR_roi	e	1	12.0
RIGL	AVAR	e	1	11.0
RIGL_roi	AIBL_roi	c	1	4.0
RIGL_roi	AIZL_roi	c	1	5.0
RIGL_roi	AVDL_roi	c	1	2.0
RIGL_roi	AVKL_roi	e	1	12.0
RIGL_roi	AVKR_roi	c	1	5.0
RIGL_roi	IL1VL_roi	c	1	5.0
RIGL_roi	OLQDR_roi	c	1	2.0
RIGL_roi	RIML_roi	c	2	7.0
RIGL_roi	SAADL_roi	c	2	7.0
RIGL_roi	SMDVR_roi	c	1	4.0
RIGR_roi	ADER_roi	e	1	16.0
RIGR_roi	AIBL_roi	c	3	13.0
RIGR_roi	BAGL_roi	c	1	4.0
RIGR_roi	IL1VR_roi	c	1	5.0
RIGR_roi	RIMR_roi	c	3	14.0
RIGR_roi	RMDR_roi	c	1	7.0
RIGR_roi	RMFR_roi	c	1	5.0
RIGR_roi	SAADR_roi	c	2	12.0
RIGR_roi	SMDDR_roi	c	2	6.0
RIGR_roi	URAVR_roi	c	1	5.0
RIH_roi	AIYR_roi	c	1	3.0
RIH_roi	BAGR_roi	e	2	19.0
RIH_roi	OLQVL_roi	c	3	6.0
RIH_roi	RIAR_roi	c	2	9.0
RIH_roi	RIBR_roi	c	1	6.0
RIH_roi	RIPL_roi	c	1	5.0
RIH_roi	RIPR_roi	c	2	8.0
RIH_roi	RIPR_roi	e	1	15.0
RIH_roi	RMER	c	1	1.0
RIH_roi	URYVL_roi	c	2	5.0
RIH_roi	URYVL_roi	e	1	20.0
RIH_roi	URYVR_roi	c	1	3.0
RIML_roi	ADAL_roi	c	1	4.0
RIML_roi	AIBR_roi	c	1	4.0
RIML_roi	AVBR_roi	c	1	4.0
RIML_roi	RMDR_roi	e	1	8.0
RIML_roi	SMDDL_roi	c	1	4.0
RIML_roi	unk dorsal midline_roi	e	1	11.0
RIMR_roi	AIBL_roi	c	1	2.0
RIMR_roi	AVBL_roi	c	1	1.0
RIMR_roi	AVKL_roi	e	1	16.0
RIMR_roi	SMDVR_roi	c	2	5.0
RIPL	GLRR	c	1	2.0
RIPL_roi	AIZL_roi	c	2	8.0
RIPL_roi	AVBR_roi	c	2	2.0
RIPL_roi	RIAL_roi	c	2	8.0
RIPL_roi	RICL_roi	c	1	3.0
RIPL_roi	RIR_roi	c	1	5.0
RIPL_roi	RIVL_roi	c	1	3.0
RIPR_roi	ADFR_roi	c	1	6.0
RIPR_roi	AIZR_roi	c	1	3.0
RIPR_roi	OLQDR_roi	c	1	1.0
RIPR_roi	RIAR_roi	c	1	6.0
RIPR_roi	RIH_roi	c	1	2.0
RIR_roi	AVBL_roi	c	1	2.0
RIR_roi	BAGL_roi	c	2	6.0
RIR_roi	BAGR_roi	c	2	6.0
RIR_roi	OLQVR_roi	c	1	3.0
RIR_roi	RIAL_roi	c	1	4.0
RIR_roi	RIAR_roi	c	2	7.0
RIR_roi	RIH?	e	2	17.0
RIS_roi	AIBL_roi	c	1	3.0
RIS_roi	ALML_roi	c	1	2.0
RIS_roi	ALMR_roi	e	1	20.0
RIS_roi	AVEL_roi	c	1	3.0
RIS_roi	AVKR_roi	c	1	3.0
RIS_roi	AVL_roi	e	2	17.0
RIS_roi	CEPDR_roi	c	1	3.0
RIS_roi	OLQVR_roi	c	2	4.0
RIS_roi	PVCL_roi	c	1	2.0
RIS_roi	RIBL_roi	c	5	20.0
RIS_roi	RIBR_roi	c	9	28.0
RIS_roi	RMDDL_roi	c	1	4.0
RIS_roi	RMDDR_roi	c	3	8.0
RIS_roi	RMDVL_roi	c	2	2.0
RIS_roi	RMDVR_roi	c	2	7.0
RIS_roi	SMDDL_roi	c	3	10.0
RIS_roi	SMDDR_roi	c	2	6.0
RIS_roi	SMDVL_roi	c	3	9.0
RIS_roi	SMDVR_roi	c	3	11.0
RIS_roi	URYVL_roi	c	3	15.0
RIS_roi	URYVR_roi	c	2	6.0
RIVL_roi	RMDDR_roi	c	1	4.0
RIVL_roi	SMDVL_roi	c	1	4.0
RIVR_roi	SAADL_roi	c	2	6.0
RIVR_roi	SMDVR_roi	c	2	6.0
RIVR_roi	SMDVR_roi	e	1	8.0
RMDDL_roi	IL1DR_roi	c	1	3.0
RMDDL_roi	areatree	c	2	4.0
RMDDR_roi	RMDVL_roi	c	1	3.0
RMDDR_roi	RMDVR_roi	c	1	2.0
RMDDR_roi	RMED	c	1	3.0
RMDDR_roi	areatree	c	4	9.0
RMDDR_roi	dBWML7	c	1	3.0
RMDL_roi	CEPDR_roi	c	3	7.0
RMDL_roi	CEPVL_roi	c	1	4.0
RMDL_roi	CEPVR_roi	c	2	6.0
RMDL_roi	IL1R_roi	c	2	4.0
RMDL_roi	RIAL_roi	c	1	2.0
RMDL_roi	RIAR_roi	c	1	4.0
RMDL_roi	RIGL_roi	c	1	1.0
RMDL_roi	RMDDR_roi	c	1	4.0
RMDL_roi	RMDR_roi	c	1	3.0
RMDL_roi	RMDVR_roi	c	1	2.0
RMDL_roi	RMFL_roi	c	1	1.0
RMDL_roi	RMGR_roi	c	1	2.0
RMDL_roi	SMDVL_roi	c	1	2.0
RMDL_roi	areatree	c	1	3.0
RMDR_roi	CEPVR_roi	c	1	3.0
RMDR_roi	GLRL	c	1	7.0
RMDR_roi	OLLL_roi	c	1	4.0
RMDR_roi	RIAL_roi	c	2	5.0
RMDR_roi	RIAR_roi	c	1	2.0
RMDR_roi	RMDL_roi	c	1	7.0
RMDR_roi	RMDVL_roi	c	1	2.0
RMDR_roi	RMGL_roi	e	1	10.0
RMDR_roi	SAAVL_roi	e	1	8.0
RMDR_roi	areatree	c	3	15.0
RMDVL_roi	IL1VR_roi	c	2	8.0
RMDVL_roi	RMDDR_roi	c	3	19.0
RMDVL_roi	SMBVR_roi	c	1	4.0
RMDVL_roi	areatree	c	11	53.0
RMDVR_roi	IL1VL_roi	c	3	10.0
RMDVR_roi	OLQVL_roi	c	1	2.0
RMDVR_roi	RMDDL_roi	c	2	10.0
RMDVR_roi	SMBVL_roi	c	1	2.0
RMDVR_roi	areatree	c	10	38.0
RMED_roi	AVER_roi	c	2	3.0
RMED_roi	RMDVL_roi	c	1	3.0
RMED_roi	areatree	c	11	30.0
RMEL_roi	OLLR_roi	c	1	3.0
RMEL_roi	areatree	c	9	45.0
RMER_roi	areatree	c	4	10.0
RMEV_roi	SMDVR_roi	c	1	1.0
RMEV_roi	areatree	c	7	21.0
RMEV_roi	dBWMR5	c	1	1.0
RMFL_roi	CEPDR_roi	c	1	4.0
RMFL_roi	CEPVR_roi	c	1	2.0
RMFL_roi	PLNR_roi	c	1	2.0
RMFL_roi	RMHL_roi	c	1	2.0
RMFL_roi	areatree	c	1	2.0
RMFL_roi	dBWMLR6	c	1	4.0
RMFR_roi	CEPDL_roi	c	1	3.0
RMFR_roi	RIGL_roi	c	1	2.0
RMFR_roi	areatree	c	1	3.0
RMGL_roi	AVDR_roi	c	1	3.0
RMGL_roi	RMDL_roi	c	1	1.0
RMGL_roi	RMDR_roi	c	2	10.0
RMGL_roi	RMHR_roi	c	3	13.0
RMGL_roi	SIADR_roi	c	1	2.0
RMGL_roi	UNK_rvg_roi	c	1	3.0
RMGR_roi	PVR_roi	e	1	10.0
RMGR_roi	RMDL_roi	c	3	11.0
RMGR_roi	RMHL_roi	c	2	11.0
RMHL_roi	RIAR_roi	c	2	6.0
RMHL_roi	RMDDR_roi	c	1	3.0
RMHL_roi	RMDVR_roi	c	3	10.0
RMHL_roi	RMHR_roi	c	2	9.0
RMHR_roi	RIH?	c	1	6.0
RMHR_roi	RMHL_roi	c	1	2.0
RMHR_roi	SIBVL_roi	c	1	2.0
SAADL	AVFL	c	1	1.0
SAADL	PVPL	c	1	1.0
SAADL	PVQ	c	1	1.0
SAADL_roi	AVAL_roi	c	1	4.0
SAADL_roi	AVER_roi	c	2	5.0
SAADL_roi	OLLR_roi	c	1	3.0
SAADL_roi	RIAR_roi	c	2	4.0
SAADL_roi	RIMR_roi	c	1	1.0
SAADL_roi	RMFL_roi	c	1	2.0
SAADL_roi	RMGL_roi	c	2	4.0
SAADL_roi	SAADR_roi	c	1	1.0
SAADL_roi	SAAVR_roi	c	1	4.0
SAADR_roi	ADAL_roi	c	1	4.0
SAADR_roi	ALNL_roi	c	1	2.0
SAADR_roi	AVAR_roi	c	1	3.0
SAADR_roi	AVEL_roi	c	2	7.0
SAADR_roi	OLLL_roi	c	1	3.0
SAADR_roi	PVNR_roi	c	1	2.0
SAADR_roi	RIVR_roi	c	1	3.0
SAAVL_roi	AVAL_roi	c	3	11.0
SAAVL_roi	RICR_roi	c	1	5.0
SAAVL_roi	RIMR_roi	c	1	3.0
SAAVL_roi	SAADR_roi	c	1	3.0
SAAVL_roi	SMDDR_roi	c	1	1.0
SAAVR	ALNR_roi	c	1	2.0
SAAVR	SMBDL_roi	c	1	2.0
SAAVR_roi	AVAR_roi	c	4	17.0
SAAVR_roi	RIML_roi	c	1	3.0
SAAVR_roi	RMFL_roi	c	1	3.0
SAAVR_roi	SMDDL_roi	c	2	9.0
SAAVR_roi	SMDDL_roi	e	1	13.0
SABD_roi	PVR_roi	e	1	11.0
SABD_roi	VA2_3_roi	e	1	11.0
SABVR	AVL	e	1	10.0
SDQR_roi	AIBL_roi	c	1	3.0
SDQR_roi	AVAL_roi	c	1	3.0
SDQR_roi	AVBL_roi	c	1	4.0
SDQR_roi	AVBR_roi	c	3	17.0
SDQR_roi	DVA_roi	c	1	8.0
SDQR_roi	RIML_roi	c	3	17.0
SIBDR_roi	RICL_roi	c	1	2.0
SIBDR_roi	RMDL_roi	c	1	1.0
SIBDR_roi	RMHL_roi	c	1	1.0
SIBDR_roi	RMHR_roi	c	1	2.0
SIBDR_roi	SIAVR_roi	c	1	2.0
SIBVR_roi	PVPL_roi	c	1	3.0
SIBVR_roi	RICL_roi	c	1	3.0
SMBDL_roi	RMED	c	1	6.0
SMBDL_roi	SAAVR	c	1	4.0
SMBDL_roi	areatree	c	2	8.0
SMBDL_roi	dBWMLR8	c	1	3.0
SMBDL_roi	dBWMR5	c	1	6.0
SMBDR_roi	RMED	c	1	8.0
SMBDR_roi	areatree	c	4	19.0
SMBDR_roi	dBWMLL8	c	1	3.0
SMBVL_roi	GLRVL	c	1	1.0
SMBVL_roi	PLNL_roi	c	1	1.0
SMBVL_roi	RMEV	c	1	3.0
SMBVL_roi	SAADL	c	2	9.0
SMBVL_roi	SAADL_roi	c	1	1.0
SMBVL_roi	areatree	c	3	11.0
SMBVR_roi	CEPVR_roi	c	1	7.0
SMBVR_roi	PLNR_roi	e	1	25.0
SMBVR_roi	SAADR	c	1	6.0
SMBVR_roi	SAADR	e	1	20.0
SMBVR_roi	areatree	c	6	27.0
SMDDL_roi	CEPDR_roi	c	2	4.0
SMDDL_roi	IL1DR_roi	c	1	2.0
SMDDL_roi	RIAR_roi	c	2	6.0
SMDDL_roi	RMDDL_roi	c	1	3.0
SMDDL_roi	RMDVR_roi	c	1	2.0
SMDDL_roi	SAAVL_roi	c	1	4.0
SMDDL_roi	SMDVR_roi	c	1	2.0
SMDDL_roi	URBR_roi	c	1	2.0
SMDDR_roi	AVBR_roi	e	1	4.0
SMDDR_roi	RIAL_roi	c	2	4.0
SMDDR_roi	RIAR_roi	c	4	9.0
SMDDR_roi	RMDDR_roi	c	3	7.0
SMDDR_roi	SAAVL_roi	e	1	15.0
SMDDR_roi	SIBDR_roi	e	1	7.0
SMDVL_roi	CEPVR_roi	c	2	6.0
SMDVL_roi	PLNR_roi	c	1	2.0
SMDVL_roi	RIAL_roi	c	1	6.0
SMDVL_roi	RIAR_roi	c	3	11.0
SMDVL_roi	RIAR_roi	e	1	15.0
SMDVL_roi	RICR_roi	c	1	2.0
SMDVL_roi	RIS_roi	c	1	2.0
SMDVL_roi	RMDDR_roi	c	2	4.0
SMDVL_roi	RMDVL_roi	c	1	2.0
SMDVL_roi	areatree	c	3	8.0
SMDVR_roi	CEPVL_roi	c	3	11.0
SMDVR_roi	IL1VL_roi	c	1	4.0
SMDVR_roi	RIAL_roi	c	3	11.0
SMDVR_roi	RIAR_roi	c	2	6.0
SMDVR_roi	RMDDL_roi	c	1	3.0
SMDVR_roi	RMDVR_roi	c	2	5.0
SMDVR_roi	SMDDL_roi	c	3	10.0
SMDVR_roi	SMDVL_roi	c	1	3.0
SMDVR_roi	VB1_roi	e	1	20.0
UNK_rvg_roi	AVBL_roi	c	1	2.0
UNK_rvg_roi	AVBR_roi	c	1	1.0
UNK_rvg_roi	AVDR_roi	c	2	3.0
UNK_rvg_roi	AVEL_roi	c	1	3.0
UNK_rvg_roi	AVKL_roi	c	1	3.0
UNK_rvg_roi	RMGL_roi	c	1	2.0
URADL_roi	IL1DL_roi	c	2	7.0
URADL_roi	RMER_roi	c	1	3.0
URADL_roi	areatree	c	4	14.0
URADR_roi	IL1DR_roi	c	3	9.0
URADR_roi	RMED_roi	c	1	4.0
URADR_roi	RMER_roi	c	1	2.0
URADR_roi	areatree	c	2	7.0
URAVL_roi	IL1VL_roi	c	5	21.0
URAVL_roi	IL2VL_roi	c	1	4.0
URAVL_roi	RMEL_roi	c	1	5.0
URAVL_roi	RMEV_roi	c	1	4.0
URAVL_roi	areatree	c	8	34.0
URAVR_roi	IL1VR_roi	c	5	24.0
URAVR_roi	IL1VR_roi	e	1	20.0
URAVR_roi	IL2VR_roi	c	2	8.0
URAVR_roi	IL2VR_roi	e	1	8.0
URAVR_roi	RIPR_roi	c	1	3.0
URAVR_roi	RMER	c	1	3.0
URAVR_roi	RMER	e	1	8.0
URAVR_roi	RMER_roi	c	3	8.0
URAVR_roi	RMEV	c	2	5.0
URAVR_roi	RMEV_roi	c	1	3.0
URAVR_roi	areatree	c	8	29.0
URBL_roi	GLRL	c	3	13.0
URBL_roi	IL1L_roi	c	6	23.0
URBL_roi	RMDR_roi	c	1	2.0
URBL_roi	RMER_roi	c	2	8.0
URBL_roi	areatree	c	8	32.0
URBR_roi	GLRR	c	1	6.0
URBR_roi	IL1R_roi	c	6	28.0
URBR_roi	RMEL_roi	c	1	3.0
URBR_roi	areatree	c	14	42.0
URXL_roi	AQR_roi	c	3	5.0
URXL_roi	BAGR_roi	c	1	5.0
URXL_roi	CEPDL_roi	c	3	17.0
URXL_roi	OLQDL_roi	c	2	15.0
URXL_roi	OLQVL_roi	c	1	1.0
URXL_roi	RIAL_roi	c	1	2.0
URXL_roi	RIGL_roi	c	1	5.0
URXL_roi	RIPL_roi	c	1	3.0
URXL_roi	SMBDR_roi	c	1	2.0
URXR_roi	ADFR_roi	c	1	2.0
URXR_roi	AQR_roi	c	1	1.0
URXR_roi	AVBR_roi	c	1	1.0
URXR_roi	OLQVR_roi	c	1	1.0
URXR_roi	RIAR_roi	c	2	5.0
URXR_roi	RIPR_roi	c	2	4.0
URXR_roi	RIR_roi	c	2	5.0
URYDL_roi	AUAL_roi	c	1	2.0
URYDL_roi	AVAL_roi	c	1	4.0
URYDL_roi	AVDL_roi	c	2	4.0
URYDL_roi	AVER_roi	c	2	5.0
URYDL_roi	OLQDL_roi	c	1	2.0
URYDL_roi	RIBL_roi	c	2	5.0
URYDL_roi	RID_roi	c	1	2.0
URYDL_roi	RIPL_roi	c	1	2.0
URYDL_roi	RMDVL_roi	c	1	2.0
URYDL_roi	RMHL_roi	c	1	4.0
URYDL_roi	URXL	c	1	2.0
URYDR_roi	OLQDR_roi	c	1	1.0
URYDR_roi	RIBR_roi	c	2	3.0
URYDR_roi	RIPR_roi	c	1	1.0
URYDR_roi	URXR	c	1	2.0
URYVL_roi	AVER_roi	c	3	8.0
URYVL_roi	CEPVL_roi	c	1	2.0
URYVL_roi	IL1VL_roi	c	1	3.0
URYVL_roi	OLQVL_roi	c	1	2.0
URYVL_roi	RIBL_roi	c	1	3.0
URYVR_roi	AVDL_roi	c	2	9.0
URYVR_roi	AVEL_roi	c	4	19.0
URYVR_roi	BAGL_roi	c	1	3.0
URYVR_roi	BDUR_roi	c	1	6.0
URYVR_roi	OLQVR_roi	c	4	15.0
URYVR_roi	RIBR_roi	c	1	7.0
URYVR_roi	RIH_roi	c	1	3.0
URYVR_roi	RIPR_roi	c	1	6.0
VA3_2_roi	AVM_roi	e	1	4.0
VB1?_roi	DB1_roi	c	2	6.0
VB1?_roi	RMEV	c	2	6.0
VB1?_roi	SAAVL_roi	c	2	6.0
VB1_roi	AVFL_roi	c	1	6.0
VB1_roi	RIGL_roi	c	1	1.0
VB1_roi	SAADL	c	2	7.0
VB2	AVKL	c	1	5.0
unk dorsal midline_roi	AIBL_roi	c	2	7.0
unk dorsal midline_roi	AIZR_roi	c	1	2.0
unk dorsal midline_roi	AQR_roi	c	2	6.0
unk dorsal midline_roi	AVKL_roi	c	2	6.0
unk dorsal midline_roi	DVC_roi	c	2	5.0
unk dorsal midline_roi	URYVL_roi	c	1	3.0
unk subdorsal cord_roi	AVAL_roi	c	2	5.0
unk subdorsal cord_roi	DVA_roi	c	1	3.0
unk subdorsal cord_roi	DVC_roi	c	2	5.0
unk subdorsal cord_roi	PVPR_roi	c	1	6.0
unk subdorsal cord_roi	PVPR_roi	e	1	8.0
unk subdorsal cord_roi	RIPR_roi	c	1	3.0
unk subdorsal cord_roi	SAAVL_roi	c	1	6.0
unk subdorsal cord_roi	SMDVL_roi	c	1	6.0
