# Supplementary material for: Comparative connectomics of two distantly related nematode species reveals patterns of nervous system evolution
Source: Science. Author manuscript; Available in PMC 2025 Aug 7. (PMC12330220; doi:10.1126/science.adx2143)
Supplement: Data S7 [file NIHMS2101571-supplement-Data_S7.csv]

	pre	post	witvliet_1	witvliet_2	witvliet_3	witvliet_4	witvliet_5	witvliet_6	cel_jsh	cel_n2u	witvliet_8	pristi_s14	pristi_s15	conserved	conserved_adult	average_size	elegans_sum	pristi_sum	elegans_specific	pristi_specific	specific_adj	elegans_specific_adult	specific_adj_adult	witvliet_1_syn	witvliet_2_syn	witvliet_3_syn	witvliet_4_syn	witvliet_5_syn	witvliet_6_syn	cel_jsh_syn	cel_n2u_syn	witvliet_7_syn	witvliet_8_syn	pristi_s14_syn	pristi_s15_syn	conserved_syn	average_size_syn	elegans_sum_syn	pristi_sum_syn	elegans_specific_syn	pristi_specific_syn	specific_syn	average_cel_syn_size	average_pristi_syn_size
0	ADA	ADA	137400	114688	176400	50280	0	0	801	718	93360	7555	1301	9	4	64722.555555555555	7	2	no	no	not specific	no	core	0	0	0	0	0	0	0	11	0	0	0	0	1	11	1	0	no	no	not specific	1.1	0
2	ADA	ADE	303360	564224	594360	812520	1412280	967464	1578	32148	3714000	12307	5735	11	4	765452.3636363636	9	2	no	no	core	no	core	0	0	0	0	0	0	0	0	1	0	8	2	3	3.6666666666666665	1	2	no	no	not specific	0.1	5
4	ADA	ADF	18000	57344	61080	335160	552840	206806	3717	13532	987600	1763	170	11	4	203455.63636363635	9	2	no	no	core	no	core	0	0	0	0	0	0	0	0	0	0	2	0	1	2	0	1	no	no	not specific	0	1
6	ADA	ADL	181200	199680	463920	514560	667200	1343231	19408	25870	2946000	6001	5464	11	4	579321.2727272727	9	2	no	no	core	no	core	0	0	0	0	0	0	0	2	0	0	3	3	3	2.6666666666666665	1	2	no	no	not specific	0.2	3
8	ADA	AFD	0	0	0	0	0	0	0	0	0	0	4839	1	1	4839	0	1	no	no	not specific	no	not specific	0	0	0	0	0	0	0	0	0	0	0	0	0	0	0	0	no	no	none	0	0
10	ADA	AIA	0	125440	151920	45960	337320	770457	551	6069	658320	0	0	8	2	262004.625	8	0	no	no	not specific	no	cel_specific	0	0	0	0	1	1	0	3	2	0	0	0	4	1.75	4	0	no	no	not specific	0.7	0
12	ADA	AIB	215520	303360	265320	240000	374520	536953	11054	26466	884160	4540	4154	11	4	260549.72727272726	9	2	no	no	core	no	core	2	1	0	1	2	1	2	10	6	0	6	6	10	3.7	8	2	no	no	not specific	2.5	6
14	ADA	AIM	13440	10496	0	17280	49200	41563	483	258	194880	0	0	8	2	40950	8	0	no	no	not specific	no	cel_specific	0	0	0	0	0	0	0	0	0	0	0	0	0	0	0	0	no	no	none	0	0
16	ADA	AIY	0	0	0	0	0	0	0	398	0	0	0	1	1	398	1	0	no	no	not specific	no	not specific	0	0	0	0	0	0	0	0	0	0	0	0	0	0	0	0	no	no	none	0	0
18	ADA	AIZ	133440	225536	0	116760	310920	232151	1153	1534	14160	12004	5525	10	4	105318.3	8	2	no	no	not specific	no	core	0	0	0	1	0	0	0	0	0	0	5	0	2	3	1	1	no	no	not specific	0.1	2.5
20	ADA	ALM	468840	1058816	1104360	1026240	2082120	2487428	22909	2650	2490240	1866	4062	11	4	977230.0909090909	9	2	no	no	core	no	core	0	0	0	0	0	0	0	0	0	0	3	0	1	3	0	1	no	no	not specific	0	1.5
22	ADA	ALN	0	0	0	0	58440	6082	0	314	6000	2059	0	5	3	14579	4	1	no	no	not specific	no	not specific	0	0	0	0	0	0	0	0	0	0	7	0	1	7	0	1	no	no	not specific	0	3.5
24	ADA	ASE	13560	0	1200	0	13920	0	0	1884	3840	0	0	5	2	6880.8	5	0	no	no	not specific	no	cel_specific	0	0	0	0	0	0	0	0	0	0	0	0	0	0	0	0	no	no	none	0	0
26	ADA	ASG	0	0	0	0	0	0	0	77	0	0	0	1	1	77	1	0	no	no	not specific	no	not specific	0	0	0	0	0	0	0	0	0	0	0	0	0	0	0	0	no	no	none	0	0
28	ADA	ASH	1944240	2816256	1518840	2086920	4461120	5417532	70727	55070	8068320	0	0	9	2	2937669.4444444445	9	0	yes	no	cel_specific	no	cel_specific	0	2	0	0	2	1	1	2	0	0	0	0	5	1.6	5	0	no	no	not specific	0.8	0
30	ADA	ASI	0	0	0	0	0	0	0	228	0	0	0	1	1	228	1	0	no	no	not specific	no	not specific	0	0	0	0	0	0	0	0	0	0	1	0	1	1	0	1	no	no	not specific	0	0.5
32	ADA	ASJ	3960	0	4560	17400	0	0	0	0	0	0	0	3	0	8640	3	0	no	no	not specific	no	not specific	0	0	0	0	0	0	0	0	0	0	0	0	0	0	0	0	no	no	none	0	0
34	ADA	ASK	171840	266496	256800	280560	299520	291624	1457	240	659040	0	0	9	2	247508.55555555556	9	0	yes	no	cel_specific	no	cel_specific	0	0	0	0	0	0	0	0	0	0	0	0	0	0	0	0	no	no	none	0	0
36	ADA	AUA	13200	0	0	0	0	13516	0	0	0	0	0	2	0	13358	2	0	no	no	not specific	no	not specific	0	0	0	0	0	0	0	0	0	0	0	0	0	0	0	0	no	no	none	0	0
38	ADA	AVA	1650480	2582528	1909080	2222760	3385080	4699790	38471	57252	9567360	32659	19820	11	4	2378661.8181818184	9	2	no	no	core	no	core	3	4	5	1	2	9	6	17	3	5	20	15	12	7.5	10	2	no	no	core	5.5	17.5
40	ADA	AVB	881400	2023424	1383960	1593600	3999360	5651373	53501	42019	12387120	17720	12414	11	4	2549626.4545454546	9	2	no	no	core	no	core	5	8	9	10	21	25	24	62	28	45	18	5	12	21.666666666666668	10	2	no	no	core	23.7	11.5
42	ADA	AVD	864360	803584	623640	677760	1478280	1491915	10511	21166	2606400	22163	7843	11	4	782511.0909090909	9	2	no	no	core	no	core	2	2	0	2	0	2	0	8	1	1	31	10	9	6.555555555555555	7	2	no	no	not specific	1.8	20.5
44	ADA	AVE	99360	248320	81600	53040	561360	201398	2816	2517	518640	14959	18929	11	4	163903.54545454544	9	2	no	no	core	no	core	0	0	0	1	2	0	2	4	4	1	28	29	8	8.875	6	2	no	no	not specific	1.4	28.5
46	ADA	AVH	218040	807936	404640	571560	1168920	793435	10050	7752	1125120	0	0	9	2	567494.7777777778	9	0	yes	no	cel_specific	no	cel_specific	0	0	1	0	0	1	0	0	0	0	0	0	2	1	2	0	no	no	not specific	0.2	0
48	ADA	AVJ	425520	534528	367080	397200	588720	865412	13335	6162	2580240	17129	12743	11	4	528006.2727272727	9	2	no	no	core	no	core	3	2	4	5	7	8	7	24	10	18	20	12	12	10	10	2	no	no	core	8.8	16
50	ADA	AVK	11640	0	0	10440	0	0	0	2876	45600	33046	11598	6	4	19200	4	2	no	no	not specific	no	core	0	0	0	0	0	0	0	0	0	0	6	0	1	6	0	1	no	no	not specific	0	3
52	ADA	AWA	73320	7168	6480	3840	102360	0	673	3626	328080	232	3806	10	4	52958.5	8	2	no	no	not specific	no	core	0	0	0	0	0	0	0	0	0	0	0	4	1	4	0	1	no	no	not specific	0	2
54	ADA	AWB	117720	281344	196800	138360	237840	290272	4313	5220	441120	5551	18728	11	4	157933.45454545456	9	2	no	no	core	no	core	0	0	0	0	0	0	0	0	0	0	8	7	2	7.5	0	2	no	yes	pristi_specific	0	7.5
56	ADA	BDU	112440	534272	272040	336360	352800	134829	2175	6834	449040	5896	23720	11	4	202764.18181818182	9	2	no	no	core	no	core	0	0	0	0	0	0	0	0	0	0	0	3	1	3	0	1	no	no	not specific	0	1.5
58	ADA	CEP	63240	490240	295680	136440	311040	232150	907	920	189120	455	292	11	4	156407.63636363635	9	2	no	no	core	no	core	0	0	0	0	0	0	0	0	0	0	0	0	0	0	0	0	no	no	none	0	0
60	ADA	DVA	438960	1600256	1299120	1444440	1854480	1970073	7002	31409	2680080	23948	18247	11	4	1033455.9090909091	9	2	no	no	core	no	core	0	0	0	1	0	0	0	0	3	0	7	9	4	5	2	2	no	no	not specific	0.4	8
62	ADA	DVC	0	39680	12480	2760	0	14192	465	0	960	490	1845	8	3	9109	6	2	no	no	not specific	no	not specific	0	0	0	0	0	0	0	0	0	0	3	0	1	3	0	1	no	no	not specific	0	1.5
64	ADA	FLP	177720	418048	165000	216720	1163280	558580	9222	18968	990720	0	0	9	2	413139.77777777775	9	0	yes	no	cel_specific	no	cel_specific	0	0	0	0	0	0	0	0	0	0	0	0	0	0	0	0	no	no	none	0	0
66	ADA	IL1	44640	32256	53640	6120	39720	54404	835	523	307680	1976	2095	11	4	49444.454545454544	9	2	no	no	core	no	core	0	0	0	0	0	0	0	0	0	0	0	0	0	0	0	0	no	no	none	0	0
68	ADA	IL2	111480	184832	64560	31800	274680	195315	1871	3858	414960	7702	8497	11	4	118141.36363636363	9	2	no	no	core	no	core	0	0	0	0	1	0	0	0	0	0	0	0	1	1	1	0	no	no	not specific	0.1	0
70	ADA	OLL	9840	3328	0	0	79320	34129	0	4	0	1995	1824	7	3	18634.285714285714	5	2	no	no	not specific	no	not specific	0	0	0	0	0	0	0	0	0	0	0	0	0	0	0	0	no	no	none	0	0
72	ADA	OLQ	445320	506624	164760	262440	386400	266280	7533	859	878400	3812	1313	11	4	265794.63636363635	9	2	no	no	core	no	core	0	0	0	1	2	1	0	0	0	1	11	6	6	3.6666666666666665	4	2	no	no	not specific	0.5	8.5
74	ADA	PVC	10200	34048	33480	112920	116400	76369	963	1641	9600	0	1663	10	3	39728.4	9	1	no	no	not specific	no	not specific	0	0	0	0	0	0	0	0	0	0	0	0	0	0	0	0	no	no	none	0	0
76	ADA	PVP	521520	590336	268080	362040	1027680	939079	1456	6942	828240	8593	14047	11	4	415273.9090909091	9	2	no	no	core	no	core	0	1	0	0	0	1	0	1	0	0	1	2	5	1.2	3	2	no	no	not specific	0.3	1.5
78	ADA	PVQ	52080	159744	279600	582840	675840	442336	1623	1280	701280	6357	10848	11	4	264893.45454545453	9	2	no	no	core	no	core	0	0	0	0	0	0	0	0	0	0	1	2	2	1.5	0	2	no	yes	pristi_specific	0	1.5
80	ADA	PVR	201840	668416	316680	201240	392520	109824	2805	4225	685680	36818	10097	11	4	239104.0909090909	9	2	no	no	core	no	core	0	0	0	0	0	0	0	0	0	0	9	12	2	10.5	0	2	no	yes	pristi_specific	0	10.5
82	ADA	PVT	0	0	0	0	0	0	0	0	7920	5758	1390	3	3	5022.666666666667	1	2	no	no	not specific	no	not specific	0	0	0	0	0	0	0	0	0	0	0	0	0	0	0	0	no	no	none	0	0
84	ADA	RIA	40200	122880	132720	200160	300120	76707	1741	2358	348720	4201	5060	11	4	112260.63636363637	9	2	no	no	core	no	core	0	0	0	0	1	0	0	0	0	0	15	14	3	10	1	2	no	no	not specific	0.1	14.5
86	ADA	RIB	0	0	0	0	0	0	0	0	0	0	5015	1	1	5015	0	1	no	no	not specific	no	not specific	0	0	0	0	0	0	0	0	0	0	2	0	1	2	0	1	no	no	not specific	0	1
88	ADA	RIC	2462160	3039744	1876320	2287920	3246480	2166403	40287	40749	6607680	32384	19628	11	4	1983614.0909090908	9	2	no	no	core	no	core	2	2	2	2	4	1	2	4	3	1	19	8	12	4.166666666666667	10	2	no	no	core	2.3	13.5
90	ADA	RID	109440	169216	64680	352440	357840	198021	577	3811	239280	0	334	10	3	149563.9	9	1	no	no	not specific	no	not specific	0	1	0	0	0	0	0	0	0	0	0	0	1	1	1	0	no	no	not specific	0.1	0
92	ADA	RIF	350040	740864	540480	225960	512880	333526	8905	8299	791280	3646	2249	11	4	319829.9090909091	9	2	no	no	core	no	core	0	0	0	0	0	0	0	1	1	0	2	0	3	1.3333333333333333	2	1	no	no	not specific	0.2	1
94	ADA	RIG	0	14336	0	8160	0	0	0	0	0	3416	0	3	1	8637.333333333334	2	1	no	no	not specific	no	not specific	0	0	0	0	0	0	0	0	0	0	0	0	0	0	0	0	no	no	none	0	0
96	ADA	RIH	124920	187648	65040	0	0	8448	0	0	82560	0	0	5	1	93723.2	5	0	no	no	not specific	no	not specific	0	0	0	0	0	0	0	0	0	0	0	0	0	0	0	0	no	no	none	0	0
98	ADA	RIM	708600	1731072	1421280	1739640	5924160	6709063	67969	76387	12327360	16286	11832	11	4	2793968.090909091	9	2	no	no	core	no	core	2	4	5	5	10	8	8	38	13	11	37	8	12	12.416666666666666	10	2	no	no	core	10.4	22.5
100	ADA	RIP	0	0	46200	237240	680760	807966	14261	10241	2129040	1340	3130	9	4	436686.44444444444	7	2	no	no	not specific	no	core	0	0	1	4	4	5	7	13	8	11	0	0	8	6.625	8	0	no	no	not specific	5.3	0
102	ADA	RIR	30240	0	38400	600	0	41902	13	35	0	0	0	6	1	18531.666666666668	6	0	no	no	not specific	no	not specific	0	0	0	0	0	0	0	0	0	0	0	0	0	0	0	0	no	no	none	0	0
104	ADA	RIS	0	0	0	0	0	0	0	80	0	0	0	1	1	80	1	0	no	no	not specific	no	not specific	0	0	0	0	0	0	0	0	0	0	0	0	0	0	0	0	no	no	none	0	0
106	ADA	RIV	687360	219136	617160	355440	585240	310547	1591	3283	1498320	3865	2541	11	4	389498.45454545453	9	2	no	no	core	no	core	0	0	0	0	0	0	0	5	0	0	0	0	1	5	1	0	no	no	not specific	0.5	0
108	ADA	RMD	105480	7936	162720	6000	46440	4055	0	158	148560	2985	2126	10	4	48646	8	2	no	no	not specific	no	core	0	0	0	0	0	0	0	0	0	0	0	0	0	0	0	0	no	no	none	0	0
110	ADA	RME	0	0	0	0	0	0	97	0	387840	0	0	2	1	193968.5	2	0	no	no	not specific	no	not specific	0	0	0	0	0	0	0	0	0	0	0	0	0	0	0	0	no	no	none	0	0
112	ADA	RMG	377760	407808	206280	522360	692520	1797396	7894	11453	2161440	8747	7989	11	4	563786.0909090909	9	2	no	no	core	no	core	0	0	0	0	0	0	0	0	0	0	1	0	1	1	0	1	no	no	not specific	0	0.5
114	ADA	SAA	1514640	1115648	1099440	812520	908040	1146560	5070	6588	2396880	6483	5093	11	4	819723.8181818182	9	2	no	no	core	no	core	0	0	0	1	0	0	0	0	1	1	2	4	5	1.8	3	2	no	no	not specific	0.3	3
116	ADA	SIA	178680	754688	210960	552480	1281960	390634	3456	7309	976560	11278	10598	11	4	398054.8181818182	9	2	no	no	core	no	core	0	0	0	0	0	0	0	0	0	0	0	0	0	0	0	0	no	no	none	0	0
118	ADA	SIB	1020720	2109952	1221600	1065360	2574960	1531113	19461	25968	2594400	8080	6240	11	4	1107077.6363636365	9	2	no	no	core	no	core	0	0	0	0	1	0	0	0	0	0	4	3	3	2.6666666666666665	1	2	no	no	not specific	0.1	3.5
120	ADA	SMB	428880	955392	741120	579240	1730760	1240163	6049	8072	2317920	1258	969	11	4	728165.7272727273	9	2	no	no	core	no	core	0	0	0	0	0	0	0	0	0	0	0	0	0	0	0	0	no	no	none	0	0
122	ADA	SMD	435840	952064	714360	410520	387120	588316	2418	17633	1881120	2412	3740	11	4	490503.9090909091	9	2	no	no	core	no	core	0	1	0	0	0	0	1	4	1	2	5	0	6	2.3333333333333335	5	1	no	no	not specific	0.9	2.5
124	ADA	URA	30360	189184	135840	131160	141840	250059	3145	1388	496800	399	235	11	4	125491.81818181818	9	2	no	no	core	no	core	0	0	0	1	1	0	0	1	0	0	0	0	3	1	3	0	no	no	not specific	0.3	0
126	ADA	URB	219840	637696	429120	698400	1006920	1026938	7221	6441	3806880	0	533	10	3	783998.9	9	1	no	no	not specific	no	not specific	0	0	0	0	0	0	0	0	0	0	0	0	0	0	0	0	no	no	none	0	0
128	ADA	URX	319680	678656	642480	746640	1664040	3898244	32614	37960	8024160	11649	14222	11	4	1460940.4545454546	9	2	no	no	core	no	core	0	0	0	0	0	0	0	3	2	0	0	0	2	2.5	2	0	no	no	not specific	0.5	0
130	ADA	URY	396600	412928	237360	303960	501480	632247	4109	3755	794640	4224	3314	11	4	299510.63636363635	9	2	no	no	core	no	core	0	0	0	0	0	0	0	2	0	0	4	0	2	3	1	1	no	no	not specific	0.2	2
133	ADE	ADE	664920	1245440	1239720	0	3081960	4401408	8129	73991	6899040	3732	6166	10	4	1762450.6	8	2	no	no	not specific	no	core	0	1	2	0	2	4	3	14	9	8	0	0	8	5.375	8	0	no	no	not specific	4.3	0
135	ADE	ADL	0	0	0	600	135600	0	0	394	0	0	0	3	1	45531.333333333336	3	0	no	no	not specific	no	not specific	0	0	0	0	0	0	0	0	0	0	0	0	0	0	0	0	no	no	none	0	0
137	ADE	AIB	6000	10752	0	144960	0	0	0	0	18480	0	0	4	1	45048	4	0	no	no	not specific	no	not specific	0	0	0	0	0	0	0	0	0	0	0	0	0	0	0	0	no	no	none	0	0
139	ADE	AIM	0	0	0	0	0	0	81	130	0	0	0	2	1	105.5	2	0	no	no	not specific	no	not specific	0	0	0	0	0	0	0	0	0	0	0	0	0	0	0	0	no	no	none	0	0
141	ADE	AIN	0	0	0	153480	177360	411923	9060	15130	2519760	0	0	6	2	547785.5	6	0	no	no	not specific	no	cel_specific	0	0	0	0	0	1	0	0	0	2	0	0	2	1.5	2	0	no	no	not specific	0.3	0
143	ADE	AIY	0	0	0	0	0	0	22	0	66240	9	0	3	2	22090.333333333332	2	1	no	no	not specific	no	not specific	0	0	0	0	0	0	0	0	0	0	0	0	0	0	0	0	no	no	none	0	0
145	ADE	AIZ	0	0	0	5160	0	0	0	0	135360	0	0	2	1	70260	2	0	no	no	not specific	no	not specific	0	0	0	0	0	0	0	0	0	0	0	0	0	0	0	0	no	no	none	0	0
147	ADE	ALA	0	0	0	26760	7560	50012	37	5722	13440	0	0	6	2	17255.166666666668	6	0	no	no	not specific	no	cel_specific	0	0	0	0	0	0	0	0	0	0	0	0	0	0	0	0	no	no	none	0	0
149	ADE	ALM	0	0	0	116400	237120	795463	14995	10933	2333760	24518	10864	8	4	443006.625	6	2	no	no	not specific	no	core	0	0	0	0	0	1	1	1	1	1	22	19	7	6.571428571428571	5	2	no	no	not specific	0.5	20.5
151	ADE	ALN	0	0	0	354120	980400	1466572	6210	25387	2970240	0	0	6	2	967154.8333333334	6	0	no	no	not specific	no	cel_specific	0	0	0	0	0	0	0	1	2	2	0	0	3	1.6666666666666667	3	0	no	no	not specific	0.5	0
153	ADE	ASE	0	0	0	0	0	0	0	371	0	0	0	1	1	371	1	0	no	no	not specific	no	not specific	0	0	0	0	0	0	0	0	0	0	0	0	0	0	0	0	no	no	none	0	0
155	ADE	ASI	0	0	0	1080	0	0	0	269	0	0	0	2	1	674.5	2	0	no	no	not specific	no	not specific	0	0	0	0	0	0	0	1	0	0	0	0	1	1	1	0	no	no	not specific	0.1	0
157	ADE	ASJ	0	0	0	0	76440	3717	4948	1689	235200	0	0	5	2	64398.8	5	0	no	no	not specific	no	cel_specific	0	0	0	0	0	0	0	0	1	0	0	0	1	1	1	0	no	no	not specific	0.1	0
159	ADE	ASK	0	0	0	0	0	4730	0	0	0	0	0	1	0	4730	1	0	no	no	not specific	no	not specific	0	0	0	0	0	0	0	0	0	0	0	0	0	0	0	0	no	no	none	0	0
161	ADE	AVA	643080	1499904	1144440	1592280	3072000	3121027	13884	90298	5905920	25615	36850	11	4	1558663.4545454546	9	2	no	no	core	no	core	2	4	3	4	4	5	7	46	12	9	17	17	12	10.833333333333334	10	2	no	no	core	9.6	17
164	ADE	AVD	117120	0	57480	203160	658080	228770	5341	4334	796800	5830	0	9	3	230768.33333333334	8	1	no	no	not specific	no	not specific	1	0	0	1	1	4	4	7	0	2	1	0	8	2.625	7	1	no	no	not specific	2	0.5
166	ADE	AVE	0	0	0	241560	214560	15206	3632	7116	503520	1398	0	7	3	140998.85714285713	6	1	no	no	not specific	no	not specific	0	0	0	0	1	0	2	7	1	1	0	0	5	2.4	5	0	no	no	not specific	1.2	0
168	ADE	AVH	0	0	0	208800	270240	418682	3920	2667	408720	0	0	6	2	218838.16666666666	6	0	no	no	not specific	no	cel_specific	0	0	0	0	0	0	0	1	0	0	0	0	1	1	1	0	no	no	not specific	0.1	0
170	ADE	AVJ	3120	0	0	146520	306000	122326	476	3747	371040	0	1095	8	3	119290.5	7	1	no	no	not specific	no	not specific	0	0	0	0	0	0	0	1	0	0	0	0	1	1	1	0	no	no	not specific	0.1	0
172	ADE	AVK	309000	657152	521520	1383960	632760	453826	356	9968	794160	28257	9747	11	4	436427.8181818182	9	2	no	no	core	no	core	0	0	0	1	1	0	0	0	5	4	0	0	4	2.75	4	0	no	no	not specific	1.1	0
174	ADE	AVL	9360	2560	89040	0	2400	0	852	3384	38640	0	37	8	3	18284.125	7	1	no	no	not specific	no	not specific	0	0	0	0	0	0	0	1	0	0	0	0	1	1	1	0	no	no	not specific	0.1	0
176	ADE	BDU	0	104704	51360	86400	214320	319334	4899	17573	982320	0	2558	9	3	198163.11111111112	8	1	no	no	not specific	no	not specific	0	0	0	0	0	0	2	1	1	0	0	0	3	1.3333333333333333	3	0	no	no	not specific	0.4	0
178	ADE	CEP	0	0	0	0	394800	633937	4815	5844	1157040	0	0	5	2	439287.2	5	0	no	no	not specific	no	cel_specific	0	0	0	0	7	4	1	8	9	11	0	0	6	6.666666666666667	6	0	no	no	not specific	4	0
180	ADE	DVA	164520	0	22440	89160	341760	510258	1019	11826	1307760	425	1617	10	4	245078.5	8	2	no	no	not specific	no	core	0	0	0	0	0	0	0	0	1	0	0	0	1	1	1	0	no	no	not specific	0.1	0
182	ADE	DVC	382800	455168	187800	589320	96600	0	0	426	15120	17258	7176	9	4	194629.77777777778	7	2	no	no	not specific	no	core	0	0	0	0	0	0	0	0	2	0	25	0	2	13.5	1	1	no	no	not specific	0.2	12.5
184	ADE	FLP	673440	1423872	1000080	665640	1371720	1246923	5944	41416	3415200	0	0	9	2	1093803.888888889	9	0	yes	no	cel_specific	no	cel_specific	1	1	1	0	2	0	2	9	1	1	0	0	8	2.25	8	0	no	no	not specific	1.8	0
186	ADE	IL1	0	0	0	160320	1127160	2155928	12480	18770	3818160	0	0	6	2	1215469.6666666667	6	0	no	no	not specific	no	cel_specific	0	0	0	0	1	2	0	4	8	5	0	0	5	4	5	0	no	no	not specific	2	0
188	ADE	IL2	0	0	0	4920	95880	1611539	15515	17180	1933680	0	0	6	2	613119	6	0	no	no	not specific	no	cel_specific	0	0	0	0	0	3	0	6	3	4	0	0	4	4	4	0	no	no	not specific	1.6	0
190	ADE	OLL	0	0	0	95520	156720	1363507	14304	17360	1267440	0	0	6	2	485808.5	6	0	no	no	not specific	no	cel_specific	0	0	0	0	0	3	2	10	6	2	0	0	5	4.6	5	0	no	no	not specific	2.3	0
192	ADE	PVC	169080	192256	146280	0	816960	673473	53	0	304800	3880	2678	9	3	256606.66666666666	7	2	no	no	not specific	no	not specific	1	0	0	0	1	0	0	0	0	0	0	0	2	1	2	0	no	no	not specific	0.2	0
194	ADE	PVP	33480	0	840	8160	94080	0	0	0	4080	7365	596	7	3	21228.714285714286	5	2	no	no	not specific	no	not specific	0	0	0	0	0	0	0	0	1	0	4	0	2	2.5	1	1	no	no	not specific	0.1	2
196	ADE	PVQ	0	90368	0	101400	125760	675	0	0	0	0	0	4	0	79550.75	4	0	no	no	not specific	no	not specific	0	0	0	0	0	0	0	0	0	0	0	0	0	0	0	0	no	no	none	0	0
198	ADE	PVR	0	0	46560	26520	158040	102727	1834	5134	1275600	1739	0	8	3	202269.25	7	1	no	no	not specific	no	not specific	0	0	0	0	1	1	2	0	0	2	0	0	4	1.5	4	0	no	no	not specific	0.6	0
200	ADE	PVT	156240	315904	22680	115200	120	444026	0	0	628080	0	6438	8	2	211086	7	1	no	no	not specific	no	not specific	0	0	0	0	0	0	0	0	0	2	0	0	1	2	1	0	no	no	not specific	0.2	0
202	ADE	RIA	0	0	0	7080	437760	470722	1200	2316	765120	0	0	6	2	280699.6666666667	6	0	no	no	not specific	no	cel_specific	0	0	0	0	0	0	0	3	0	0	0	0	1	3	1	0	no	no	not specific	0.3	0
204	ADE	RIC	0	0	0	57720	0	0	0	0	0	0	486	2	1	29103	1	1	no	no	not specific	no	not specific	0	0	0	0	0	0	0	0	0	0	0	0	0	0	0	0	no	no	none	0	0
206	ADE	RID	0	0	0	10080	0	0	0	0	0	0	0	1	0	10080	1	0	no	no	not specific	no	not specific	0	0	0	0	0	0	0	0	0	0	0	0	0	0	0	0	no	no	none	0	0
208	ADE	RIF	0	0	0	5640	186240	272025	8331	5733	529920	15852	15315	8	4	129882	6	2	no	no	not specific	no	core	0	0	0	1	0	0	2	1	0	1	4	0	5	1.8	4	1	no	no	not specific	0.5	2
210	ADE	RIG	482640	962560	483120	1642800	2427840	3319387	11583	61398	7312320	49273	42429	11	4	1526850	9	2	no	no	core	no	core	2	0	1	4	8	10	21	87	34	34	57	35	11	26.636363636363637	9	2	no	no	not specific	20.1	46
212	ADE	RIH	380040	615936	418560	73680	454680	3560324	4661	48848	8572320	245	13014	11	4	1285664.3636363635	9	2	no	no	core	no	core	0	0	0	0	0	0	0	4	3	0	0	0	2	3.5	2	0	no	no	not specific	0.7	0
214	ADE	RIM	0	0	0	591600	0	129423	588	0	85200	210	132	6	3	134525.5	4	2	no	no	not specific	no	not specific	0	0	0	0	0	0	0	0	0	0	6	0	1	6	0	1	no	no	not specific	0	3
216	ADE	RIR	0	0	0	23400	0	0	0	2823	0	0	0	2	1	13111.5	2	0	no	no	not specific	no	not specific	0	0	0	0	0	0	0	0	0	0	0	0	0	0	0	0	no	no	none	0	0
218	ADE	RIS	175920	170496	840	204960	427440	0	51	0	55440	911	469	9	3	115169.66666666667	7	2	no	no	not specific	no	not specific	0	0	0	1	0	0	0	0	0	0	0	0	1	1	1	0	no	no	not specific	0.1	0
220	ADE	RIV	0	0	7320	663000	1048560	732272	11456	25106	3180480	0	96	8	3	708536.25	7	1	no	no	not specific	no	not specific	0	0	0	0	0	1	2	5	6	6	0	0	5	4	5	0	no	no	not specific	2	0
222	ADE	RMD	0	0	0	109320	138840	1652764	14682	19638	2748240	0	0	6	2	780580.6666666666	6	0	no	no	not specific	no	cel_specific	0	0	0	0	0	1	4	17	8	8	0	0	5	7.6	5	0	no	no	not specific	3.8	0
224	ADE	RME	0	0	0	0	135360	1890999	9536	19010	966960	0	0	5	2	604373	5	0	no	no	not specific	no	cel_specific	0	0	0	0	0	0	0	4	1	0	0	0	2	2.5	2	0	no	no	not specific	0.5	0
226	ADE	RMG	0	0	0	27480	11640	235530	4056	1673	154320	8802	585	8	4	55510.75	6	2	no	no	not specific	no	core	0	0	0	0	0	0	0	0	1	0	4	0	2	2.5	1	1	no	no	not specific	0.1	2
228	ADE	SAA	1122720	1935616	1337760	1793520	1638720	2159644	6446	18065	7221360	5223	47	11	4	1567192.8181818181	9	2	no	no	core	no	core	0	0	1	1	0	1	0	1	3	4	0	0	6	1.8333333333333333	6	0	no	no	not specific	1.1	0
230	ADE	SIA	0	3328	0	3720	29640	21964	3181	819	1025520	2449	2478	9	4	121455.44444444444	7	2	no	no	not specific	no	core	0	0	0	0	0	0	1	1	0	1	23	11	5	7.4	3	2	no	no	not specific	0.3	17
232	ADE	SIB	0	0	94440	273240	1007040	812694	6478	9601	4038240	872	2152	9	4	693861.8888888889	7	2	no	no	not specific	no	core	0	0	0	0	0	1	1	2	2	0	0	0	4	1.5	4	0	no	no	not specific	0.6	0
234	ADE	SMB	22440	106752	75960	215160	717120	943133	5964	6686	2462880	1684	2680	11	4	414587.1818181818	9	2	no	no	core	no	core	0	0	0	0	1	0	0	3	3	3	1	0	5	2.2	4	1	no	no	not specific	1	0.5
236	ADE	SMD	210840	503296	603840	1140240	2331480	2061648	3726	22181	6123600	0	0	9	2	1444539	9	0	yes	no	cel_specific	no	cel_specific	0	0	0	1	0	0	0	1	0	2	0	0	3	1.3333333333333333	3	0	no	no	not specific	0.4	0
238	ADE	URB	0	0	0	282720	2268120	2308330	16180	15331	3642720	0	0	6	2	1422233.5	6	0	no	no	not specific	no	cel_specific	0	0	0	0	1	0	0	3	1	1	0	0	4	1.5	4	0	no	no	not specific	0.6	0
240	ADE	URX	0	0	0	0	103560	0	167	3846	33360	0	0	4	2	35233.25	4	0	no	no	not specific	no	cel_specific	0	0	0	0	0	0	0	2	0	0	0	0	1	2	1	0	no	no	not specific	0.2	0
242	ADE	URY	0	0	0	0	0	0	0	0	0	189	0	1	1	189	0	1	no	no	not specific	no	not specific	0	0	0	0	0	0	0	0	0	0	0	0	0	0	0	0	no	no	none	0	0
245	ADF	ADF	136680	99840	114960	286800	171120	332513	2205	97	553200	455	901	11	4	154433.72727272726	9	2	no	no	core	no	core	0	0	0	2	0	0	0	1	0	0	0	0	2	1.5	2	0	no	no	not specific	0.3	0
247	ADF	ADL	0	0	0	0	0	133816	999	2809	1404720	3195	9476	6	4	259169.16666666666	4	2	no	no	not specific	no	core	0	0	0	0	0	0	0	1	0	0	0	0	1	1	1	0	no	no	not specific	0.1	0
249	ADF	AFD	432840	1579520	737760	629760	2900160	1693992	7664	10039	2209200	2003	12192	11	4	928648.1818181818	9	2	no	no	core	no	core	0	0	0	2	1	0	0	2	0	0	2	9	5	3.2	3	2	no	no	not specific	0.5	5.5
251	ADF	AIA	407160	406528	255840	298080	365040	660970	3023	7171	2034720	738	1654	11	4	403720.36363636365	9	2	no	no	core	no	core	1	0	1	1	0	0	0	2	0	2	0	3	6	1.6666666666666667	5	1	no	no	not specific	0.7	1.5
253	ADF	AIB	179160	289792	255360	455640	142320	648805	1622	5378	657600	7498	7756	11	4	240993.72727272726	9	2	no	no	core	no	core	0	0	0	0	1	0	0	3	1	2	0	0	4	1.75	4	0	no	no	not specific	0.7	0
255	ADF	AIM	0	0	720	25920	4320	325416	8814	4754	980400	737	6682	9	4	150862.55555555556	7	2	no	no	not specific	no	core	0	0	0	0	0	0	0	0	0	0	0	0	0	0	0	0	no	no	none	0	0
257	ADF	AIN	480	99584	77280	0	51480	357856	0	0	15360	5405	15051	8	3	77812	6	2	no	no	not specific	no	not specific	0	0	0	0	0	0	0	0	0	0	2	3	2	2.5	0	2	no	yes	pristi_specific	0	2.5
259	ADF	AIY	1695960	2431232	1221000	812160	1583640	1250641	7486	14949	1492800	20454	18872	11	4	959017.6363636364	9	2	no	no	core	no	core	1	1	1	0	1	1	1	2	0	0	16	2	9	2.888888888888889	7	2	no	no	not specific	0.8	9
261	ADF	AIZ	3279000	3564800	2483400	4117800	5679720	6215024	54929	75451	13841760	70334	65061	11	4	3586116.272727273	9	2	no	no	core	no	core	10	9	10	12	17	11	18	84	19	31	72	26	12	26.583333333333332	10	2	no	no	core	22.1	49
263	ADF	ASE	867840	841472	230280	1137240	983280	1211442	3142	14881	1247040	33514	0	10	3	657013.1	9	1	no	no	not specific	no	not specific	2	0	1	0	1	0	1	0	2	0	5	0	6	2	5	1	no	no	not specific	0.7	2.5
265	ADF	ASG	15720	0	3480	0	0	0	0	1478	221280	2723	3703	6	4	41397.333333333336	4	2	no	no	not specific	no	core	0	0	0	0	0	0	0	0	1	0	0	0	1	1	1	0	no	no	not specific	0.1	0
267	ADF	ASH	247920	1120512	941040	609600	2349840	2150184	22032	22102	1691520	1127	562	11	4	832403.5454545454	9	2	no	no	core	no	core	0	0	1	1	1	0	0	10	0	1	0	0	5	2.8	5	0	no	no	not specific	1.4	0
269	ADF	ASI	0	2048	0	36240	49320	0	0	8500	16320	15676	6401	7	4	19215	5	2	no	no	not specific	no	core	0	0	0	0	0	0	0	0	0	0	0	0	0	0	0	0	no	no	none	0	0
271	ADF	ASJ	0	0	0	0	43560	0	0	0	0	169	1108	3	2	14945.666666666666	1	2	no	no	not specific	no	pristi_specific	0	0	0	0	0	0	0	0	0	0	0	0	0	0	0	0	no	no	none	0	0
273	ADF	ASK	0	0	0	0	0	0	0	0	0	0	1300	1	1	1300	0	1	no	no	not specific	no	not specific	0	0	0	0	0	0	0	0	0	0	0	0	0	0	0	0	no	no	none	0	0
275	ADF	AUA	1390440	2075136	2097360	1793640	4861920	5316156	54454	57635	9624240	33484	42110	11	4	2486052.272727273	9	2	no	no	core	no	core	4	3	3	4	8	7	8	21	13	3	20	3	12	8.083333333333334	10	2	no	no	core	7.4	11.5
277	ADF	AVA	0	0	0	0	0	0	353	337	0	82	975	4	3	436.75	2	2	no	no	not specific	no	not specific	0	0	0	0	0	0	0	0	0	0	0	0	0	0	0	0	no	no	none	0	0
279	ADF	AVB	81360	355584	242160	147000	226560	562298	103	13022	349200	0	7676	10	3	198496.3	9	1	no	no	not specific	no	not specific	0	0	0	0	0	0	0	0	0	0	0	0	0	0	0	0	no	no	none	0	0
281	ADF	AVD	76440	0	0	78480	18720	0	0	0	0	0	0	3	0	57880	3	0	no	no	not specific	no	not specific	0	0	0	0	0	0	0	0	0	0	0	0	0	0	0	0	no	no	none	0	0
283	ADF	AVE	11520	0	0	4320	0	55080	0	246	0	0	0	4	1	17791.5	4	0	no	no	not specific	no	not specific	0	0	0	0	0	0	0	0	0	0	0	0	0	0	0	0	no	no	none	0	0
285	ADF	AVH	766200	1752576	797640	873360	2916240	2760805	21783	33135	3204960	0	0	9	2	1458522.111111111	9	0	yes	no	cel_specific	no	cel_specific	1	3	0	0	1	0	3	1	2	1	0	0	7	1.7142857142857142	7	0	no	no	not specific	1.2	0
287	ADF	AVJ	0	0	0	0	7080	0	0	0	18480	404	4828	4	3	7698	2	2	no	no	not specific	no	not specific	0	0	0	0	0	0	0	0	0	0	0	0	0	0	0	0	no	no	none	0	0
289	ADF	AWA	789960	1699072	1078680	887040	3544440	4547051	19477	73149	6583920	70979	55373	11	4	1759012.8181818181	9	2	no	no	core	no	core	0	0	1	0	0	0	0	1	0	0	8	3	4	3.25	2	2	no	no	not specific	0.2	5.5
291	ADF	AWB	1311120	2320384	2040960	2373720	4641840	4907949	49396	56426	11123040	82004	62765	11	4	2633600.3636363638	9	2	no	no	core	no	core	0	0	1	0	0	0	0	6	2	2	32	6	6	8.166666666666666	4	2	no	no	not specific	1.1	19
293	ADF	AWC	42840	62464	3360	42840	3120	126044	217	768	21600	6906	36137	11	4	31481.454545454544	9	2	no	no	core	no	core	0	0	0	0	0	0	0	3	0	0	0	2	2	2.5	1	1	no	no	not specific	0.3	1
295	ADF	BAG	80400	27136	9120	3600	36000	48322	0	5099	168720	662	468	10	4	37952.7	8	2	no	no	not specific	no	core	0	0	0	0	0	0	0	6	0	1	0	0	2	3.5	2	0	no	no	not specific	0.7	0
297	ADF	BDU	0	0	0	0	4800	0	0	0	0	0	0	1	0	4800	1	0	no	no	not specific	no	not specific	0	0	0	0	0	0	0	0	0	0	0	0	0	0	0	0	no	no	none	0	0
299	ADF	CEP	0	0	0	21240	0	0	0	0	0	0	0	1	0	21240	1	0	no	no	not specific	no	not specific	0	0	0	0	0	0	0	0	0	0	0	0	0	0	0	0	no	no	none	0	0
301	ADF	DB	0	44800	0	0	0	0	0	0	0	0	0	1	0	44800	1	0	no	no	not specific	no	not specific	0	0	0	0	0	0	0	0	0	0	0	0	0	0	0	0	no	no	none	0	0
303	ADF	DVA	134400	148224	227280	193440	25440	656915	497	2707	35280	0	0	9	2	158242.55555555556	9	0	yes	no	cel_specific	no	cel_specific	0	1	0	0	1	0	0	0	0	0	0	0	2	1	2	0	no	no	not specific	0.2	0
305	ADF	IL1	0	0	0	0	44760	0	0	0	0	0	0	1	0	44760	1	0	no	no	not specific	no	not specific	0	0	0	0	0	0	0	0	0	0	0	0	0	0	0	0	no	no	none	0	0
307	ADF	OLQ	48120	53504	47520	72600	244680	72652	2480	1389	239280	0	33	10	3	78225.8	9	1	no	no	not specific	no	not specific	0	0	0	0	1	1	0	1	1	2	0	0	5	1.2	5	0	no	no	not specific	0.6	0
309	ADF	PVC	0	0	0	0	0	0	253	327	0	0	4611	3	2	1730.3333333333333	2	1	no	no	not specific	no	not specific	0	0	0	0	0	0	0	0	0	0	0	0	0	0	0	0	no	no	none	0	0
311	ADF	PVP	185160	24576	205320	74040	377400	42915	481	14571	1130880	2477	4128	11	4	187449.81818181818	9	2	no	no	core	no	core	0	0	0	0	0	0	0	1	0	0	0	0	1	1	1	0	no	no	not specific	0.1	0
313	ADF	PVQ	3120	9984	720	63480	0	0	0	0	0	800	2283	6	2	13397.833333333334	4	2	no	no	not specific	no	pristi_specific	0	0	0	0	0	0	0	0	1	0	0	0	1	1	1	0	no	no	not specific	0.1	0
315	ADF	RIA	463800	814848	483120	1143960	2987880	3916829	34142	76166	4911120	25214	17021	11	4	1352190.9090909092	9	2	no	no	core	no	core	4	7	8	15	20	19	29	122	35	29	116	13	12	34.75	10	2	no	no	core	28.8	64.5
317	ADF	RIB	242880	293888	146640	412920	485880	503162	0	13033	1237440	25853	6763	10	4	336845.9	8	2	no	no	not specific	no	core	0	0	0	0	0	0	0	4	0	0	4	0	2	4	1	1	no	no	not specific	0.4	2
319	ADF	RIC	0	0	0	11760	0	116582	0	0	469440	0	0	3	1	199260.66666666666	3	0	no	no	not specific	no	not specific	0	0	0	0	0	0	0	0	1	0	0	0	1	1	1	0	no	no	not specific	0.1	0
321	ADF	RID	30360	0	0	0	0	14530	0	1976	0	0	1571	4	2	12109.25	3	1	no	no	not specific	no	not specific	0	0	0	0	0	0	0	0	0	0	0	0	0	0	0	0	no	no	none	0	0
323	ADF	RIF	0	73216	136560	280440	280200	672459	3191	10756	1440720	2334	0	9	3	322208.44444444444	8	1	no	no	not specific	no	not specific	0	0	0	0	0	0	0	0	0	0	0	0	0	0	0	0	no	no	none	0	0
325	ADF	RIG	0	0	0	119280	663480	886701	1409	10944	693360	0	0	6	2	395862.3333333333	6	0	no	no	not specific	no	cel_specific	0	0	0	1	4	5	2	29	9	7	0	0	7	8.142857142857142	7	0	no	no	not specific	5.7	0
327	ADF	RIH	111240	132096	38640	0	221640	197682	1001	5411	1270560	13695	13205	10	4	200517	8	2	no	no	not specific	no	core	0	0	0	0	0	0	0	2	0	1	2	0	3	1.6666666666666667	2	1	no	no	not specific	0.3	1
329	ADF	RIM	0	0	3240	174840	3000	19937	518	5188	425280	6179	3573	9	4	71306.11111111111	7	2	no	no	not specific	no	core	0	0	0	1	0	0	0	0	0	0	0	0	1	1	1	0	no	no	not specific	0.1	0
331	ADF	RIP	0	0	0	0	0	0	0	0	0	14351	12902	2	2	13626.5	0	2	no	yes	pristi_specific	no	pristi_specific	0	0	0	0	0	0	0	0	0	0	52	13	2	32.5	0	2	no	yes	pristi_specific	0	32.5
333	ADF	RIR	1281960	2085888	1024560	2197560	1958520	2500945	27710	36119	6351840	6659	3812	11	4	1588688.4545454546	9	2	no	no	core	no	core	0	3	0	2	4	0	1	11	6	7	7	5	9	5.111111111111111	7	2	no	no	not specific	3.4	6
335	ADF	RIS	0	0	22320	0	0	0	0	0	0	0	0	1	0	22320	1	0	no	no	not specific	no	not specific	0	0	0	0	0	0	0	0	0	0	0	0	0	0	0	0	no	no	none	0	0
338	ADF	RMD	0	0	0	0	0	0	0	0	0	0	441	1	1	441	0	1	no	no	not specific	no	not specific	0	0	0	0	0	0	0	0	0	0	0	0	0	0	0	0	no	no	none	0	0
340	ADF	RME	28080	0	0	0	0	0	0	0	0	0	0	1	0	28080	1	0	no	no	not specific	no	not specific	0	0	0	0	0	0	0	0	0	0	0	0	0	0	0	0	no	no	none	0	0
342	ADF	RMG	0	0	0	0	0	0	311	0	0	414	617	3	2	447.3333333333333	1	2	no	no	not specific	no	pristi_specific	0	0	0	0	0	0	0	0	0	0	0	0	0	0	0	0	no	no	none	0	0
344	ADF	SAA	5160	0	0	0	0	0	0	0	0	0	845	2	1	3002.5	1	1	no	no	not specific	no	not specific	0	0	0	0	0	0	0	0	0	0	0	0	0	0	0	0	no	no	none	0	0
346	ADF	SIA	89280	296192	233520	1560	490560	1139803	5253	997	353520	0	87	10	3	261077.2	9	1	no	no	not specific	no	not specific	0	0	0	0	0	0	0	0	0	0	0	0	0	0	0	0	no	no	none	0	0
348	ADF	SIB	0	350720	196200	210120	411000	775188	4731	13276	1629360	18678	2182	10	4	361145.5	8	2	no	no	not specific	no	core	0	2	0	0	1	1	1	0	1	1	0	0	6	1.1666666666666667	6	0	no	no	not specific	0.7	0
350	ADF	SMB	644640	2040576	1906080	1245600	4789680	4431143	48988	80712	5051520	40946	36525	11	4	1846946.3636363635	9	2	no	no	core	no	core	0	2	4	5	11	10	13	31	13	9	31	0	10	12.9	9	1	no	no	not specific	9.8	15.5
353	ADF	URA	0	0	0	0	1080	0	0	0	0	0	0	1	0	1080	1	0	no	no	not specific	no	not specific	0	0	0	0	0	0	0	0	0	0	0	0	0	0	0	0	no	no	none	0	0
355	ADF	URX	1010760	1411584	1026720	2030520	1659840	3436307	18798	19074	3953760	69824	60352	11	4	1336139.9090909092	9	2	no	no	core	no	core	1	0	1	1	0	1	1	11	4	2	14	2	10	3.8	8	2	no	no	not specific	2.2	8
357	ADF	URY	25800	97536	46800	53040	56400	5744	0	644	33600	67	0	9	3	35514.555555555555	8	1	no	no	not specific	no	not specific	0	0	0	0	0	0	0	2	1	0	0	0	2	1.5	2	0	no	no	not specific	0.3	0
360	ADL	ADL	117600	239104	156720	84240	447840	537968	2879	5217	476640	922	0	10	3	206913	9	1	no	no	not specific	no	not specific	0	0	0	0	0	0	0	3	0	0	3	0	2	3	1	1	no	no	not specific	0.3	1.5
362	ADL	AFD	0	0	0	0	0	0	0	0	72240	0	0	1	1	72240	1	0	no	no	not specific	no	not specific	0	0	0	0	0	0	0	0	0	0	0	0	0	0	0	0	no	no	none	0	0
364	ADL	AIA	431640	562432	544440	1268640	845880	1500363	7478	18769	2746560	14741	10246	11	4	722835.3636363636	9	2	no	no	core	no	core	4	4	7	10	8	11	9	42	14	21	18	5	12	12.75	10	2	no	no	core	13	11.5
366	ADL	AIB	808680	1144320	698880	588360	2176800	2714848	24689	42702	8584560	40703	18398	11	4	1531176.3636363635	9	2	no	no	core	no	core	5	2	8	9	13	11	14	54	24	30	114	14	12	24.833333333333332	10	2	no	no	core	17	64
368	ADL	AIM	1920	0	29280	0	0	3041	0	101	0	4798	3494	6	3	7105.666666666667	4	2	no	no	not specific	no	not specific	0	0	0	0	0	0	0	0	0	0	10	0	1	10	0	1	no	no	not specific	0	5
370	ADL	AIN	0	0	0	48120	109320	0	0	712	0	424	0	4	2	39644	3	1	no	no	not specific	no	not specific	0	0	0	0	0	0	0	0	0	0	0	0	0	0	0	0	no	no	none	0	0
372	ADL	AIY	0	3072	8640	5400	111120	101375	761	290	156240	0	560	9	3	43050.88888888889	8	1	no	no	not specific	no	not specific	0	0	0	0	0	0	0	0	0	0	0	0	0	0	0	0	no	no	none	0	0
374	ADL	AIZ	0	0	8040	6360	19800	8447	0	91	21120	0	0	6	2	10643	6	0	no	no	not specific	no	cel_specific	0	0	0	0	0	0	0	0	0	0	0	0	0	0	0	0	no	no	none	0	0
376	ADL	ALA	891120	1450240	778080	844320	1549080	1984604	10068	19865	2193120	9794	7332	11	4	885238.4545454546	9	2	no	no	core	no	core	0	0	0	0	0	0	0	5	0	0	18	5	3	9.333333333333334	1	2	no	no	not specific	0.5	11.5
378	ADL	ALM	36840	0	1440	93360	9000	11489	0	1994	4560	2180	1148	9	4	18001.222222222223	7	2	no	no	not specific	no	core	0	0	0	0	0	0	0	0	0	0	5	0	1	5	0	1	no	no	not specific	0	2.5
380	ADL	ALN	0	0	0	840	0	0	0	0	0	224	0	2	1	532	1	1	no	no	not specific	no	not specific	0	0	0	0	0	0	0	0	0	0	0	0	0	0	0	0	no	no	none	0	0
382	ADL	ASE	368640	836352	1010880	216720	3025800	4085789	31531	55449	6600240	10990	8329	11	4	1477338.1818181819	9	2	no	no	core	no	core	1	0	4	0	5	3	5	15	10	3	31	0	9	8.555555555555555	8	1	no	no	not specific	4.6	15.5
384	ADL	ASG	0	0	960	0	0	9799	1500	2466	234720	2448	875	7	4	36109.71428571428	5	2	no	no	not specific	no	core	0	0	0	0	0	0	0	2	0	1	6	0	3	3	2	1	no	no	not specific	0.3	3
386	ADL	ASH	226320	522496	386520	1215360	2120880	2589480	26951	34454	7824000	5720	3249	11	4	1359584.5454545454	9	2	no	no	core	no	core	0	0	1	4	6	3	3	10	11	12	7	0	9	6.333333333333333	8	1	no	no	not specific	5	3.5
388	ADL	ASI	301680	636672	414600	433680	242640	714700	3965	2029	80880	45197	41344	11	4	265217	9	2	no	no	core	no	core	0	0	0	0	0	0	0	0	0	0	29	4	2	16.5	0	2	no	yes	pristi_specific	0	16.5
390	ADL	ASJ	182400	198656	178320	182640	144240	32102	97	123	1200	5802	2750	11	4	84393.63636363637	9	2	no	no	core	no	core	0	0	0	1	0	0	0	0	0	0	3	0	2	2	1	1	no	no	not specific	0.1	1.5
392	ADL	ASK	2512080	3288832	2120160	3181320	3555120	5114418	37867	32735	8298720	47756	29277	11	4	2565298.6363636362	9	2	no	no	core	no	core	8	5	6	9	6	5	2	0	2	5	21	1	11	6.363636363636363	9	2	no	no	not specific	4.8	11
394	ADL	AVA	0	23808	100920	328560	148800	1575719	11976	21364	3576240	1775	572	10	4	578973.4	8	2	no	no	not specific	no	core	0	0	0	7	2	4	4	22	10	30	3	0	8	10.25	7	1	no	no	not specific	7.9	1.5
396	ADL	AVB	0	105984	12840	0	355440	233501	1364	8660	230640	19643	20708	9	4	109864.44444444444	7	2	no	no	not specific	no	core	0	0	0	0	0	1	0	19	2	1	4	2	6	4.833333333333333	4	2	no	no	not specific	2.3	3
398	ADL	AVD	64800	371200	317520	321240	1492920	1808208	8995	15227	3186240	2098	57	11	4	689864.0909090909	9	2	no	no	core	no	core	0	2	4	5	14	9	12	48	14	26	9	2	11	13.181818181818182	9	2	no	no	not specific	13.4	5.5
400	ADL	AVE	35640	0	0	1560	0	26695	393	756	0	4089	3091	7	3	10317.714285714286	5	2	no	no	not specific	no	not specific	0	0	0	0	0	1	0	0	2	1	13	0	4	4.25	3	1	no	no	not specific	0.4	6.5
402	ADL	AVH	127200	122880	243480	350280	796680	1136086	14454	15347	3284880	0	0	9	2	676809.6666666666	9	0	yes	no	cel_specific	no	cel_specific	0	0	0	0	0	0	2	0	0	1	0	0	2	1.5	2	0	no	no	not specific	0.3	0
404	ADL	AVJ	83160	466688	440880	294000	1327080	952595	2534	5291	1240320	2579	2454	11	4	437961.9090909091	9	2	no	no	core	no	core	0	2	2	2	8	5	1	14	8	5	3	2	11	4.7272727272727275	9	2	no	no	not specific	4.7	2.5
406	ADL	AWA	609240	907264	809520	1399920	3505800	3975965	51866	60727	9381360	0	607	10	3	2070226.9	9	1	no	no	not specific	no	not specific	0	0	0	0	0	0	0	1	0	2	0	0	2	1.5	2	0	no	no	not specific	0.3	0
408	ADL	AWB	50640	455680	396600	663840	1711560	2552985	32671	42326	5130480	29186	20110	11	4	1007825.2727272727	9	2	no	no	core	no	core	0	0	0	0	0	0	1	3	1	2	12	6	6	4.166666666666667	4	2	no	no	not specific	0.7	9
410	ADL	AWC	1446120	2380288	2419560	1766640	3264480	5095832	45440	17417	6907440	13260	11973	11	4	2124404.5454545454	9	2	no	no	core	no	core	3	1	5	4	7	8	9	9	8	13	13	0	11	7.2727272727272725	10	1	no	no	not specific	6.7	6.5
412	ADL	BDU	0	0	0	0	0	0	0	729	0	0	0	1	1	729	1	0	no	no	not specific	no	not specific	0	0	0	0	0	0	0	0	0	0	0	0	0	0	0	0	no	no	none	0	0
414	ADL	CAN	36600	315904	0	37920	126000	378132	0	0	117600	7782	1531	8	3	127683.625	6	2	no	no	not specific	no	not specific	0	0	0	0	0	0	0	0	0	0	0	0	0	0	0	0	no	no	none	0	0
416	ADL	CEP	0	10496	0	64800	0	0	0	16264	0	0	0	3	1	30520	3	0	no	no	not specific	no	not specific	1	0	0	0	0	1	0	1	1	0	0	0	4	1	4	0	no	no	not specific	0.4	0
418	ADL	DVA	0	0	0	0	90240	0	495	1461	0	0	0	3	1	30732	3	0	no	no	not specific	no	not specific	0	0	0	0	0	0	0	0	0	0	0	0	0	0	0	0	no	no	none	0	0
420	ADL	IL1	212520	95744	55560	114480	149880	224715	815	1108	225360	2943	250	11	4	98488.63636363637	9	2	no	no	core	no	core	0	0	0	0	0	0	0	0	0	0	4	0	1	4	0	1	no	no	not specific	0	2
422	ADL	IL2	100800	193536	98160	195360	239760	344001	1251	1270	439680	620	1173	11	4	146873.72727272726	9	2	no	no	core	no	core	0	0	0	0	0	0	0	0	0	0	2	0	1	2	0	1	no	no	not specific	0	1
424	ADL	OLL	67560	169984	133320	158160	194520	420709	2066	2108	292320	1251	1124	11	4	131192.9090909091	9	2	no	no	core	no	core	0	2	0	1	0	0	0	1	0	0	0	0	3	1.3333333333333333	3	0	no	no	not specific	0.4	0
426	ADL	OLQ	46800	104960	61440	195720	285960	279797	1047	7043	711120	1385	1651	11	4	154265.72727272726	9	2	no	no	core	no	core	0	0	0	0	2	0	0	3	0	2	2	3	5	2.4	3	2	no	no	not specific	0.7	2.5
428	ADL	PVC	0	155392	29160	208440	515760	656576	0	8710	204480	0	829	8	3	222418.375	7	1	no	no	not specific	no	not specific	0	0	0	0	0	2	0	3	0	2	0	0	3	2.3333333333333335	3	0	no	no	not specific	0.7	0
430	ADL	PVP	0	178176	72240	21240	564960	803235	6778	5010	632400	2010	0	9	3	254005.44444444444	8	1	no	no	not specific	no	not specific	0	0	0	0	0	1	1	0	1	0	1	0	4	1	3	1	no	no	not specific	0.3	0.5
432	ADL	PVQ	958920	823552	438840	1448280	1146360	2325227	7033	18073	2639040	19093	12983	11	4	894309.1818181818	9	2	no	no	core	no	core	1	0	0	0	1	0	0	0	2	0	9	3	5	3.2	3	2	no	no	not specific	0.4	6
434	ADL	PVR	0	0	0	0	0	0	0	425	0	0	0	1	1	425	1	0	no	no	not specific	no	not specific	0	0	0	0	0	0	0	0	0	0	0	0	0	0	0	0	no	no	none	0	0
436	ADL	RIA	0	0	0	0	0	0	0	13828	0	0	0	1	1	13828	1	0	no	no	not specific	no	not specific	0	0	0	0	0	0	0	1	0	0	0	0	1	1	1	0	no	no	not specific	0.1	0
438	ADL	RIC	0	0	0	0	0	0	0	8831	7440	0	0	2	2	8135.5	2	0	no	no	not specific	no	cel_specific	0	0	0	0	0	0	0	6	0	0	0	0	1	6	1	0	no	no	not specific	0.6	0
440	ADL	RID	0	0	0	0	0	0	0	5136	0	0	0	1	1	5136	1	0	no	no	not specific	no	not specific	0	0	0	0	0	0	0	0	0	0	0	0	0	0	0	0	no	no	none	0	0
442	ADL	RIF	0	1024	0	38520	0	326430	5360	5489	976560	2597	0	7	3	193711.42857142858	6	1	no	no	not specific	no	not specific	0	0	0	0	0	0	0	2	0	0	1	0	2	1.5	1	1	no	no	not specific	0.2	0.5
444	ADL	RIG	0	0	0	0	14760	77383	0	214	10320	0	0	4	2	25669.25	4	0	no	no	not specific	no	cel_specific	0	0	0	0	0	0	0	1	0	0	0	0	1	1	1	0	no	no	not specific	0.1	0
446	ADL	RIM	0	0	0	0	0	0	212	2870	426720	0	0	3	2	143267.33333333334	3	0	no	no	not specific	no	cel_specific	0	0	0	0	0	0	0	0	0	0	0	0	0	0	0	0	no	no	none	0	0
448	ADL	RIP	0	0	0	0	6600	0	0	937	0	0	0	2	1	3768.5	2	0	no	no	not specific	no	not specific	0	0	0	0	0	0	0	5	0	0	0	0	1	5	1	0	no	no	not specific	0.5	0
450	ADL	RIR	0	0	0	0	0	0	0	610	101040	0	0	2	2	50825	2	0	no	no	not specific	no	cel_specific	0	0	0	0	0	0	0	1	0	0	0	0	1	1	1	0	no	no	not specific	0.1	0
452	ADL	RIV	0	0	0	0	8760	0	0	0	0	0	0	1	0	8760	1	0	no	no	not specific	no	not specific	0	0	0	0	0	0	0	0	0	0	0	0	0	0	0	0	no	no	none	0	0
454	ADL	RMG	93240	356864	107400	77280	244080	390296	3301	7264	149520	12626	6742	11	4	131692.0909090909	9	2	no	no	core	no	core	0	0	0	0	0	0	0	0	0	0	6	3	2	4.5	0	2	no	yes	pristi_specific	0	4.5
456	ADL	SAA	50880	0	146400	8040	120	12840	2973	4048	24960	358	0	9	3	27846.555555555555	8	1	no	no	not specific	no	not specific	0	0	0	0	0	0	0	0	0	0	0	0	0	0	0	0	no	no	none	0	0
458	ADL	SIA	20160	0	31680	2640	600	4392	330	503	0	0	194	8	2	7562.375	7	1	no	no	not specific	no	not specific	0	0	1	0	0	0	0	0	0	0	0	0	1	1	1	0	no	no	not specific	0.1	0
460	ADL	SIB	31440	43520	70440	46920	157080	16896	3980	4156	189360	0	363	10	3	56415.5	9	1	no	no	not specific	no	not specific	0	0	1	1	0	0	0	1	2	0	0	0	4	1.25	4	0	no	no	not specific	0.5	0
462	ADL	SMB	638040	1291008	899400	1044840	3167280	2769930	26661	47729	4618080	9950	16867	11	4	1320889.5454545454	9	2	no	no	core	no	core	0	1	0	0	1	1	2	10	6	10	5	0	8	4.5	7	1	no	no	not specific	3.1	2.5
464	ADL	SMD	0	0	0	0	100800	0	0	0	0	331	1648	3	2	34259.666666666664	1	2	no	no	not specific	no	pristi_specific	0	0	0	0	0	0	0	0	0	0	2	5	2	3.5	0	2	no	yes	pristi_specific	0	3.5
466	ADL	URA	0	0	0	0	0	27709	0	287	12960	0	45	4	3	10250.25	3	1	no	no	not specific	no	not specific	0	0	0	0	0	0	0	0	0	0	0	0	0	0	0	0	no	no	none	0	0
468	ADL	URB	29880	0	5760	7560	119520	20612	0	5798	149520	0	0	7	2	48378.57142857143	7	0	no	no	not specific	no	cel_specific	0	0	0	0	1	0	0	6	0	0	0	0	2	3.5	2	0	no	no	not specific	0.7	0
470	ADL	URX	39720	0	0	67680	141480	20613	88	10026	22080	1334	5360	9	4	34264.555555555555	7	2	no	no	not specific	no	core	0	0	0	0	0	0	0	7	0	0	0	0	1	7	1	0	no	no	not specific	0.7	0
472	ADL	URY	39120	151040	80400	124560	205560	174703	54	613	305520	3853	1639	11	4	98823.81818181818	9	2	no	no	core	no	core	0	0	0	0	0	0	0	0	0	1	1	4	3	2	1	2	no	no	not specific	0.1	2.5
475	AFD	AFD	29520	167936	67560	31800	167040	288583	1325	873	304320	1223	0	10	3	106018	9	1	no	no	not specific	no	not specific	0	0	0	0	0	0	0	2	0	0	0	0	1	2	1	0	no	no	not specific	0.2	0
477	AFD	AIA	6840	1792	64560	1200	0	145642	1193	1488	90240	38	53	10	4	31304.6	8	2	no	no	not specific	no	core	0	0	0	0	0	0	0	0	0	0	0	0	0	0	0	0	no	no	none	0	0
479	AFD	AIB	580680	621568	547560	1047600	1435080	2461408	9496	32431	1836720	652	10293	11	4	780317.0909090909	9	2	no	no	core	no	core	0	0	1	0	0	0	0	1	0	0	1	2	4	1.25	2	2	no	no	not specific	0.2	1.5
481	AFD	AIM	0	0	0	0	0	0	0	0	0	0	1365	1	1	1365	0	1	no	no	not specific	no	not specific	0	0	0	0	0	0	0	0	0	0	0	0	0	0	0	0	no	no	none	0	0
483	AFD	AIN	2985960	4366336	2847840	4234320	7411080	10111916	70073	77544	18193440	55131	31257	11	4	4580445.181818182	9	2	no	no	core	no	core	0	0	0	0	0	0	0	3	0	1	6	0	3	3.3333333333333335	2	1	no	no	not specific	0.4	3
485	AFD	AIY	3660360	4616448	3125760	5692080	8492280	13193409	97169	118443	17007360	161645	125206	11	4	5117287.2727272725	9	2	no	no	core	no	core	6	5	8	11	16	15	13	56	27	20	117	26	12	26.666666666666668	10	2	no	no	core	17.7	71.5
487	AFD	AIZ	351240	955904	872040	792960	2447400	3277485	23807	38454	3195360	14572	17445	11	4	1089697	9	2	no	no	core	no	core	0	0	0	1	1	0	0	0	0	1	1	0	4	1	3	1	no	no	not specific	0.3	0.5
489	AFD	ASE	910560	1600256	1581480	2384280	3568560	3132179	35169	43179	11805120	17975	12499	11	4	2281023.3636363638	9	2	no	no	core	no	core	0	0	1	0	1	1	0	7	2	1	11	0	7	3.4285714285714284	6	1	no	no	not specific	1.3	5.5
491	AFD	ASG	0	0	22200	0	0	4730	0	0	42960	0	0	3	1	23296.666666666668	3	0	no	no	not specific	no	not specific	0	0	0	0	0	0	0	0	0	0	0	0	0	0	0	0	no	no	none	0	0
493	AFD	ASH	0	0	0	0	23280	0	0	101	0	90349	25722	4	3	34863	2	2	no	no	not specific	no	not specific	0	0	0	0	0	0	0	0	0	0	13	0	1	13	0	1	no	no	not specific	0	6.5
495	AFD	ASI	339240	265216	551160	379080	694560	639006	5171	3675	1606320	0	0	9	2	498158.6666666667	9	0	yes	no	cel_specific	no	cel_specific	0	0	0	0	0	0	0	0	0	0	0	0	0	0	0	0	no	no	none	0	0
497	AFD	ASK	0	0	0	16440	3000	0	0	0	0	2288	3298	4	2	6256.5	2	2	no	no	not specific	no	pristi_specific	0	0	0	0	0	0	0	0	0	0	0	0	0	0	0	0	no	no	none	0	0
499	AFD	AUA	1668480	2753024	1885440	4273440	4869840	4153035	51157	58778	14417760	31543	40658	11	4	3109377.727272727	9	2	no	no	core	no	core	0	0	0	0	1	0	0	0	0	0	4	0	2	2.5	1	1	no	no	not specific	0.1	2
501	AFD	AVA	0	0	0	0	600	0	0	0	0	0	2501	2	1	1550.5	1	1	no	no	not specific	no	not specific	0	0	0	0	0	0	0	0	0	0	0	0	0	0	0	0	no	no	none	0	0
503	AFD	AVB	0	0	0	0	0	0	0	0	0	0	3637	1	1	3637	0	1	no	no	not specific	no	not specific	0	0	0	0	0	0	0	0	0	0	0	0	0	0	0	0	no	no	none	0	0
505	AFD	AVD	0	0	0	0	0	0	0	0	0	0	2447	1	1	2447	0	1	no	no	not specific	no	not specific	0	0	0	0	0	0	0	0	0	0	0	0	0	0	0	0	no	no	none	0	0
507	AFD	AVE	0	0	0	0	0	0	0	0	0	0	12804	1	1	12804	0	1	no	no	not specific	no	not specific	0	0	0	0	0	0	0	0	0	0	0	0	0	0	0	0	no	no	none	0	0
509	AFD	AVH	0	7424	103680	0	53880	0	0	0	0	0	0	3	0	54994.666666666664	3	0	no	no	not specific	no	not specific	0	0	0	0	0	0	0	0	0	0	0	0	0	0	0	0	no	no	none	0	0
511	AFD	AWA	0	38912	18240	131400	847680	1838959	29312	40884	6540960	2007	7915	10	4	949626.9	8	2	no	no	not specific	no	core	0	0	0	1	0	1	0	0	0	0	0	0	2	1	2	0	no	no	not specific	0.2	0
513	AFD	AWB	386880	224256	303240	48960	348480	844799	4232	509	1235040	0	7195	10	3	340359.1	9	1	no	no	not specific	no	not specific	0	0	0	0	0	0	0	4	0	1	0	0	2	2.5	2	0	no	no	not specific	0.5	0
515	AFD	AWC	1017600	1189888	930720	1310160	1439520	1805842	4013	38869	3960000	27633	18951	11	4	1067563.2727272727	9	2	no	no	core	no	core	0	0	1	0	0	0	0	0	0	0	3	2	3	2	1	2	no	no	not specific	0.1	2.5
517	AFD	BAG	124680	1385472	830520	1297560	2743320	3207874	13705	2194	4191600	0	7123	10	3	1380404.8	9	1	no	no	not specific	no	not specific	0	0	0	3	1	0	1	0	0	3	0	4	5	2.4	4	1	no	no	not specific	0.8	2
519	AFD	CEP	47520	23040	33840	4080	12480	21964	0	454	51600	1689	1164	10	4	19783.1	8	2	no	no	not specific	no	core	0	0	0	0	0	0	0	0	0	0	0	0	0	0	0	0	no	no	none	0	0
521	AFD	DB	44880	22272	13080	2280	117000	0	0	0	0	0	0	5	0	39902.4	5	0	no	no	not specific	no	not specific	0	0	0	0	0	0	0	0	0	0	0	0	0	0	0	0	no	no	none	0	0
523	AFD	DVA	0	0	1800	0	0	0	0	0	0	0	4854	2	1	3327	1	1	no	no	not specific	no	not specific	0	0	0	0	0	0	0	0	0	0	0	0	0	0	0	0	no	no	none	0	0
525	AFD	IL1	19560	27648	8760	24600	71760	66907	0	0	92640	157	781	9	3	34757	7	2	no	no	not specific	no	not specific	0	0	0	0	0	0	0	0	0	0	0	0	0	0	0	0	no	no	none	0	0
527	AFD	IL2	32160	1536	24600	67800	179040	108471	0	301	110640	1490	1098	10	4	52713.6	8	2	no	no	not specific	no	core	0	0	0	0	0	0	0	0	0	0	0	0	0	0	0	0	no	no	none	0	0
529	AFD	OLL	5280	0	0	0	24480	131450	0	373	35280	1614	457	7	4	28419.14285714286	5	2	no	no	not specific	no	core	0	0	0	0	0	0	0	0	0	0	0	0	0	0	0	0	no	no	none	0	0
531	AFD	OLQ	15240	6912	3000	8520	75600	59135	0	0	0	594	0	7	1	24143	6	1	no	no	not specific	no	not specific	0	0	0	0	0	0	0	0	0	0	0	0	0	0	0	0	no	no	none	0	0
533	AFD	PVP	0	0	0	0	0	0	0	0	0	0	2859	1	1	2859	0	1	no	no	not specific	no	not specific	0	0	0	0	0	0	0	0	0	0	0	2	1	2	0	1	no	no	not specific	0	1
535	AFD	PVT	0	0	0	0	0	0	0	0	0	0	491	1	1	491	0	1	no	no	not specific	no	not specific	0	0	0	0	0	0	0	0	0	0	0	0	0	0	0	0	no	no	none	0	0
537	AFD	RIA	5160	7936	40920	2280	34680	57783	0	97	28320	1540	4541	10	4	18325.7	8	2	no	no	not specific	no	core	0	0	0	0	0	0	0	0	0	0	0	0	0	0	0	0	no	no	none	0	0
539	AFD	RIB	0	49920	1200	100800	40560	10813	0	1779	135360	0	12411	8	3	44105.375	7	1	no	no	not specific	no	not specific	0	0	0	0	0	0	0	0	0	0	0	0	0	0	0	0	no	no	none	0	0
541	AFD	RIC	0	0	0	0	0	0	0	0	0	0	1778	1	1	1778	0	1	no	no	not specific	no	not specific	0	0	0	0	0	0	0	0	0	0	0	0	0	0	0	0	no	no	none	0	0
543	AFD	RID	130800	765440	381840	28680	665400	161525	207	4517	1197840	0	2564	10	3	333881.3	9	1	no	no	not specific	no	not specific	0	0	0	0	0	0	0	0	0	0	0	0	0	0	0	0	no	no	none	0	0
545	AFD	RIG	0	0	0	14520	38040	0	0	892	0	0	2050	4	2	13875.5	3	1	no	no	not specific	no	not specific	0	0	0	0	0	0	0	0	0	0	0	0	0	0	0	0	no	no	none	0	0
547	AFD	RIM	0	0	0	51360	0	0	0	0	12960	2002	8789	4	3	18777.75	2	2	no	no	not specific	no	not specific	0	0	0	0	0	0	0	0	0	0	0	0	0	0	0	0	no	no	none	0	0
549	AFD	RIR	1560	8960	70800	57240	219000	6082	1709	2109	24000	0	1931	10	3	39339.1	9	1	no	no	not specific	no	not specific	0	0	0	0	0	0	0	0	0	0	0	0	0	0	0	0	no	no	none	0	0
551	AFD	RIS	0	0	22080	0	0	0	0	0	0	0	0	1	0	22080	1	0	no	no	not specific	no	not specific	0	0	0	0	0	0	0	0	0	0	0	0	0	0	0	0	no	no	none	0	0
553	AFD	RIV	0	0	28680	0	55680	4730	0	537	1680	1290	264	7	4	13265.857142857143	5	2	no	no	not specific	no	core	0	0	0	0	0	0	0	0	0	0	0	0	0	0	0	0	no	no	none	0	0
555	AFD	RMD	3720	0	0	0	0	0	0	2341	0	0	0	2	1	3030.5	2	0	no	no	not specific	no	not specific	0	0	0	0	0	0	0	0	0	0	0	0	0	0	0	0	no	no	none	0	0
557	AFD	RME	1560	0	0	358920	173640	0	0	0	0	0	0	3	0	178040	3	0	no	no	not specific	no	not specific	0	0	0	0	0	0	0	0	0	0	0	0	0	0	0	0	no	no	none	0	0
559	AFD	SAA	23040	41216	18360	0	98280	113541	0	0	0	3143	149	7	2	42532.71428571428	5	2	no	no	not specific	no	pristi_specific	0	0	0	0	0	0	0	0	0	0	0	0	0	0	0	0	no	no	none	0	0
561	AFD	SIB	164400	190720	15720	194640	183120	114216	0	0	364800	14483	15642	9	3	139749	7	2	no	no	not specific	no	not specific	0	0	0	0	0	0	0	0	0	0	4	2	2	3	0	2	no	yes	pristi_specific	0	3
563	AFD	SMB	0	5120	0	0	0	13516	0	0	0	0	3425	3	1	7353.666666666667	2	1	no	no	not specific	no	not specific	0	0	0	0	0	0	0	0	0	0	0	0	0	0	0	0	no	no	none	0	0
565	AFD	SMD	0	0	1440	0	0	0	0	0	0	0	24	2	1	732	1	1	no	no	not specific	no	not specific	0	0	0	0	0	0	0	0	0	0	0	0	0	0	0	0	no	no	none	0	0
567	AFD	URA	0	0	0	0	240	0	0	0	0	200	328	3	2	256	1	2	no	no	not specific	no	pristi_specific	0	0	0	0	0	0	0	0	0	0	0	0	0	0	0	0	no	no	none	0	0
569	AFD	URX	79200	260352	104760	165000	348480	519720	286	1278	231120	0	0	9	2	190021.77777777778	9	0	yes	no	cel_specific	no	cel_specific	0	0	0	0	0	0	0	0	0	0	0	0	0	0	0	0	no	no	none	0	0
571	AFD	URY	6480	4864	0	3240	6240	1689	0	0	27840	472	4731	8	3	6944.5	6	2	no	no	not specific	no	not specific	0	0	0	0	0	0	0	0	0	0	0	0	0	0	0	0	no	no	none	0	0
576	AIA	AIA	14160	165376	105120	64560	323400	0	4480	4586	367440	1520	0	9	3	116738	8	1	no	no	not specific	no	not specific	0	0	0	0	0	0	0	1	0	0	5	0	2	3	1	1	no	no	not specific	0.1	2.5
578	AIA	AIB	2666640	5005568	3108480	4917600	8903280	9860167	124376	126428	20302800	44586	31985	11	4	5008355.454545454	9	2	no	no	core	no	core	5	10	14	17	21	21	22	99	25	34	66	19	12	29.416666666666668	10	2	no	no	core	26.8	42.5
580	AIA	AIM	1272480	2662912	2205600	1413480	4224960	4758927	26971	50326	5016720	42502	34279	11	4	1973559.7272727273	9	2	no	no	core	no	core	0	0	0	0	0	0	0	6	0	0	4	0	2	5	1	1	no	no	not specific	0.6	2
582	AIA	AIN	197280	242432	261840	220320	594240	377455	5661	12057	2094960	0	0	9	2	445138.3333333333	9	0	yes	no	cel_specific	no	cel_specific	0	0	0	0	0	1	0	0	0	0	0	0	1	1	1	0	no	no	not specific	0.1	0
584	AIA	AIY	72840	289280	214560	252720	1326360	326091	72	7075	995520	1603	4120	11	4	317294.63636363635	9	2	no	no	core	no	core	0	0	0	0	1	0	0	0	0	0	0	8	2	4.5	1	1	no	no	not specific	0.1	4
586	AIA	AIZ	699360	1268480	812040	925080	2181600	3401164	36049	22762	6751680	494	1496	11	4	1463655	9	2	no	no	core	no	core	0	0	0	2	3	3	0	6	0	0	0	0	4	3.5	4	0	no	no	not specific	1.4	0
588	AIA	ALA	0	2048	19920	82200	0	0	0	146	0	0	0	4	1	26078.5	4	0	no	no	not specific	no	not specific	0	0	0	0	0	0	0	0	0	0	0	0	0	0	0	0	no	no	none	0	0
590	AIA	ALM	0	0	0	0	0	0	0	0	0	1617	58	2	2	837.5	0	2	no	yes	pristi_specific	no	pristi_specific	0	0	0	0	0	0	0	0	0	0	0	0	0	0	0	0	no	no	none	0	0
592	AIA	ASE	1163400	1541120	852000	1314840	2931000	2997011	25563	35668	3474960	26041	20655	11	4	1307478	9	2	no	no	core	no	core	1	0	0	1	1	0	3	20	2	1	19	4	9	5.777777777777778	7	2	no	no	not specific	2.9	11.5
594	AIA	ASG	1662600	2922752	1823880	2237520	6653400	7920168	87146	133841	9611280	57846	72228	11	4	3016605.5454545454	9	2	no	no	core	no	core	0	0	1	0	1	2	0	6	2	3	33	12	8	7.5	6	2	no	no	not specific	1.5	22.5
596	AIA	ASH	922920	1068544	992640	767160	3601920	3999282	30306	42441	2764800	61415	27056	11	4	1298044	9	2	no	no	core	no	core	1	1	2	3	2	0	2	1	1	0	63	17	10	9.3	8	2	no	no	not specific	1.3	40
598	AIA	ASI	675960	1342208	565080	893400	2511240	2454987	28512	24194	3182160	7833	5654	11	4	1062838.9090909092	9	2	no	no	core	no	core	0	0	0	0	1	0	2	2	2	1	11	2	7	3	5	2	no	no	not specific	0.8	6.5
600	AIA	ASJ	645480	1522688	1229640	940440	1565640	1633842	16775	24997	2591280	40790	26303	11	4	930715.9090909091	9	2	no	no	core	no	core	0	0	0	0	0	0	0	4	0	0	4	0	2	4	1	1	no	no	not specific	0.4	2
602	AIA	ASK	2443200	3651328	2757720	4718760	7153680	10120365	120501	124492	15393120	79275	59296	11	4	4238339.7272727275	9	2	no	no	core	no	core	4	5	6	5	2	4	0	10	5	3	80	22	11	13.272727272727273	9	2	no	no	not specific	4.4	51
604	AIA	AUA	0	0	0	2520	0	82452	352	0	45120	0	0	4	1	32611	4	0	no	no	not specific	no	not specific	0	0	0	0	0	0	0	0	0	0	0	0	0	0	0	0	no	no	none	0	0
606	AIA	AVA	0	1024	0	0	0	248032	0	3819	0	921	0	4	2	63449	3	1	no	no	not specific	no	not specific	0	0	0	0	0	0	0	0	0	0	0	0	0	0	0	0	no	no	none	0	0
608	AIA	AVB	0	0	6000	0	42960	0	0	2550	615840	324	3202	6	4	111812.66666666667	4	2	no	no	not specific	no	core	0	0	0	0	0	0	0	0	0	0	0	0	0	0	0	0	no	no	none	0	0
610	AIA	AVD	0	3840	0	840	101160	37509	2	1392	125280	0	192	8	3	33776.875	7	1	no	no	not specific	no	not specific	0	0	0	0	0	0	0	0	0	0	0	0	0	0	0	0	no	no	none	0	0
612	AIA	AVE	0	0	0	0	105120	0	0	72	13680	2289	3777	5	4	24987.6	3	2	no	no	not specific	no	core	0	0	0	0	0	0	0	0	0	0	0	0	0	0	0	0	no	no	none	0	0
614	AIA	AVH	0	0	0	0	42960	44605	2922	0	234240	0	0	4	1	81181.75	4	0	no	no	not specific	no	not specific	0	0	0	0	0	0	0	0	0	0	0	0	0	0	0	0	no	no	none	0	0
616	AIA	AVJ	0	30464	23160	0	0	0	0	272	7680	0	771	5	3	12469.4	4	1	no	no	not specific	no	not specific	0	0	0	0	0	0	0	0	0	0	0	0	0	0	0	0	no	no	none	0	0
618	AIA	AVK	0	0	0	0	40080	0	0	0	0	0	0	1	0	40080	1	0	no	no	not specific	no	not specific	0	0	0	0	0	0	0	0	0	0	0	0	0	0	0	0	no	no	none	0	0
620	AIA	AVL	0	0	0	0	0	0	0	18038	0	0	495	2	2	9266.5	1	1	no	no	not specific	no	not specific	0	0	0	0	0	0	0	0	0	0	0	0	0	0	0	0	no	no	none	0	0
622	AIA	AWA	370800	747776	377760	1624320	2115840	1899785	12030	8649	4306320	13683	2235	11	4	1043563.4545454546	9	2	no	no	core	no	core	0	0	0	1	0	0	0	4	1	0	3	0	4	2.25	3	1	no	no	not specific	0.6	1.5
624	AIA	AWB	457080	604160	253080	477120	896040	1230703	7343	8761	1843200	9584	7948	11	4	526819.9090909091	9	2	no	no	core	no	core	1	0	0	0	0	0	0	0	0	0	14	8	3	7.666666666666667	1	2	no	no	not specific	0.1	11
626	AIA	AWC	2307480	4266752	3144240	2981040	7521120	7595764	62627	47174	10691760	29501	20910	11	4	3515306.1818181816	9	2	no	no	core	no	core	1	1	7	6	13	8	13	19	13	21	23	3	12	10.666666666666666	10	2	no	no	core	10.2	13
628	AIA	BAG	0	0	0	34920	69360	94955	0	0	30960	0	0	4	1	57548.75	4	0	no	no	not specific	no	not specific	0	0	0	0	0	0	0	0	0	0	0	0	0	0	0	0	no	no	none	0	0
630	AIA	BDU	0	0	0	0	0	0	23	0	42240	0	0	2	1	21131.5	2	0	no	no	not specific	no	not specific	0	0	0	0	0	0	0	0	0	0	0	0	0	0	0	0	no	no	none	0	0
632	AIA	CEP	8160	15872	6960	25920	1080	0	0	4384	49680	0	0	7	2	16008	7	0	no	no	not specific	no	cel_specific	0	0	0	0	0	0	0	0	0	0	0	0	0	0	0	0	no	no	none	0	0
634	AIA	DA	360	0	0	0	0	0	0	0	0	0	0	1	0	360	1	0	no	no	not specific	no	not specific	0	0	0	0	0	0	0	0	0	0	0	0	0	0	0	0	no	no	none	0	0
636	AIA	DB	53640	0	0	40920	0	0	0	0	0	0	0	2	0	47280	2	0	no	no	not specific	no	not specific	0	0	0	0	0	0	0	0	0	0	0	0	0	0	0	0	no	no	none	0	0
638	AIA	FLP	0	0	0	0	0	0	0	0	52080	0	0	1	1	52080	1	0	no	no	not specific	no	not specific	0	0	0	0	0	0	0	0	0	0	0	0	0	0	0	0	no	no	none	0	0
640	AIA	IL1	34560	3072	1680	5160	20880	0	0	0	0	0	27	6	1	10896.5	5	1	no	no	not specific	no	not specific	0	0	0	0	0	0	0	0	0	0	0	0	0	0	0	0	no	no	none	0	0
642	AIA	IL2	1440	0	1200	9240	19560	0	0	0	0	16	382	6	2	5306.333333333333	4	2	no	no	not specific	no	pristi_specific	0	0	0	0	0	0	0	0	0	0	0	0	0	0	0	0	no	no	none	0	0
644	AIA	OLL	0	0	0	0	2640	0	0	0	0	0	0	1	0	2640	1	0	no	no	not specific	no	not specific	0	0	0	0	0	0	0	0	0	0	0	0	0	0	0	0	no	no	none	0	0
646	AIA	OLQ	4920	4096	0	9480	25680	22978	0	0	11520	0	2361	7	2	11576.42857142857	6	1	no	no	not specific	no	not specific	0	0	0	0	0	0	0	0	0	0	0	0	0	0	0	0	no	no	none	0	0
648	AIA	PVC	0	43520	0	0	0	0	0	0	10800	411	149	4	3	13720	2	2	no	no	not specific	no	not specific	0	0	0	0	0	0	0	0	0	0	0	0	0	0	0	0	no	no	none	0	0
650	AIA	PVP	0	0	0	0	0	0	0	0	0	0	32	1	1	32	0	1	no	no	not specific	no	not specific	0	0	0	0	0	0	0	0	0	0	0	0	0	0	0	0	no	no	none	0	0
652	AIA	PVQ	808680	1306368	785280	984720	2287560	2756750	18923	25461	5818080	9618	19914	11	4	1347395.8181818181	9	2	no	no	core	no	core	0	1	1	0	0	0	0	1	0	1	9	0	5	2.6	4	1	no	no	not specific	0.4	4.5
654	AIA	RIA	0	0	0	0	12360	0	0	0	0	0	0	1	0	12360	1	0	no	no	not specific	no	not specific	0	0	0	0	0	0	0	0	0	0	0	0	0	0	0	0	no	no	none	0	0
656	AIA	RIC	1440	6400	0	14040	0	0	0	0	0	0	0	3	0	7293.333333333333	3	0	no	no	not specific	no	not specific	0	0	0	0	0	0	0	0	0	0	0	0	0	0	0	0	no	no	none	0	0
658	AIA	RID	32880	4352	0	0	0	0	0	0	0	0	0	2	0	18616	2	0	no	no	not specific	no	not specific	0	0	0	0	0	0	0	0	0	0	0	0	0	0	0	0	no	no	none	0	0
660	AIA	RIF	299040	1050880	1016520	738360	2612520	2997011	44878	53862	2725680	2176	807	11	4	1049248.5454545454	9	2	no	no	core	no	core	2	4	4	2	3	2	5	51	3	3	0	0	10	7.9	10	0	yes	no	cel_specific	7.9	0
662	AIA	RIH	0	0	0	0	0	0	0	1896	0	0	37	2	2	966.5	1	1	no	no	not specific	no	not specific	0	0	0	0	0	0	0	0	0	0	0	0	0	0	0	0	no	no	none	0	0
664	AIA	RIM	0	0	0	0	240	0	0	444	0	0	0	2	1	342	2	0	no	no	not specific	no	not specific	0	0	0	0	0	0	0	0	0	0	0	0	0	0	0	0	no	no	none	0	0
666	AIA	RIR	7080	0	0	0	0	0	0	1067	240	0	0	3	2	2795.6666666666665	3	0	no	no	not specific	no	cel_specific	0	0	0	0	0	0	0	2	0	0	0	0	1	2	1	0	no	no	not specific	0.2	0
668	AIA	RIS	17400	0	12720	64920	260880	285542	0	0	608400	6702	277	8	3	157105.125	6	2	no	no	not specific	no	not specific	0	0	0	0	0	0	0	0	0	0	0	0	0	0	0	0	no	no	none	0	0
670	AIA	RMD	0	0	0	0	0	0	75	0	0	0	0	1	0	75	1	0	no	no	not specific	no	not specific	0	0	0	0	0	0	0	0	0	0	0	0	0	0	0	0	no	no	none	0	0
672	AIA	RMG	29400	25088	67080	276600	3120	9123	1277	2226	652320	1914	592	11	4	97158.18181818182	9	2	no	no	core	no	core	0	0	0	0	0	0	0	2	0	0	0	0	1	2	1	0	no	no	not specific	0.2	0
674	AIA	SAA	0	0	0	0	0	0	0	0	0	445	0	1	1	445	0	1	no	no	not specific	no	not specific	0	0	0	0	0	0	0	0	0	0	0	0	0	0	0	0	no	no	none	0	0
676	AIA	SIA	0	0	0	0	19440	0	0	9360	130560	0	0	3	2	53120	3	0	no	no	not specific	no	cel_specific	0	0	0	0	0	0	0	0	0	0	0	0	0	0	0	0	no	no	none	0	0
678	AIA	SMB	369120	410880	262800	25320	1369800	921845	0	25318	1850160	7729	2362	10	4	524533.4	8	2	no	no	not specific	no	core	0	0	0	0	0	0	0	0	0	0	0	0	0	0	0	0	no	no	none	0	0
680	AIA	URX	28920	61696	76560	127320	63720	115230	409	0	321120	0	0	8	1	99371.875	8	0	no	no	not specific	no	not specific	0	0	0	0	0	0	0	0	0	0	0	0	0	0	0	0	no	no	none	0	0
682	AIA	URY	21480	17152	0	3240	4080	2365	0	0	240	0	0	6	1	8092.833333333333	6	0	no	no	not specific	no	not specific	0	0	0	0	0	0	0	0	0	0	0	0	0	0	0	0	no	no	none	0	0
687	AIB	AIB	200640	364288	630480	33480	560400	426117	3462	5764	1027920	5513	7358	11	4	296856.54545454547	9	2	no	no	core	no	core	0	0	0	0	0	0	0	2	0	2	4	0	3	2.6666666666666665	2	1	no	no	not specific	0.4	2
689	AIB	AIM	7920	27136	132960	4320	18720	31088	896	143	14880	2052	6485	11	4	22418.18181818182	9	2	no	no	core	no	core	0	0	0	0	0	0	0	0	0	0	3	4	2	3.5	0	2	no	yes	pristi_specific	0	3.5
691	AIB	AIN	936720	993536	650880	1231200	1637520	1101280	14393	30126	2545440	2045	802	11	4	831267.4545454546	9	2	no	no	core	no	core	0	0	0	0	0	0	0	0	0	0	17	6	2	11.5	0	2	no	yes	pristi_specific	0	11.5
693	AIB	AIY	305040	708864	694440	1125600	1385520	1331742	8140	11024	3695040	55513	37646	11	4	850779	9	2	no	no	core	no	core	0	0	0	0	0	0	0	1	0	1	8	0	3	3.3333333333333335	2	1	no	no	not specific	0.2	4
695	AIB	AIZ	1032120	1760512	1345560	2492640	4604880	5352988	37187	55953	12247920	38031	20848	11	4	2635330.8181818184	9	2	no	no	core	no	core	0	0	0	0	1	0	0	7	0	2	103	22	5	27	3	2	no	no	not specific	1	62.5
697	AIB	ALA	0	54272	0	0	12120	3041	0	0	0	316	2778	5	2	14505.4	3	2	no	no	not specific	no	pristi_specific	0	0	0	0	0	0	0	0	0	0	0	0	0	0	0	0	no	no	none	0	0
699	AIB	ALN	0	0	0	0	0	0	506	0	8400	294	359	4	3	2389.75	2	2	no	no	not specific	no	not specific	0	0	0	0	0	0	0	0	0	0	0	2	1	2	0	1	no	no	not specific	0	1
701	AIB	ASE	3372600	4494080	3169080	5066160	6546120	8136773	78380	107369	15709440	113471	35492	11	4	4257178.636363637	9	2	no	no	core	no	core	0	0	0	0	0	0	0	0	0	0	27	5	2	16	0	2	no	yes	pristi_specific	0	16
703	AIB	ASG	595080	905984	909000	723720	1879200	2601645	20075	24056	2280960	14080	7694	11	4	905590.3636363636	9	2	no	no	core	no	core	0	0	0	0	0	0	0	0	0	0	11	0	1	11	0	1	no	no	not specific	0	5.5
705	AIB	ASH	898920	1681664	1216800	546720	2901120	3342028	27709	27220	4340640	125974	59032	11	4	1378893.3636363635	9	2	no	no	core	no	core	0	0	0	0	0	0	0	6	0	0	30	6	3	14	1	2	no	no	not specific	0.6	18
707	AIB	ASI	495360	580352	221040	542400	742080	770119	8972	10449	2713200	9247	25284	11	4	556227.5454545454	9	2	no	no	core	no	core	0	0	0	0	0	0	0	0	0	0	25	11	2	18	0	2	no	yes	pristi_specific	0	18
709	AIB	ASJ	15120	0	9960	0	0	23992	0	0	29760	21680	10631	6	3	18523.833333333332	4	2	no	no	not specific	no	not specific	0	0	0	0	0	0	0	0	0	0	1	0	1	1	0	1	no	no	not specific	0	0.5
711	AIB	ASK	833880	1188352	717240	698640	2200200	2268456	12992	33570	3456240	80393	45713	11	4	1048697.8181818181	9	2	no	no	core	no	core	0	0	0	0	0	0	0	0	0	0	5	0	1	5	0	1	no	no	not specific	0	2.5
713	AIB	AUA	138960	300288	105600	140760	498360	628530	5651	2318	1224000	208	3341	11	4	277092.36363636365	9	2	no	no	core	no	core	0	0	0	0	0	0	0	1	1	4	0	0	3	2	3	0	no	no	not specific	0.6	0
715	AIB	AVA	891720	1569024	802920	1943400	3361680	2229257	40819	53622	8922000	78545	49234	11	4	1812929.1818181819	9	2	no	no	core	no	core	0	0	0	1	1	0	1	9	9	7	20	3	8	6.375	6	2	no	no	not specific	2.8	11.5
717	AIB	AVB	507000	1392128	1094040	1725960	1404120	2922669	36869	37447	6406560	21328	17187	11	4	1415028	9	2	no	no	core	no	core	5	6	8	9	10	13	9	39	17	14	37	3	12	14.166666666666666	10	2	no	no	core	13	20
719	AIB	AVD	300840	216576	195960	285720	544080	918465	3494	6674	1691280	2942	2381	11	4	378946.54545454547	9	2	no	no	core	no	core	0	0	0	0	0	0	0	0	0	0	2	0	1	2	0	1	no	no	not specific	0	1
721	AIB	AVE	1139520	1814784	1539240	1313520	2595840	2946323	26920	32915	3114720	20111	9276	11	4	1323015.3636363635	9	2	no	no	core	no	core	4	2	1	0	2	0	1	5	2	3	9	0	9	3.2222222222222223	8	1	no	no	not specific	2	4.5
723	AIB	AVH	0	0	3120	8880	26640	30412	295	185	0	0	0	6	1	11588.666666666666	6	0	no	no	not specific	no	not specific	0	0	0	0	0	0	0	0	0	0	0	0	0	0	0	0	no	no	none	0	0
725	AIB	AVJ	0	0	0	0	0	0	0	0	50640	350	150	3	3	17046.666666666668	1	2	no	no	not specific	no	not specific	0	0	0	0	0	0	0	0	0	0	0	0	0	0	0	0	no	no	none	0	0
727	AIB	AVK	1387680	2502656	1644720	1594800	2450160	4784946	27678	33389	7386720	33918	12805	11	4	1987224.7272727273	9	2	no	no	core	no	core	0	0	0	0	0	0	0	0	0	1	15	2	3	6	1	2	no	no	not specific	0.1	8.5
729	AIB	AVL	331560	350208	912120	244080	1829880	1222255	10467	9132	2605200	0	2758	10	3	751766	9	1	no	no	not specific	no	not specific	0	0	0	0	0	0	0	0	0	0	0	0	0	0	0	0	no	no	none	0	0
731	AIB	AWA	259080	256768	255720	328680	277440	168959	569	1312	169680	37407	31923	11	4	162503.45454545456	9	2	no	no	core	no	core	0	0	0	0	0	0	0	0	0	0	45	9	2	27	0	2	no	yes	pristi_specific	0	27
733	AIB	AWB	366000	473088	200280	260520	686880	737338	4180	3374	674640	2270	9915	11	4	310771.36363636365	9	2	no	no	core	no	core	0	0	0	0	0	0	0	0	0	0	10	3	2	6.5	0	2	no	yes	pristi_specific	0	6.5
735	AIB	AWC	2852520	3435008	2380200	3203880	8165040	7398758	67875	78777	14346240	44510	75952	11	4	3822614.5454545454	9	2	no	no	core	no	core	0	0	0	0	0	0	0	1	0	0	28	13	3	14	1	2	no	no	not specific	0.1	20.5
737	AIB	BAG	730920	840448	591600	397800	784440	1474681	2529	2530	2191920	19537	12907	11	4	640846.5454545454	9	2	no	no	core	no	core	0	1	0	0	0	1	0	0	1	2	15	0	5	4	4	1	no	no	not specific	0.5	7.5
739	AIB	CEP	42720	38144	360	120	0	5744	0	0	0	0	0	5	0	17417.6	5	0	no	no	not specific	no	not specific	0	0	0	0	0	0	0	0	0	0	0	0	0	0	0	0	no	no	none	0	0
741	AIB	DB	0	0	0	7920	0	0	0	0	0	0	0	1	0	7920	1	0	no	no	not specific	no	not specific	0	0	0	0	0	0	0	0	0	0	0	0	0	0	0	0	no	no	none	0	0
743	AIB	DVA	181440	449536	329760	600000	621600	1035386	18338	17580	2022960	7752	5407	11	4	480887.1818181818	9	2	no	no	core	no	core	0	0	0	0	0	1	0	1	2	1	0	0	4	1.25	4	0	no	no	not specific	0.5	0
746	AIB	DVC	675240	2331648	1370880	1250280	1967160	3131504	22905	27898	5182800	16864	7424	11	4	1453145.7272727273	9	2	no	no	core	no	core	0	0	0	0	0	0	1	0	1	0	26	26	4	13.5	2	2	no	no	not specific	0.2	26
748	AIB	FLP	720	265472	134400	125280	148920	1072218	9035	10654	1560720	0	0	9	2	369713.22222222225	9	0	yes	no	cel_specific	no	cel_specific	0	0	0	0	0	0	0	1	0	0	0	0	1	1	1	0	no	no	not specific	0.1	0
750	AIB	IL1	64320	175616	194760	85320	253680	246004	481	1024	510720	1434	232	11	4	139417.36363636365	9	2	no	no	core	no	core	0	0	0	0	0	0	0	0	0	0	2	0	1	2	0	1	no	no	not specific	0	1
752	AIB	IL2	155760	163072	130560	132360	291720	274389	1252	1121	448560	452	1188	11	4	145494	9	2	no	no	core	no	core	0	0	0	0	0	0	0	0	0	0	0	2	1	2	0	1	no	no	not specific	0	1
754	AIB	OLL	64920	77824	97560	52080	308640	140574	0	1057	96240	0	701	9	3	93288.44444444444	8	1	no	no	not specific	no	not specific	0	0	0	0	0	0	0	0	0	0	0	0	0	0	0	0	no	no	none	0	0
756	AIB	OLQ	5040	0	0	5040	9720	34805	0	0	4080	635	101	7	3	8488.714285714286	5	2	no	no	not specific	no	not specific	0	0	0	0	0	0	0	0	0	0	0	0	0	0	0	0	no	no	none	0	0
758	AIB	PVC	0	13056	0	0	18720	22640	158	0	151440	90	2634	7	3	29819.714285714286	5	2	no	no	not specific	no	not specific	0	0	0	0	0	0	0	0	0	0	0	0	0	0	0	0	no	no	none	0	0
760	AIB	PVP	136800	436992	464160	535920	680640	184165	3342	9686	2361360	2489	10605	11	4	438741.7272727273	9	2	no	no	core	no	core	0	1	0	0	0	0	0	0	0	0	0	0	1	1	1	0	no	no	not specific	0.1	0
762	AIB	PVQ	230040	450560	405240	24120	386640	254790	0	95	141120	1098	13629	10	4	190733.2	8	2	no	no	not specific	no	core	0	0	0	0	0	0	0	0	0	0	19	10	2	14.5	0	2	no	yes	pristi_specific	0	14.5
764	AIB	PVT	294120	707328	915000	782760	1197000	1364520	6294	15882	5113920	23104	5021	11	4	947722.6363636364	9	2	no	no	core	no	core	0	0	0	0	0	0	0	0	0	0	65	0	1	65	0	1	no	no	not specific	0	32.5
766	AIB	RIA	268080	145920	103800	259920	696840	516003	4714	7520	391920	4738	432	11	4	218171.54545454544	9	2	no	no	core	no	core	0	0	0	0	0	0	0	3	1	1	0	0	3	1.6666666666666667	3	0	no	no	not specific	0.5	0
768	AIB	RIB	447360	843008	276480	1406640	1537560	1331741	10794	11792	4638000	3731	2078	11	4	955380.3636363636	9	2	no	no	core	no	core	5	7	6	10	11	9	12	27	15	22	10	2	12	11.333333333333334	10	2	no	no	core	12.4	6
770	AIB	RIC	175080	0	239880	60480	168720	639682	3129	8595	175680	999	3250	10	4	147549.5	8	2	no	no	not specific	no	core	0	0	0	0	0	0	0	1	0	0	0	0	1	1	1	0	no	no	not specific	0.1	0
772	AIB	RID	50880	125952	24480	101640	165480	94955	1596	1461	315600	0	530	10	3	88257.4	9	1	no	no	not specific	no	not specific	0	0	0	0	0	0	0	0	0	0	0	0	0	0	0	0	no	no	none	0	0
774	AIB	RIF	108600	312320	58200	463680	241680	137194	7265	9749	1415040	510	0	10	3	275423.8	9	1	no	no	not specific	no	not specific	0	0	0	0	0	0	0	1	0	0	0	0	1	1	1	0	no	no	not specific	0.1	0
776	AIB	RIG	1627320	2723584	1082520	1782840	2471520	4502106	33876	33953	7623840	12408	15169	11	4	1991739.6363636365	9	2	no	no	core	no	core	0	0	1	0	0	0	0	6	1	4	23	17	6	8.666666666666666	4	2	no	no	not specific	1.2	20
778	AIB	RIH	0	47872	87120	0	26400	0	0	0	0	3321	2180	5	2	33378.6	3	2	no	no	not specific	no	pristi_specific	0	0	0	0	0	0	0	0	0	0	4	0	1	4	0	1	no	no	not specific	0	2
780	AIB	RIM	2387160	5039872	4093200	3895200	8360280	9429318	76607	81155	12653040	49105	43628	11	4	4191687.727272727	9	2	no	no	core	no	core	12	17	19	19	27	31	27	114	53	43	91	27	12	40	10	2	no	no	core	36.2	59
782	AIB	RIP	0	0	0	0	0	0	0	0	0	1622	1025	2	2	1323.5	0	2	no	yes	pristi_specific	no	pristi_specific	0	0	0	0	0	0	0	0	0	0	0	0	0	0	0	0	no	no	none	0	0
784	AIB	RIR	116640	144640	337920	166560	663120	789043	3808	2938	998880	5332	1297	11	4	293652.54545454547	9	2	no	no	core	no	core	0	0	0	0	0	0	0	0	0	0	2	0	1	2	0	1	no	no	not specific	0	1
786	AIB	RIS	480	292096	127200	153960	1740480	1057351	3805	9486	1235040	5335	1224	11	4	420587	9	2	no	no	core	no	core	0	0	0	0	0	0	0	0	0	0	0	3	1	3	0	1	no	no	not specific	0	1.5
788	AIB	RIV	1256520	2288896	1219080	1008600	2631000	1299977	12023	19753	3683280	8898	7795	11	4	1221438.3636363635	9	2	no	no	core	no	core	0	0	0	1	0	0	0	0	1	1	0	0	3	1	3	0	no	no	not specific	0.3	0
790	AIB	RMD	11880	0	84120	19680	0	12165	989	1602	16800	5526	2207	9	4	17218.777777777777	7	2	no	no	not specific	no	core	0	0	0	0	0	0	0	0	0	0	0	0	0	0	0	0	no	no	none	0	0
792	AIB	RME	97560	102400	399480	578760	1038000	685638	2275	3097	1551840	0	0	9	2	495450	9	0	yes	no	cel_specific	no	cel_specific	0	0	0	1	0	0	0	0	0	0	0	0	1	1	1	0	no	no	not specific	0.1	0
794	AIB	RMG	159600	387072	719640	191520	385920	742747	7267	6965	1203120	108	0	10	3	380395.9	9	1	no	no	not specific	no	not specific	0	0	0	0	0	0	0	0	0	0	0	0	0	0	0	0	no	no	none	0	0
796	AIB	SAA	1654920	2237184	1035360	2034360	2083080	2133625	11869	15055	4100880	11483	10262	11	4	1393461.6363636365	9	2	no	no	core	no	core	1	0	2	2	2	2	4	22	10	9	6	0	10	6	9	1	no	no	not specific	5.4	3
798	AIB	SIA	746880	1083136	545640	1254960	4096080	3037560	30265	29281	4038720	38231	53421	11	4	1359470.3636363635	9	2	no	no	core	no	core	1	0	0	0	0	2	0	5	1	0	2	0	5	2.2	4	1	no	no	not specific	0.9	1
800	AIB	SIB	449520	351488	553680	560760	1506480	1429400	9567	8678	2220960	9771	11695	11	4	646545.3636363636	9	2	no	no	core	no	core	0	0	0	0	0	0	0	4	1	1	2	0	4	2	3	1	no	no	not specific	0.6	1
802	AIB	SMB	621120	626176	880440	268800	1615800	1051268	13773	10071	1664880	23030	22883	11	4	618021.9090909091	9	2	no	no	core	no	core	0	0	0	0	1	0	0	0	0	0	0	0	1	1	1	0	no	no	not specific	0.1	0
804	AIB	SMD	1740120	2435072	1891920	2893080	4811520	4089167	35027	29473	9237600	55548	49684	11	4	2478928.272727273	9	2	no	no	core	no	core	6	10	10	11	13	17	12	44	24	24	61	24	12	21.333333333333332	10	2	no	no	core	17.1	42.5
806	AIB	URA	172440	180736	179160	74520	179160	381172	790	1661	398160	859	285	11	4	142631.18181818182	9	2	no	no	core	no	core	0	0	0	0	0	0	0	0	0	0	1	0	1	1	0	1	no	no	not specific	0	0.5
808	AIB	URB	10800	0	97320	0	0	0	0	0	0	0	0	2	0	54060	2	0	no	no	not specific	no	not specific	0	0	0	0	0	0	0	0	0	0	0	0	0	0	0	0	no	no	none	0	0
810	AIB	URX	106320	312576	10200	29520	152040	153414	662	429	218640	0	0	9	2	109311.22222222222	9	0	yes	no	cel_specific	no	cel_specific	0	0	0	0	0	0	0	0	0	0	0	0	0	0	0	0	no	no	none	0	0
812	AIB	URY	422760	512000	455160	394200	771000	914749	1986	2637	899280	12514	7889	11	4	399470.45454545453	9	2	no	no	core	no	core	0	0	0	0	0	0	0	0	0	0	8	0	1	8	0	1	no	no	not specific	0	4
819	AIM	AIM	98040	196352	48840	137760	173280	190924	1490	1115	366240	2644	625	11	4	110664.54545454546	9	2	no	no	core	no	core	0	0	0	1	0	0	0	1	2	1	0	0	4	1.25	4	0	no	no	not specific	0.5	0
821	AIM	AIN	0	0	0	600	0	0	0	0	0	0	0	1	0	600	1	0	no	no	not specific	no	not specific	0	0	0	0	0	0	0	0	0	0	0	0	0	0	0	0	no	no	none	0	0
823	AIM	AIY	79680	52992	43680	326520	711960	149022	1572	28837	1873680	30294	12380	11	4	300965.1818181818	9	2	no	no	core	no	core	0	0	0	0	0	0	1	0	1	0	0	0	2	1	2	0	no	no	not specific	0.2	0
825	AIM	AIZ	7680	73472	60960	44760	173640	165580	371	196	1049280	2785	626	11	4	143577.27272727274	9	2	no	no	core	no	core	0	0	0	0	0	0	0	0	1	3	0	0	2	2	2	0	no	no	not specific	0.4	0
827	AIM	ALA	20880	0	0	12360	61440	102051	771	4347	9840	3116	197	9	4	23889.11111111111	7	2	no	no	not specific	no	core	0	0	0	0	0	0	0	2	0	0	0	6	2	4	1	1	no	no	not specific	0.2	3
829	AIM	ALM	98040	485632	226440	607320	782160	1484820	9265	14226	2350080	3165	700	11	4	551077.0909090909	9	2	no	no	core	no	core	0	0	0	2	3	0	0	1	1	2	0	0	5	1.8	5	0	no	no	not specific	0.9	0
831	AIM	ALN	0	0	0	0	44760	7772	0	0	0	975	888	4	2	13598.75	2	2	no	no	not specific	no	pristi_specific	0	0	0	0	0	0	0	0	0	0	0	0	0	0	0	0	no	no	none	0	0
833	AIM	ASE	2520	57088	169200	240	11880	6082	0	232	58560	82	2428	10	4	30831.2	8	2	no	no	not specific	no	core	0	0	0	0	0	0	0	0	0	0	0	0	0	0	0	0	no	no	none	0	0
835	AIM	ASG	1024680	2102272	1235160	2346720	3913680	4539954	44784	70148	11157360	43443	32671	11	4	2410079.272727273	9	2	no	no	core	no	core	4	9	5	5	7	8	8	16	13	14	0	3	11	8.363636363636363	10	1	no	no	not specific	8.9	1.5
837	AIM	ASH	282000	425472	547560	778800	364200	440985	5162	659	712800	436	3144	11	4	323747.0909090909	9	2	no	no	core	no	core	0	0	1	2	0	0	0	0	4	2	4	0	5	2.6	4	1	no	no	not specific	0.9	2
839	AIM	ASI	0	9472	0	312600	102840	175718	0	132	72480	14996	5033	8	4	86658.875	6	2	no	no	not specific	no	core	0	0	0	0	1	0	0	0	0	0	13	5	3	6.333333333333333	1	2	no	no	not specific	0.1	9
841	AIM	ASJ	2267880	3155968	1385400	3559080	4223640	5337445	55372	63931	11054640	60963	60472	11	4	2838617.3636363638	9	2	no	no	core	no	core	3	5	0	1	0	4	4	6	1	4	5	0	9	3.6666666666666665	8	1	no	no	not specific	2.8	2.5
843	AIM	ASK	287640	164096	300480	263880	1744800	2733434	8553	14110	3879360	5111	8771	11	4	855475.9090909091	9	2	no	no	core	no	core	1	1	1	2	5	4	3	11	6	8	3	0	11	4.090909090909091	10	1	no	no	not specific	4.2	1.5
845	AIM	AUA	0	0	0	0	0	21626	877	61	20880	0	0	4	2	10861	4	0	no	no	not specific	no	cel_specific	0	0	0	0	0	0	0	0	0	0	0	0	0	0	0	0	no	no	none	0	0
847	AIM	AVA	0	0	0	0	0	0	0	288	20160	2498	42	4	4	5747	2	2	no	no	not specific	no	core	0	0	0	0	0	0	0	1	1	1	0	0	3	1	3	0	no	no	not specific	0.3	0
849	AIM	AVB	0	0	2880	20040	345240	6758	0	1314	695040	9036	11063	8	4	136421.375	6	2	no	no	not specific	no	core	0	0	0	1	0	1	0	0	3	3	0	0	4	2	4	0	no	no	not specific	0.8	0
851	AIM	AVD	63240	88832	45480	233280	304080	446729	2482	6845	734640	2394	489	11	4	175317.36363636365	9	2	no	no	core	no	core	0	0	0	1	2	0	1	3	2	3	0	0	6	2	6	0	no	no	not specific	1.2	0
853	AIM	AVE	208680	295936	215760	197760	692520	272363	3512	1641	712800	4871	5147	11	4	237362.72727272726	9	2	no	no	core	no	core	0	0	0	0	1	0	1	0	0	0	1	0	3	1	2	1	no	no	not specific	0.2	0.5
855	AIM	AVH	69960	224000	89640	101400	149640	328120	2730	7481	647760	0	0	9	2	180081.22222222222	9	0	yes	no	cel_specific	no	cel_specific	0	0	0	0	0	1	0	5	0	0	0	0	2	3	2	0	no	no	not specific	0.6	0
857	AIM	AVJ	61920	113152	51600	205200	187320	246005	3575	1479	523200	3311	3551	11	4	127301.18181818182	9	2	no	no	core	no	core	0	0	0	0	0	0	0	2	1	2	0	0	3	1.6666666666666667	3	0	no	no	not specific	0.5	0
859	AIM	AVK	0	0	0	23400	39480	0	0	2236	441600	27711	10459	6	4	90814.33333333333	4	2	no	no	not specific	no	core	0	0	0	0	0	0	0	0	0	0	0	0	0	0	0	0	no	no	none	0	0
861	AIM	AVL	0	0	0	0	0	0	0	0	0	0	2827	1	1	2827	0	1	no	no	not specific	no	not specific	0	0	0	0	0	0	0	0	0	0	0	0	0	0	0	0	no	no	none	0	0
863	AIM	AWA	325800	329984	357000	78720	316080	217282	0	0	596880	2370	6851	9	3	247885.22222222222	7	2	no	no	not specific	no	not specific	0	0	0	0	0	0	0	0	0	0	3	0	1	3	0	1	no	no	not specific	0	1.5
865	AIM	AWB	121920	49152	104160	33600	204360	949554	3804	3579	1491360	9653	8329	11	4	270861	9	2	no	no	core	no	core	0	0	0	0	0	1	0	0	2	2	0	0	3	1.6666666666666667	3	0	no	no	not specific	0.5	0
867	AIM	AWC	11640	84480	20640	11400	0	31764	0	0	66480	0	5266	7	2	33095.71428571428	6	1	no	no	not specific	no	not specific	1	0	0	0	0	0	0	0	0	0	0	2	2	1.5	1	1	no	no	not specific	0.1	1
869	AIM	BDU	70800	65024	1800	78480	135960	5744	1510	1436	958320	446	0	10	3	131952	9	1	no	no	not specific	no	not specific	0	0	0	0	0	0	0	2	0	0	0	0	1	2	1	0	no	no	not specific	0.2	0
871	AIM	CAN	0	0	0	9240	0	0	0	0	0	0	15	2	1	4627.5	1	1	no	no	not specific	no	not specific	0	0	0	0	0	0	0	0	0	0	0	0	0	0	0	0	no	no	none	0	0
873	AIM	CEP	179160	128768	165720	127560	339000	557567	1406	17636	1179840	6707	3075	11	4	246039.9090909091	9	2	no	no	core	no	core	1	0	0	0	8	4	1	4	7	13	12	8	9	6.444444444444445	7	2	no	no	not specific	3.8	10
875	AIM	DA	122520	0	0	0	0	0	0	0	0	0	0	1	0	122520	1	0	no	no	not specific	no	not specific	0	0	0	0	0	0	0	0	0	0	0	0	0	0	0	0	no	no	none	0	0
877	AIM	DB	11040	0	74880	29760	0	0	0	0	0	0	0	3	0	38560	3	0	no	no	not specific	no	not specific	0	0	0	0	0	0	0	0	0	0	0	0	0	0	0	0	no	no	none	0	0
879	AIM	DVA	5520	23552	0	19080	0	0	0	0	0	0	0	3	0	16050.666666666666	3	0	no	no	not specific	no	not specific	0	0	0	0	0	0	0	0	0	0	0	0	0	0	0	0	no	no	none	0	0
881	AIM	DVC	0	0	0	0	2520	0	0	0	0	0	0	1	0	2520	1	0	no	no	not specific	no	not specific	0	0	0	0	0	0	0	0	0	0	0	0	0	0	0	0	no	no	none	0	0
883	AIM	FLP	0	4864	0	0	0	0	0	558	131040	0	0	3	2	45487.333333333336	3	0	no	no	not specific	no	cel_specific	0	0	0	0	0	0	0	0	0	0	0	0	0	0	0	0	no	no	none	0	0
885	AIM	IL1	20520	55808	42240	24600	109080	111175	0	1138	119280	0	966	9	3	53867.444444444445	8	1	no	no	not specific	no	not specific	0	0	0	0	0	0	0	0	0	0	0	0	0	0	0	0	no	no	none	0	0
887	AIM	IL2	87960	36096	108720	102240	217440	99010	0	0	0	109	61	8	2	81454.5	6	2	no	no	not specific	no	pristi_specific	0	0	0	0	0	0	0	0	0	0	0	0	0	0	0	0	no	no	none	0	0
889	AIM	OLL	52680	55808	14520	37320	49680	50688	0	0	0	385	1038	8	2	32764.875	6	2	no	no	not specific	no	pristi_specific	0	0	0	0	0	0	0	0	0	0	0	0	0	0	0	0	no	no	none	0	0
891	AIM	OLQ	37800	51968	50520	59520	103440	142601	757	1098	241440	3218	3418	11	4	63252.72727272727	9	2	no	no	core	no	core	0	0	0	0	0	0	0	1	0	0	0	2	2	1.5	1	1	no	no	not specific	0.1	1
893	AIM	PVC	0	38656	0	12600	0	0	0	2142	88320	1668	1261	6	4	24107.833333333332	4	2	no	no	not specific	no	core	0	0	0	0	0	0	0	0	0	0	0	0	0	0	0	0	no	no	none	0	0
895	AIM	PVP	0	0	0	0	0	0	0	0	0	1734	147	2	2	940.5	0	2	no	yes	pristi_specific	no	pristi_specific	0	0	0	0	0	0	0	0	0	0	0	0	0	0	0	0	no	no	none	0	0
897	AIM	PVQ	1042200	2185728	1804920	1170000	2666040	1762928	2660	13221	2542080	14055	13298	11	4	1201557.2727272727	9	2	no	no	core	no	core	0	0	1	0	0	0	0	1	0	0	1	2	4	1.25	2	2	no	no	not specific	0.2	1.5
899	AIM	PVR	0	0	3000	0	3240	0	721	1175	11760	0	0	5	2	3979.2	5	0	no	no	not specific	no	cel_specific	0	0	0	0	0	0	0	0	0	0	0	0	0	0	0	0	no	no	none	0	0
901	AIM	RIC	101640	190464	233640	324480	810000	859668	0	6148	1334400	0	0	8	2	482555	8	0	no	no	not specific	no	cel_specific	0	0	0	0	0	0	0	0	1	0	0	0	1	1	1	0	no	no	not specific	0.1	0
903	AIM	RID	149760	91904	206520	0	0	135168	0	3420	0	0	147	6	2	97819.83333333333	5	1	no	no	not specific	no	not specific	0	0	0	0	0	0	0	3	2	0	0	0	2	2.5	2	0	no	no	not specific	0.5	0
905	AIM	RIF	426480	582912	238560	650160	736080	546415	6316	15755	3516480	21834	3780	11	4	613161.0909090909	9	2	no	no	core	no	core	0	0	0	0	0	0	0	5	2	4	9	0	4	5	3	1	no	no	not specific	1.1	4.5
907	AIM	RIG	0	0	0	0	6840	0	0	0	237840	450	0	3	2	81710	2	1	no	no	not specific	no	not specific	0	0	0	0	0	0	0	0	0	0	0	0	0	0	0	0	no	no	none	0	0
909	AIM	RIH	0	0	0	0	0	0	0	7886	0	0	0	1	1	7886	1	0	no	no	not specific	no	not specific	0	0	0	0	0	0	0	0	0	0	0	0	0	0	0	0	no	no	none	0	0
911	AIM	RIM	0	0	0	0	0	0	0	0	0	2161	0	1	1	2161	0	1	no	no	not specific	no	not specific	0	0	0	0	0	0	0	0	0	0	0	0	0	0	0	0	no	no	none	0	0
913	AIM	RIP	0	0	0	0	0	0	0	0	0	0	582	1	1	582	0	1	no	no	not specific	no	not specific	0	0	0	0	0	0	0	0	0	0	0	0	0	0	0	0	no	no	none	0	0
915	AIM	RIR	4920	0	0	0	0	0	28	4858	0	0	0	3	1	3268.6666666666665	3	0	no	no	not specific	no	not specific	0	0	0	0	0	0	0	0	0	0	0	0	0	0	0	0	no	no	none	0	0
917	AIM	RIS	0	65536	68400	56760	489360	292976	0	1844	0	22347	12227	8	3	126181.25	6	2	no	no	not specific	no	not specific	0	0	0	0	0	0	0	0	0	0	0	0	0	0	0	0	no	no	none	0	0
919	AIM	RMD	16200	0	0	1800	0	0	2077	2972	0	129	0	5	2	4635.6	4	1	no	no	not specific	no	not specific	0	0	0	0	0	0	0	1	0	0	0	0	1	1	1	0	no	no	not specific	0.1	0
921	AIM	RME	0	0	8760	0	0	0	0	0	0	0	0	1	0	8760	1	0	no	no	not specific	no	not specific	0	0	0	0	0	0	0	0	0	0	0	0	0	0	0	0	no	no	none	0	0
923	AIM	RMG	1040280	738304	520080	1001040	2218800	2871305	17033	43789	4926000	8099	5416	11	4	1217286	9	2	no	no	core	no	core	0	0	0	0	0	1	0	8	1	0	1	0	4	2.75	3	1	no	no	not specific	1	0.5
925	AIM	SAA	48360	0	10200	0	0	1689	0	0	119040	952	0	5	2	36048.2	4	1	no	no	not specific	no	not specific	0	0	0	0	0	0	0	0	0	0	0	0	0	0	0	0	no	no	none	0	0
927	AIM	SIA	43200	77056	52800	278040	348120	248370	561	10418	773520	6657	5461	11	4	167654.81818181818	9	2	no	no	core	no	core	0	0	0	0	0	0	0	0	1	1	0	0	2	1	2	0	no	no	not specific	0.2	0
929	AIM	SIB	104280	369152	113280	268200	165840	555538	784	612	408720	2510	0	10	3	198891.6	9	1	no	no	not specific	no	not specific	0	0	0	1	2	1	0	0	0	1	0	0	4	1.25	4	0	no	no	not specific	0.5	0
931	AIM	SMB	433320	625408	254880	285840	587400	901231	5628	11983	1234560	17729	12874	11	4	397350.2727272727	9	2	no	no	core	no	core	0	0	0	0	0	1	0	4	2	2	1	2	6	2	4	2	no	no	not specific	0.9	1.5
933	AIM	SMD	72480	81920	74280	54240	107040	104078	0	0	168960	2083	307	9	3	73932	7	2	no	no	not specific	no	not specific	0	0	0	0	1	0	0	0	0	0	0	0	1	1	1	0	no	no	not specific	0.1	0
935	AIM	URA	10680	20224	0	7080	1920	108471	303	321	131280	0	423	9	3	31189.11111111111	8	1	no	no	not specific	no	not specific	0	0	0	0	0	0	0	0	0	0	0	0	0	0	0	0	no	no	none	0	0
937	AIM	URB	0	0	0	0	12480	10813	597	675	0	0	0	4	1	6141.25	4	0	no	no	not specific	no	not specific	0	0	0	0	0	0	0	0	0	0	0	0	0	0	0	0	no	no	none	0	0
939	AIM	URX	196800	227072	228360	800280	886440	1648711	17621	16465	6586560	4062	11051	11	4	965765.6363636364	9	2	no	no	core	no	core	0	0	0	0	1	1	1	6	1	0	1	1	7	1.7142857142857142	5	2	no	no	not specific	1	1
941	AIM	URY	23520	27136	26520	29040	72840	63190	926	847	120960	435	222	11	4	33239.63636363636	9	2	no	no	core	no	core	0	0	0	0	0	0	0	0	0	0	1	0	1	1	0	1	no	no	not specific	0	0.5
947	AIN	AIN	573120	1149952	401520	1263360	1107000	2896312	9129	6374	2925840	10144	3806	11	4	940596.0909090909	9	2	no	no	core	no	core	0	1	0	0	0	2	0	2	0	1	0	0	4	1.5	4	0	no	no	not specific	0.6	0
949	AIN	AIY	438240	246272	269400	373080	987240	1613904	3533	3475	3361920	28070	18740	11	4	667624.9090909091	9	2	no	no	core	no	core	0	0	0	0	0	0	0	0	0	1	1	0	2	1	1	1	no	no	not specific	0.1	0.5
951	AIN	AIZ	0	0	23400	0	56520	17233	0	0	0	3157	4780	5	2	21018	3	2	no	no	not specific	no	pristi_specific	0	0	0	0	0	0	0	0	0	0	7	3	2	5	0	2	no	yes	pristi_specific	0	5
953	AIN	ALA	0	0	0	0	0	0	0	0	0	86	0	1	1	86	0	1	no	no	not specific	no	not specific	0	0	0	0	0	0	0	0	0	0	0	0	0	0	0	0	no	no	none	0	0
955	AIN	ALM	10800	88832	98280	103320	300000	373738	1777	201	736800	3007	806	11	4	156141.9090909091	9	2	no	no	core	no	core	0	0	0	0	0	0	0	0	0	0	0	3	1	3	0	1	no	no	not specific	0	1.5
957	AIN	ALN	0	0	0	0	0	132801	0	438	20880	0	316	4	3	38608.75	3	1	no	no	not specific	no	not specific	0	0	0	0	0	0	0	0	0	0	0	0	0	0	0	0	no	no	none	0	0
959	AIN	ASE	539400	1544960	851400	1521360	1696320	2209657	25375	23196	5262960	3054	1663	11	4	1243576.8181818181	9	2	no	no	core	no	core	1	1	4	1	0	1	2	5	3	3	0	3	10	2.4	9	1	no	no	not specific	2.1	1.5
961	AIN	ASG	312480	508928	330240	117600	397920	317644	4408	9770	806640	0	0	9	2	311736.6666666667	9	0	yes	no	cel_specific	no	cel_specific	1	1	0	0	0	0	0	2	0	0	0	0	3	1.3333333333333333	3	0	no	no	not specific	0.4	0
963	AIN	ASH	0	0	0	0	0	0	0	0	0	379	0	1	1	379	0	1	no	no	not specific	no	not specific	0	0	0	0	0	0	0	0	0	0	0	0	0	0	0	0	no	no	none	0	0
965	AIN	ASI	386400	218880	141360	310800	342720	1017814	7896	8832	1241280	0	45	10	3	367602.7	9	1	no	no	not specific	no	not specific	0	0	0	0	0	0	0	11	0	0	0	0	1	11	1	0	no	no	not specific	1.1	0
967	AIN	ASJ	108240	16640	3240	5400	0	0	448	5570	293040	0	0	7	2	61796.857142857145	7	0	no	no	not specific	no	cel_specific	0	0	0	0	0	0	0	0	0	0	0	0	0	0	0	0	no	no	none	0	0
969	AIN	ASK	354600	255744	150960	276840	388920	0	3955	21870	714720	0	0	8	2	270951.125	8	0	no	no	not specific	no	cel_specific	0	0	0	0	0	0	0	0	0	0	0	0	0	0	0	0	no	no	none	0	0
971	AIN	AUA	2920320	4920832	3925320	3916800	8059080	8527072	87855	43022	12445440	78190	63349	11	4	4089752.727272727	9	2	no	no	core	no	core	3	4	4	4	8	6	3	5	7	5	9	6	12	5.333333333333333	10	2	no	no	core	4.9	7.5
973	AIN	AVA	5640	101632	480	37440	116520	18247	1717	861	139200	0	1644	10	3	42338.1	9	1	no	no	not specific	no	not specific	0	0	0	0	0	0	0	0	0	1	0	0	1	1	1	0	no	no	not specific	0.1	0
975	AIN	AVD	129480	113920	238920	286440	453840	356842	1497	1692	694800	35831	25863	11	4	212647.72727272726	9	2	no	no	core	no	core	0	0	0	0	0	0	0	0	0	0	0	0	0	0	0	0	no	no	none	0	0
977	AIN	AVE	0	0	0	0	0	0	0	4	0	0	0	1	1	4	1	0	no	no	not specific	no	not specific	0	0	0	0	0	0	0	0	0	0	0	0	0	0	0	0	no	no	none	0	0
979	AIN	AVH	600	105728	0	157320	536160	254791	11834	7992	1555440	0	0	8	2	328733.125	8	0	no	no	not specific	no	cel_specific	0	0	0	0	0	0	0	0	0	0	0	0	0	0	0	0	no	no	none	0	0
981	AIN	AVJ	76800	350976	329040	461640	593760	1155348	10181	8926	2445360	24626	16295	11	4	497541.0909090909	9	2	no	no	core	no	core	0	0	0	0	0	0	0	0	0	0	0	0	0	0	0	0	no	no	none	0	0
983	AIN	AWA	0	0	0	0	1920	0	0	0	25920	57788	26548	4	3	28044	2	2	no	no	not specific	no	not specific	0	0	0	0	0	0	0	0	0	0	14	3	2	8.5	0	2	no	yes	pristi_specific	0	8.5
985	AIN	AWB	3000	0	0	0	92880	0	0	0	24720	0	0	3	1	40200	3	0	no	no	not specific	no	not specific	0	0	0	0	0	0	0	0	0	0	0	0	0	0	0	0	no	no	none	0	0
987	AIN	AWC	759720	1548288	728640	1635600	1440600	1172242	10397	25656	2126160	1812	9203	11	4	859847.0909090909	9	2	no	no	core	no	core	0	2	0	2	0	0	0	2	1	0	0	1	5	1.6	4	1	no	no	not specific	0.7	0.5
989	AIN	BAG	859560	2300672	1284720	2286240	2856240	3282216	36755	10985	8481360	14249	7989	11	4	1947362.3636363635	9	2	no	no	core	no	core	3	1	4	7	5	12	11	14	19	16	14	2	12	9	10	2	no	no	core	9.2	8
991	AIN	CEP	245160	317696	129000	167520	372840	424423	2468	3146	832560	5688	2103	11	4	227509.45454545456	9	2	no	no	core	no	core	5	2	2	6	8	10	8	2	14	13	0	0	10	7	10	0	yes	no	cel_specific	7	0
993	AIN	DB	116160	0	0	168720	0	0	0	0	0	0	0	2	0	142440	2	0	no	no	not specific	no	not specific	0	0	0	0	0	0	0	0	0	0	0	0	0	0	0	0	no	no	none	0	0
995	AIN	DVC	0	0	0	0	0	0	0	0	0	63	0	1	1	63	0	1	no	no	not specific	no	not specific	0	0	0	0	0	0	0	0	0	0	0	0	0	0	0	0	no	no	none	0	0
997	AIN	FLP	0	0	0	52320	0	0	0	0	0	0	0	1	0	52320	1	0	no	no	not specific	no	not specific	0	0	0	0	0	0	0	0	0	0	0	0	0	0	0	0	no	no	none	0	0
999	AIN	IL1	140040	213760	90480	105960	263160	244314	2564	3408	372000	1121	2523	11	4	130848.18181818182	9	2	no	no	core	no	core	0	0	0	0	0	0	0	0	0	0	0	0	0	0	0	0	no	no	none	0	0
1001	AIN	IL2	220680	272384	64680	129720	294600	326090	2568	4028	437760	1921	1316	11	4	159613.36363636365	9	2	no	no	core	no	core	0	0	0	0	1	0	0	0	0	0	0	0	1	1	1	0	no	no	not specific	0.1	0
1003	AIN	OLL	66120	113152	115200	83640	105840	129760	1185	780	143520	1391	570	11	4	69196.18181818182	9	2	no	no	core	no	core	0	0	0	0	0	0	0	0	0	0	0	0	0	0	0	0	no	no	none	0	0
1005	AIN	OLQ	136680	133376	67080	107040	280560	274051	1472	1636	499920	1553	2555	11	4	136902.0909090909	9	2	no	no	core	no	core	0	0	0	0	0	0	0	0	0	0	0	0	0	0	0	0	no	no	none	0	0
1007	AIN	RIA	45240	50176	62760	102840	135000	289597	7828	4873	709440	6814	3145	11	4	128883	9	2	no	no	core	no	core	0	0	0	0	0	0	0	0	1	0	6	0	2	3.5	1	1	no	no	not specific	0.1	3
1009	AIN	RIB	535200	1085952	545160	1172880	3466080	4102685	37441	61927	10317840	10127	9042	11	4	1940394	9	2	no	no	core	no	core	2	0	1	3	5	7	9	13	15	13	22	9	11	9	9	2	no	no	not specific	6.8	15.5
1011	AIN	RID	890400	1585664	915480	1496160	1617120	4633220	37227	53449	8455440	0	922	10	3	1968508.2	9	1	no	no	not specific	no	not specific	0	1	1	2	1	0	1	4	1	5	0	0	8	2	8	0	no	no	not specific	1.6	0
1013	AIN	RIG	0	0	21480	0	2280	0	0	224	1440	831	0	5	3	5251	4	1	no	no	not specific	no	not specific	0	0	0	0	0	0	0	0	0	0	0	0	0	0	0	0	no	no	none	0	0
1015	AIN	RIH	111840	5376	81480	6000	187320	262901	485	0	319200	404	2937	10	3	97794.3	8	2	no	no	not specific	no	not specific	0	0	0	0	0	0	0	0	0	0	0	0	0	0	0	0	no	no	none	0	0
1017	AIN	RIM	0	18944	0	39360	88320	21964	1527	748	267840	0	0	7	2	62671.857142857145	7	0	no	no	not specific	no	cel_specific	0	0	0	0	1	0	1	0	4	2	0	0	4	2	4	0	no	no	not specific	0.8	0
1019	AIN	RIR	0	0	0	0	0	0	0	173	0	0	0	1	1	173	1	0	no	no	not specific	no	not specific	0	0	0	0	0	0	0	0	0	0	0	0	0	0	0	0	no	no	none	0	0
1021	AIN	RIS	5760	39936	10440	297360	0	0	0	0	0	0	0	4	0	88374	4	0	no	no	not specific	no	not specific	0	0	0	0	0	0	0	0	0	0	0	0	0	0	0	0	no	no	none	0	0
1023	AIN	RIV	104040	66048	143400	52800	100680	296017	9524	9921	1076160	919	366	11	4	169079.54545454544	9	2	no	no	core	no	core	0	0	0	0	0	0	0	0	0	0	0	0	0	0	0	0	no	no	none	0	0
1025	AIN	RMD	18720	0	9480	0	0	0	0	2261	0	0	0	3	1	10153.666666666666	3	0	no	no	not specific	no	not specific	0	0	0	0	0	0	0	3	0	0	0	0	1	3	1	0	no	no	not specific	0.3	0
1027	AIN	RME	0	1536	240	142200	40320	0	15	0	133200	0	0	6	1	52918.5	6	0	no	no	not specific	no	not specific	0	0	0	0	0	0	0	0	0	0	0	0	0	0	0	0	no	no	none	0	0
1029	AIN	SAA	218640	45312	21960	52080	10920	31426	0	1124	134400	28	156	10	4	51604.6	8	2	no	no	not specific	no	core	0	0	0	0	0	0	0	3	0	0	0	0	1	3	1	0	no	no	not specific	0.3	0
1031	AIN	SIA	0	72192	0	0	0	0	525	766	302640	0	0	4	2	94030.75	4	0	no	no	not specific	no	cel_specific	0	0	0	0	0	0	0	0	0	0	0	0	0	0	0	0	no	no	none	0	0
1033	AIN	SIB	0	96512	12000	55680	111000	307169	0	2279	438480	3649	2793	9	4	114395.77777777778	7	2	no	no	not specific	no	core	0	0	0	0	0	0	0	0	0	0	0	0	0	0	0	0	no	no	none	0	0
1035	AIN	SMB	0	0	0	0	0	0	0	0	22320	0	0	1	1	22320	1	0	no	no	not specific	no	not specific	0	0	0	0	0	0	0	0	0	0	0	0	0	0	0	0	no	no	none	0	0
1037	AIN	SMD	39720	73728	98160	4320	29880	356504	31	4412	804000	1547	1254	11	4	128505.09090909091	9	2	no	no	core	no	core	0	0	0	0	0	0	0	0	0	0	0	0	0	0	0	0	no	no	none	0	0
1039	AIN	URA	3480	0	0	39960	4560	3378	0	267	38400	135	1909	8	4	11511.125	6	2	no	no	not specific	no	core	0	0	0	0	0	0	0	0	0	0	0	0	0	0	0	0	no	no	none	0	0
1041	AIN	URB	0	5888	48120	0	4800	5406	0	981	11040	0	0	6	2	12705.833333333334	6	0	no	no	not specific	no	cel_specific	0	0	0	0	0	0	0	0	0	0	0	0	0	0	0	0	no	no	none	0	0
1043	AIN	URX	117600	159744	55200	63000	417480	616026	2291	2696	1108320	10384	12752	11	4	233226.63636363635	9	2	no	no	core	no	core	0	0	0	0	0	0	0	4	1	0	1	0	3	2	2	1	no	no	not specific	0.5	0.5
1045	AIN	URY	41520	41984	6360	116400	113280	28046	1165	1010	308400	1437	2130	11	4	60157.454545454544	9	2	no	no	core	no	core	0	0	0	0	0	0	0	0	0	0	0	0	0	0	0	0	no	no	none	0	0
1052	AIY	AIY	107880	140288	399120	0	1037160	740044	10852	9751	320880	592	0	9	3	307396.3333333333	8	1	no	no	not specific	no	not specific	0	0	0	0	0	1	0	12	1	0	0	0	3	4.666666666666667	3	0	no	no	not specific	1.4	0
1054	AIY	AIZ	2289360	2429440	2314560	2802960	6367680	7212563	46414	57464	11786160	44977	35483	11	4	3217005.5454545454	9	2	no	no	core	no	core	8	12	12	14	23	21	23	219	26	23	148	57	12	48.833333333333336	10	2	no	no	core	38.1	102.5
1056	AIY	ALM	0	0	0	0	0	0	0	0	0	1773	1370	2	2	1571.5	0	2	no	yes	pristi_specific	no	pristi_specific	0	0	0	0	0	0	0	0	0	0	3	0	1	3	0	1	no	no	not specific	0	1.5
1058	AIY	ASE	3034920	5062144	3323400	5193480	10697040	11664659	93811	133654	17562960	83017	3779	11	4	5168442.181818182	9	2	no	no	core	no	core	0	0	1	0	0	0	4	7	4	3	97	3	7	17	5	2	no	no	not specific	1.9	50
1060	AIY	ASG	11400	74240	18720	79680	74880	467004	78	5882	279120	0	403	10	3	101140.7	9	1	no	no	not specific	no	not specific	0	0	0	0	0	0	0	2	0	0	0	0	1	2	1	0	no	no	not specific	0.2	0
1062	AIY	ASH	84120	132608	99240	40200	125400	8448	0	1010	160560	71896	47678	10	4	77116	8	2	no	no	not specific	no	core	0	0	0	0	0	0	0	0	0	0	27	16	2	21.5	0	2	no	yes	pristi_specific	0	21.5
1064	AIY	ASI	564480	986880	911040	138480	752880	1357761	7485	6872	1166160	5477	16527	11	4	537640.1818181818	9	2	no	no	core	no	core	0	0	0	0	0	0	0	0	0	0	12	10	2	11	0	2	no	yes	pristi_specific	0	11
1066	AIY	ASK	2280	0	0	39240	0	56770	0	421	0	0	48	5	2	19751.8	4	1	no	no	not specific	no	not specific	0	0	0	0	0	0	0	0	0	0	0	0	0	0	0	0	no	no	none	0	0
1068	AIY	AUA	2615400	3207168	2655960	3099720	5766000	5780796	61709	37030	10095840	20476	5981	11	4	3031461.8181818184	9	2	no	no	core	no	core	1	0	0	1	0	0	0	0	0	3	0	0	3	1.6666666666666667	3	0	no	no	not specific	0.5	0
1070	AIY	AVA	0	0	0	0	3120	0	0	0	0	1261	92	3	2	1491	1	2	no	no	not specific	no	pristi_specific	0	0	0	0	0	0	0	0	0	0	0	0	0	0	0	0	no	no	none	0	0
1072	AIY	AVB	63360	303360	101400	108240	282120	3041	0	5668	639600	4061	1962	10	4	151281.2	8	2	no	no	not specific	no	core	0	0	0	0	0	0	0	0	0	1	0	0	1	1	1	0	no	no	not specific	0.1	0
1074	AIY	AVD	0	50176	0	55560	0	0	0	0	68880	0	0	3	1	58205.333333333336	3	0	no	no	not specific	no	not specific	0	0	0	0	0	0	0	0	0	0	0	0	0	0	0	0	no	no	none	0	0
1076	AIY	AVE	0	5888	0	0	252120	0	0	1504	344640	3581	1271	6	4	101500.66666666667	4	2	no	no	not specific	no	core	0	0	0	0	0	0	0	0	0	0	0	0	0	0	0	0	no	no	none	0	0
1078	AIY	AVH	11880	41216	32640	34800	52680	29736	0	13	558000	0	0	8	2	95120.625	8	0	no	no	not specific	no	cel_specific	0	0	0	0	0	0	0	0	0	0	0	0	0	0	0	0	no	no	none	0	0
1080	AIY	AVJ	869520	869120	620640	455400	1581840	1354045	0	12346	1339200	0	1300	9	3	789267.8888888889	8	1	no	no	not specific	no	not specific	0	0	0	0	0	0	0	0	0	0	0	0	0	0	0	0	no	no	none	0	0
1082	AIY	AVK	0	0	0	63000	224760	0	0	26736	964080	1486	1626	6	4	213614.66666666666	4	2	no	no	not specific	no	core	0	0	0	0	0	0	0	0	0	0	0	0	0	0	0	0	no	no	none	0	0
1084	AIY	AVL	0	0	0	0	0	0	0	0	0	851	0	1	1	851	0	1	no	no	not specific	no	not specific	0	0	0	0	0	0	0	0	0	0	0	0	0	0	0	0	no	no	none	0	0
1086	AIY	AWA	379560	772608	658320	541320	2343360	3793826	38704	53941	6075840	36094	23149	11	4	1337883.8181818181	9	2	no	no	core	no	core	0	1	0	0	2	3	0	25	1	3	34	0	7	9.857142857142858	6	1	no	no	not specific	3.5	17
1088	AIY	AWB	920280	1345536	848760	978720	2036280	2044752	12311	9596	1951920	1019	1030	11	4	922745.8181818182	9	2	no	no	core	no	core	0	1	2	0	1	1	0	1	0	2	6	4	8	2.25	6	2	no	no	not specific	0.8	5
1090	AIY	AWC	1774680	2766336	1504800	1628760	5057640	5239447	42421	68969	8634720	4871	69002	11	4	2435604.1818181816	9	2	no	no	core	no	core	0	0	0	0	0	0	0	8	1	0	2	52	4	15.75	2	2	no	no	not specific	0.9	27
1092	AIY	BAG	846960	1942016	1212960	1639440	3374160	4800827	30255	10593	6618480	2649	2507	11	4	1861895.1818181819	9	2	no	no	core	no	core	2	0	1	6	3	0	1	1	1	3	0	0	8	2.25	8	0	no	no	not specific	1.8	0
1094	AIY	BDU	0	0	1080	0	0	0	0	288	85680	0	0	3	2	29016	3	0	no	no	not specific	no	cel_specific	0	0	0	0	0	0	0	0	0	0	0	0	0	0	0	0	no	no	none	0	0
1096	AIY	CEP	5040	0	0	0	1800	0	0	0	0	0	0	2	0	3420	2	0	no	no	not specific	no	not specific	0	0	0	0	0	0	0	0	0	0	0	0	0	0	0	0	no	no	none	0	0
1098	AIY	DB	0	0	0	428040	0	0	0	0	0	0	0	1	0	428040	1	0	no	no	not specific	no	not specific	0	0	0	0	0	0	0	0	0	0	0	0	0	0	0	0	no	no	none	0	0
1100	AIY	DVA	0	0	0	600	58680	0	187	350	0	0	0	4	1	14954.25	4	0	no	no	not specific	no	not specific	0	0	0	0	0	0	0	0	0	0	0	0	0	0	0	0	no	no	none	0	0
1102	AIY	FLP	2160	66816	0	128040	0	35143	0	970	124320	0	0	6	2	59574.833333333336	6	0	no	no	not specific	no	cel_specific	0	0	0	0	0	0	0	0	0	0	0	0	0	0	0	0	no	no	none	0	0
1104	AIY	IL1	16560	18944	2400	0	121800	18585	0	0	0	0	0	5	0	35657.8	5	0	no	no	not specific	no	not specific	0	0	0	0	0	0	0	0	0	0	0	0	0	0	0	0	no	no	none	0	0
1106	AIY	IL2	18480	82944	3480	0	27960	0	0	0	4320	0	0	5	1	27436.8	5	0	no	no	not specific	no	not specific	0	0	0	0	0	0	0	0	0	0	0	0	0	0	0	0	no	no	none	0	0
1108	AIY	OLL	2040	77824	0	0	0	0	0	0	0	0	0	2	0	39932	2	0	no	no	not specific	no	not specific	0	0	0	0	0	0	0	0	0	0	0	0	0	0	0	0	no	no	none	0	0
1110	AIY	OLQ	26160	0	0	0	66360	4730	0	0	0	0	0	3	0	32416.666666666668	3	0	no	no	not specific	no	not specific	0	0	0	0	0	0	0	0	0	0	0	0	0	0	0	0	no	no	none	0	0
1112	AIY	PVC	86160	333824	45960	0	5400	8785	131	2912	72240	760	311	10	4	55648.3	8	2	no	no	not specific	no	core	0	0	0	0	0	0	0	0	0	0	0	3	1	3	0	1	no	no	not specific	0	1.5
1114	AIY	PVP	0	0	6120	0	18120	337	0	0	0	0	0	3	0	8192.333333333334	3	0	no	no	not specific	no	not specific	0	0	0	0	0	0	0	0	0	0	0	0	0	0	0	0	no	no	none	0	0
1116	AIY	PVQ	84600	9984	15240	123120	26640	184504	0	2338	180960	0	0	8	2	78423.25	8	0	no	no	not specific	no	cel_specific	0	0	0	0	0	0	0	0	0	0	0	0	0	0	0	0	no	no	none	0	0
1118	AIY	RIA	1069680	1608448	954720	1177560	3761160	4227378	31531	52166	3148800	22202	26440	11	4	1461825.9090909092	9	2	no	no	core	no	core	3	6	5	6	10	7	5	167	11	6	104	45	12	31.25	10	2	no	no	core	22.6	74.5
1120	AIY	RIB	1593360	2270976	1518000	3171480	5053680	6276187	62890	86805	8369040	33452	25360	11	4	2587384.5454545454	9	2	no	no	core	no	core	5	9	6	8	8	7	7	168	12	12	115	46	12	33.583333333333336	10	2	no	no	core	24.2	80.5
1122	AIY	RIF	159600	274176	262320	66840	489240	479846	49	7266	207600	3971	5484	11	4	177853.81818181818	9	2	no	no	core	no	core	0	0	0	0	0	0	0	0	0	0	0	0	0	0	0	0	no	no	none	0	0
1124	AIY	RIG	190560	0	170280	0	26520	337243	16	1764	0	0	0	6	1	121063.83333333333	6	0	no	no	not specific	no	not specific	0	0	0	0	0	0	0	0	0	0	0	0	0	0	0	0	no	no	none	0	0
1126	AIY	RIH	546960	1015040	610560	372840	1893720	2386052	22305	31793	1390560	1720	3710	11	4	752296.3636363636	9	2	no	no	core	no	core	0	0	0	0	0	0	0	1	0	0	8	3	3	4	1	2	no	no	not specific	0.1	5.5
1128	AIY	RIM	284520	307712	549720	119040	1161000	1170216	2022	7210	1063680	11233	9575	11	4	425993.45454545453	9	2	no	no	core	no	core	0	0	0	0	0	0	0	0	0	1	0	0	1	1	1	0	no	no	not specific	0.1	0
1130	AIY	RIR	236280	649728	544680	132120	994680	2076855	20111	10155	1614480	0	0	9	2	697676.5555555555	9	0	yes	no	cel_specific	no	cel_specific	0	1	0	0	0	2	1	1	1	0	0	0	5	1.2	5	0	no	no	not specific	0.6	0
1132	AIY	RIS	706320	480768	1051200	538200	1319280	1766645	296	1162	2781600	6459	8530	11	4	787314.5454545454	9	2	no	no	core	no	core	0	0	0	0	0	0	0	0	0	0	0	0	0	0	0	0	no	no	none	0	0
1134	AIY	RIV	43200	101888	90000	50280	35520	0	0	44	71760	0	0	7	2	56098.857142857145	7	0	no	no	not specific	no	cel_specific	0	1	0	0	0	0	0	1	0	0	0	0	2	1	2	0	no	no	not specific	0.2	0
1136	AIY	RME	0	41216	1440	74160	375480	0	0	788	770880	0	0	6	2	210660.66666666666	6	0	no	no	not specific	no	cel_specific	0	0	0	0	0	0	0	0	0	0	0	0	0	0	0	0	no	no	none	0	0
1138	AIY	RMG	0	0	0	0	0	0	0	360	46560	0	0	2	2	23460	2	0	no	no	not specific	no	cel_specific	0	0	0	0	0	0	0	0	0	0	0	0	0	0	0	0	no	no	none	0	0
1140	AIY	SIA	0	0	0	37080	406200	0	0	13858	257280	4213	1763	6	4	120065.66666666667	4	2	no	no	not specific	no	core	0	0	0	0	0	0	0	0	0	0	0	0	0	0	0	0	no	no	none	0	0
1142	AIY	SIB	248400	440832	324000	112080	393240	631233	6989	1972	466320	2965	4499	11	4	239320.9090909091	9	2	no	no	core	no	core	1	1	0	0	0	0	0	0	0	0	0	0	2	1	2	0	no	no	not specific	0.2	0
1144	AIY	SMB	296760	651264	422160	224400	1458600	779242	2929	18400	1953360	8312	8170	11	4	529417.9090909091	9	2	no	no	core	no	core	0	0	0	0	0	0	0	0	0	0	0	0	0	0	0	0	no	no	none	0	0
1146	AIY	URX	165360	221440	239640	317760	319560	450109	2418	1792	714960	0	0	9	2	270337.6666666667	9	0	yes	no	cel_specific	no	cel_specific	0	0	0	0	0	0	0	0	0	0	0	0	0	0	0	0	no	no	none	0	0
1148	AIY	URY	34680	0	0	0	0	0	0	0	0	0	0	1	0	34680	1	0	no	no	not specific	no	not specific	0	0	0	0	0	0	0	0	0	0	0	0	0	0	0	0	no	no	none	0	0
1156	AIZ	AIZ	326880	807680	558840	257880	1062960	1033021	10193	9641	1207200	2932	3027	11	4	480023.0909090909	9	2	no	no	core	no	core	0	0	0	0	1	0	0	0	0	1	6	11	4	4.75	2	2	no	no	not specific	0.2	8.5
1158	AIZ	ASE	1021200	1779968	994440	1558920	3505680	3160902	39459	15991	3796080	64787	254	11	4	1448880.0909090908	9	2	no	no	core	no	core	1	1	0	0	3	4	2	6	3	3	9	0	9	3.5555555555555554	8	1	no	no	not specific	2.3	4.5
1160	AIZ	ASG	208680	248320	203760	53040	827280	1191843	0	27551	1247520	7602	7361	10	4	402295.7	8	2	no	no	not specific	no	core	0	0	0	0	0	0	0	0	0	1	4	0	2	2.5	1	1	no	no	not specific	0.1	2
1162	AIZ	ASH	309240	830464	805080	634680	1300080	1543618	2930	20949	1426800	1304	3136	11	4	625298.2727272727	9	2	no	no	core	no	core	0	0	0	0	0	0	0	0	0	0	0	0	0	0	0	0	no	no	none	0	0
1164	AIZ	ASI	59400	2048	87720	145320	12960	94954	146	518	152400	52864	30369	11	4	58063.545454545456	9	2	no	no	core	no	core	0	0	0	0	0	0	0	0	0	0	22	7	2	14.5	0	2	no	yes	pristi_specific	0	14.5
1166	AIZ	ASJ	0	0	0	0	0	0	0	0	0	146	0	1	1	146	0	1	no	no	not specific	no	not specific	0	0	0	0	0	0	0	0	0	0	0	0	0	0	0	0	no	no	none	0	0
1168	AIZ	ASK	0	0	0	0	0	0	0	0	0	121	2047	2	2	1084	0	2	no	yes	pristi_specific	no	pristi_specific	0	0	0	0	0	0	0	0	0	0	0	0	0	0	0	0	no	no	none	0	0
1170	AIZ	AUA	394320	737536	207840	664080	956880	1121892	12529	12242	2406960	12698	5239	11	4	593837.8181818182	9	2	no	no	core	no	core	0	0	0	0	1	0	0	0	0	0	8	0	2	4.5	1	1	no	no	not specific	0.1	4
1172	AIZ	AVA	102000	30976	0	215880	113040	0	0	583	308880	69	850	8	4	96534.75	6	2	no	no	not specific	no	core	0	0	0	1	1	0	0	0	0	1	10	0	4	3.25	3	1	no	no	not specific	0.3	5
1174	AIZ	AVB	249240	262400	317640	146400	766680	827903	73	17200	1487040	17781	11870	11	4	373111.54545454547	9	2	no	no	core	no	core	0	0	0	0	0	0	0	0	0	0	0	0	0	0	0	0	no	no	none	0	0
1176	AIZ	AVD	112320	168448	258480	148080	156480	314264	3378	2635	574800	0	0	9	2	193209.44444444444	9	0	yes	no	cel_specific	no	cel_specific	0	0	0	0	0	0	0	0	0	1	0	0	1	1	1	0	no	no	not specific	0.1	0
1178	AIZ	AVE	1914240	3611904	1614600	3113400	5891280	6777998	54645	68515	13686000	36837	4947	11	4	3343124.1818181816	9	2	no	no	core	no	core	4	3	4	5	8	11	8	58	24	20	0	0	10	14.5	10	0	yes	no	cel_specific	14.5	0
1180	AIZ	AVH	477240	1191168	631800	456000	1128840	488970	1468	1697	92640	0	0	9	2	496647	9	0	yes	no	cel_specific	no	cel_specific	0	0	0	0	0	1	0	0	0	0	0	0	1	1	1	0	no	no	not specific	0.1	0
1182	AIZ	AVJ	2040	0	0	0	3240	0	0	0	0	0	0	2	0	2640	2	0	no	no	not specific	no	not specific	0	0	0	0	0	0	0	0	0	0	0	0	0	0	0	0	no	no	none	0	0
1184	AIZ	AVK	172920	370688	339120	0	318600	451121	701	962	1076880	9421	1503	10	4	274191.6	8	2	no	no	not specific	no	core	0	0	0	0	0	1	0	4	0	0	6	2	4	3.25	2	2	no	no	not specific	0.5	4
1186	AIZ	AVL	0	0	0	0	0	0	0	0	7680	0	0	1	1	7680	1	0	no	no	not specific	no	not specific	0	0	0	0	0	0	0	0	0	0	0	0	0	0	0	0	no	no	none	0	0
1188	AIZ	AWA	162720	1102592	873840	1266840	3744960	4389580	36727	52583	7121760	70166	44464	11	4	1715112	9	2	no	no	core	no	core	0	0	0	0	0	1	1	1	2	1	52	3	7	8.714285714285714	5	2	no	no	not specific	0.6	27.5
1190	AIZ	AWB	812160	1576704	1210080	1114560	4203960	3948595	28691	38535	6006720	37018	25749	11	4	1727524.7272727273	9	2	no	no	core	no	core	0	1	0	1	0	1	2	0	1	2	8	0	7	2.2857142857142856	6	1	no	no	not specific	0.8	4
1192	AIZ	AWC	254040	843776	633240	575040	1799040	1847744	16675	12530	3277920	250	35359	11	4	845055.8181818182	9	2	no	no	core	no	core	0	0	0	0	1	0	0	4	3	3	0	0	4	2.75	4	0	no	no	not specific	1.1	0
1194	AIZ	BAG	565920	976640	534480	761280	1076160	1291191	5509	7964	1541040	12487	12525	11	4	616836	9	2	no	no	core	no	core	0	0	0	1	0	1	1	0	2	2	2	0	6	1.5	5	1	no	no	not specific	0.7	1
1196	AIZ	BDU	0	0	0	0	5280	0	0	0	0	0	0	1	0	5280	1	0	no	no	not specific	no	not specific	0	0	0	0	0	0	0	0	0	0	0	0	0	0	0	0	no	no	none	0	0
1198	AIZ	CEP	0	0	0	17520	0	0	0	0	0	0	0	1	0	17520	1	0	no	no	not specific	no	not specific	0	0	0	0	0	0	0	0	0	0	0	0	0	0	0	0	no	no	none	0	0
1200	AIZ	DA	9840	0	0	0	0	0	0	0	0	0	0	1	0	9840	1	0	no	no	not specific	no	not specific	0	0	0	0	0	0	0	0	0	0	0	0	0	0	0	0	no	no	none	0	0
1202	AIZ	DVA	903480	1491456	1287360	1437840	3074160	4501093	27553	33057	7142880	4991	49	11	4	1809447.1818181819	9	2	no	no	core	no	core	0	0	0	0	0	0	0	4	1	1	2	0	4	2	3	1	no	no	not specific	0.6	1
1204	AIZ	DVC	108360	503552	616920	204480	618120	797152	9069	9774	1167600	0	0	9	2	448336.3333333333	9	0	yes	no	cel_specific	no	cel_specific	0	0	0	0	0	0	0	0	0	0	0	0	0	0	0	0	no	no	none	0	0
1206	AIZ	FLP	0	0	0	20640	0	0	0	0	0	0	0	1	0	20640	1	0	no	no	not specific	no	not specific	0	0	0	0	0	0	0	0	0	0	0	0	0	0	0	0	no	no	none	0	0
1208	AIZ	IL1	9600	32256	0	4200	19560	6758	0	0	0	0	312	6	1	12114.333333333334	5	1	no	no	not specific	no	not specific	0	0	0	0	0	0	0	0	0	0	0	0	0	0	0	0	no	no	none	0	0
1210	AIZ	IL2	0	0	0	1440	7320	23654	184	0	0	0	736	5	1	6666.8	4	1	no	no	not specific	no	not specific	0	0	0	0	0	0	0	0	0	0	0	0	0	0	0	0	no	no	none	0	0
1212	AIZ	OLQ	34200	27136	0	6240	3600	25005	0	0	0	459	0	6	1	16106.666666666666	5	1	no	no	not specific	no	not specific	0	0	0	0	0	0	0	0	0	0	0	0	0	0	0	0	no	no	none	0	0
1214	AIZ	PVC	0	0	14640	4200	57240	0	0	0	0	0	1093	4	1	19293.25	3	1	no	no	not specific	no	not specific	0	0	0	0	0	0	0	0	0	0	0	0	0	0	0	0	no	no	none	0	0
1216	AIZ	PVP	7800	0	12480	27720	597000	8785	2433	967	192240	2481	415	10	4	85232.1	8	2	no	no	not specific	no	core	0	0	0	0	0	0	0	0	0	0	0	0	0	0	0	0	no	no	none	0	0
1218	AIZ	PVQ	3360	768	0	78480	0	0	0	0	0	421	0	4	1	20757.25	3	1	no	no	not specific	no	not specific	0	0	0	0	0	0	0	0	0	0	0	0	0	0	0	0	no	no	none	0	0
1220	AIZ	PVT	0	0	0	2160	28320	226744	143	0	0	0	0	4	0	64341.75	4	0	no	no	not specific	no	not specific	0	0	0	0	0	0	0	0	0	0	0	0	0	0	0	0	no	no	none	0	0
1222	AIZ	RIA	2264640	3275776	2702880	3230280	8398440	8668322	79226	106128	11744880	62039	49141	11	4	3689250.1818181816	9	2	no	no	core	no	core	5	7	4	12	15	17	21	58	24	20	51	3	12	19.75	10	2	no	no	core	18.3	27
1224	AIZ	RIB	1143840	1509376	1230240	2344920	4407840	3993537	32231	32790	6953040	90237	50013	11	4	1980733.0909090908	9	2	no	no	core	no	core	1	1	1	1	1	0	1	0	0	0	2	6	8	1.75	6	2	no	no	not specific	0.6	4
1226	AIZ	RIC	58440	218112	62640	244080	440040	17909	42	5252	930240	5455	958	11	4	180288	9	2	no	no	core	no	core	0	0	0	0	0	0	0	11	0	0	0	0	1	11	1	0	no	no	not specific	1.1	0
1228	AIZ	RID	82320	227840	27600	49560	65400	378132	1100	415	167040	0	3762	10	3	100316.9	9	1	no	no	not specific	no	not specific	0	0	0	0	0	0	0	0	0	1	0	0	1	1	1	0	no	no	not specific	0.1	0
1230	AIZ	RIF	0	0	0	17160	54720	162539	68	5152	85440	0	2451	7	3	46790	6	1	no	no	not specific	no	not specific	0	0	0	0	0	0	0	0	0	0	0	0	0	0	0	0	no	no	none	0	0
1232	AIZ	RIG	1146600	2036992	1216800	1235160	3037080	4166552	25598	48093	6018720	6020	6384	11	4	1722181.7272727273	9	2	no	no	core	no	core	0	0	0	0	0	0	0	4	0	0	4	7	3	5	1	2	no	no	not specific	0.4	5.5
1234	AIZ	RIH	714360	1489920	1166640	440040	1968360	2108282	29070	29234	7182000	5470	8893	11	4	1376569.9090909092	9	2	no	no	core	no	core	0	0	0	0	0	0	0	0	0	1	1	0	2	1	1	1	no	no	not specific	0.1	0.5
1236	AIZ	RIM	1504920	3279616	1694400	2103840	4857840	6538751	35855	47900	11597040	62069	29638	11	4	2886533.5454545454	9	2	no	no	core	no	core	7	11	8	14	20	17	12	69	24	41	81	26	12	27.5	10	2	no	no	core	22.3	53.5
1238	AIZ	RIP	0	0	0	0	0	0	0	0	0	5233	3163	2	2	4198	0	2	no	yes	pristi_specific	no	pristi_specific	0	0	0	0	0	0	0	0	0	0	17	11	2	14	0	2	no	yes	pristi_specific	0	14
1240	AIZ	RIR	1062360	1006848	1023960	1489200	2678880	1620663	12896	27910	4427280	27676	9966	11	4	1217058.0909090908	9	2	no	no	core	no	core	0	0	0	0	0	0	0	0	0	0	65	6	2	35.5	0	2	no	yes	pristi_specific	0	35.5
1242	AIZ	RIS	0	0	0	0	0	0	0	0	0	0	66	1	1	66	0	1	no	no	not specific	no	not specific	0	0	0	0	0	0	0	0	0	0	0	0	0	0	0	0	no	no	none	0	0
1244	AIZ	RIV	0	0	4200	0	0	0	0	0	0	0	0	1	0	4200	1	0	no	no	not specific	no	not specific	0	0	0	0	0	0	0	0	0	0	0	0	0	0	0	0	no	no	none	0	0
1246	AIZ	RMD	0	0	0	0	0	0	0	0	0	179	132	2	2	155.5	0	2	no	yes	pristi_specific	no	pristi_specific	0	0	0	0	0	0	0	0	0	0	0	0	0	0	0	0	no	no	none	0	0
1248	AIZ	RME	840	3584	0	4800	49440	29736	16	0	12720	0	0	7	1	14448	7	0	no	no	not specific	no	not specific	0	0	0	0	0	0	0	0	0	0	0	0	0	0	0	0	no	no	none	0	0
1250	AIZ	RMG	0	0	0	0	47040	30074	0	0	0	0	0	2	0	38557	2	0	no	no	not specific	no	not specific	0	0	0	0	0	0	0	0	0	0	0	0	0	0	0	0	no	no	none	0	0
1252	AIZ	SAA	162720	5888	84720	10320	34680	0	39	373	0	0	0	7	1	42677.142857142855	7	0	no	no	not specific	no	not specific	0	0	0	0	0	0	0	0	0	0	0	0	0	0	0	0	no	no	none	0	0
1254	AIZ	SIA	316320	434944	166320	285000	636480	604538	6473	5912	1596000	5335	6402	11	4	369429.45454545453	9	2	no	no	core	no	core	0	0	0	0	0	0	0	1	0	0	1	0	2	1	1	1	no	no	not specific	0.1	0.5
1256	AIZ	SIB	249600	644864	225120	288360	1203720	1072218	2851	8724	2293440	6489	3743	11	4	545375.3636363636	9	2	no	no	core	no	core	0	1	0	0	0	0	0	0	0	0	0	0	1	1	1	0	no	no	not specific	0.1	0
1258	AIZ	SMB	2969040	4724480	3736920	4755960	10293360	12358069	92179	150897	18567360	127607	69889	11	4	5258705.545454546	9	2	no	no	core	no	core	10	12	11	29	32	40	35	95	56	48	110	25	12	41.916666666666664	10	2	no	no	core	36.8	67.5
1260	AIZ	SMD	2760	0	2880	74040	12600	0	167	1504	15120	24	0	8	3	13636.875	7	1	no	no	not specific	no	not specific	0	0	0	3	0	0	0	7	0	0	0	0	2	5	2	0	no	no	not specific	1	0
1262	AIZ	URA	0	0	0	0	3120	0	0	0	0	0	0	1	0	3120	1	0	no	no	not specific	no	not specific	0	0	0	0	0	0	0	0	0	0	0	0	0	0	0	0	no	no	none	0	0
1264	AIZ	URX	149040	19968	50760	474240	207240	231136	799	186	721680	314	582	11	4	168722.27272727274	9	2	no	no	core	no	core	0	0	0	0	0	0	0	0	0	0	0	0	0	0	0	0	no	no	none	0	0
1266	AIZ	URY	94440	70656	0	18240	16200	111174	416	811	8400	5283	2561	10	4	32818.1	8	2	no	no	not specific	no	core	0	0	0	0	0	0	0	3	1	0	9	0	3	4.333333333333333	2	1	no	no	not specific	0.4	4.5
1269	ALA	ALM	34200	27648	8400	48000	3480	16220	187	778	82800	0	0	9	2	24634.777777777777	9	0	yes	no	cel_specific	no	cel_specific	0	0	0	0	0	0	0	0	0	0	0	0	0	0	0	0	no	no	none	0	0
1271	ALA	ALN	0	0	0	2400	3240	15544	0	105	36960	168	0	6	3	9736.166666666666	5	1	no	no	not specific	no	not specific	0	0	0	0	0	0	0	0	0	0	0	0	0	0	0	0	no	no	none	0	0
1273	ALA	ASE	0	14848	10200	35400	82560	100362	1493	444	91200	2965	0	9	3	37719.11111111111	8	1	no	no	not specific	no	not specific	0	0	0	0	0	0	0	0	0	0	0	0	0	0	0	0	no	no	none	0	0
1275	ALA	ASG	0	0	0	0	0	0	0	0	0	406	134	2	2	270	0	2	no	yes	pristi_specific	no	pristi_specific	0	0	0	0	0	0	0	0	0	0	4	0	1	4	0	1	no	no	not specific	0	2
1277	ALA	ASH	1560	0	0	0	0	0	0	0	0	0	0	1	0	1560	1	0	no	no	not specific	no	not specific	0	0	0	0	0	0	0	0	0	0	0	0	0	0	0	0	no	no	none	0	0
1279	ALA	ASI	0	8192	0	0	0	0	0	0	0	0	2738	2	1	5465	1	1	no	no	not specific	no	not specific	0	0	0	0	0	0	0	0	0	0	0	0	0	0	0	0	no	no	none	0	0
1281	ALA	ASJ	500520	726016	197160	831360	1190040	902583	14894	23978	4015920	16510	8249	11	4	766111.8181818182	9	2	no	no	core	no	core	0	0	0	2	1	0	0	4	0	0	0	2	4	2.25	3	1	no	no	not specific	0.7	1
1283	ALA	ASK	275280	633344	618360	215160	851640	1079991	17755	12691	2338560	7229	3586	11	4	550326.9090909091	9	2	no	no	core	no	core	0	0	0	0	0	0	0	0	0	0	1	0	1	1	0	1	no	no	not specific	0	0.5
1285	ALA	AVA	0	0	0	0	0	0	0	2613	91440	0	0	2	2	47026.5	2	0	no	no	not specific	no	cel_specific	0	0	0	0	0	0	1	0	0	1	0	0	2	1	2	0	no	no	not specific	0.2	0
1287	ALA	AVD	44040	79872	44520	65880	67200	150036	867	3810	256800	2490	1344	11	4	65169	9	2	no	no	core	no	core	0	0	0	0	0	0	0	1	0	0	0	0	1	1	1	0	no	no	not specific	0.1	0
1289	ALA	AVE	351720	233728	165000	358200	725760	692735	15451	23020	1358400	6659	3169	11	4	357622	9	2	no	no	core	no	core	2	3	3	4	4	3	7	12	7	5	16	9	12	6.25	10	2	no	no	core	5	12.5
1291	ALA	AVH	1440	11776	84960	13680	190080	243301	2403	1127	284160	0	0	9	2	92547.44444444444	9	0	yes	no	cel_specific	no	cel_specific	0	0	0	0	0	0	0	0	0	0	0	0	0	0	0	0	no	no	none	0	0
1293	ALA	AVJ	2760	58368	74160	101040	122160	85493	2104	1911	310080	1469	497	11	4	69094.72727272728	9	2	no	no	core	no	core	0	0	0	0	0	0	0	0	0	0	0	0	0	0	0	0	no	no	none	0	0
1295	ALA	AWA	0	18944	0	3240	0	20613	0	0	92400	0	798	5	2	27199	4	1	no	no	not specific	no	not specific	0	0	0	0	0	0	0	0	0	0	0	0	0	0	0	0	no	no	none	0	0
1297	ALA	AWC	0	15360	0	0	0	8785	0	574	0	0	0	3	1	8239.666666666666	3	0	no	no	not specific	no	not specific	0	0	0	0	0	0	0	0	0	0	0	0	0	0	0	0	no	no	none	0	0
1300	ALA	CAN	35880	656384	243120	402840	489960	925562	0	0	891120	19858	6717	9	3	407937.8888888889	7	2	no	no	not specific	no	not specific	0	0	0	0	0	1	0	0	0	0	11	0	2	6	1	1	no	no	not specific	0.1	5.5
1302	ALA	CEP	5280	6144	0	0	59160	0	0	152	0	0	181	5	2	14183.4	4	1	no	no	not specific	no	not specific	0	4	3	0	4	1	4	0	2	3	0	0	7	3	7	0	no	no	not specific	2.1	0
1304	ALA	IL1	167520	98560	62760	231480	239760	170648	1197	2758	189600	3688	238	11	4	106200.81818181818	9	2	no	no	core	no	core	1	0	0	2	0	0	0	0	0	0	0	0	2	1.5	2	0	no	no	not specific	0.3	0
1306	ALA	IL2	53520	129792	80040	178800	126000	142262	1871	1362	370080	958	151	11	4	98621.45454545454	9	2	no	no	core	no	core	0	0	0	2	0	0	0	0	0	0	0	0	1	2	1	0	no	no	not specific	0.2	0
1308	ALA	OLL	35880	67328	28800	45840	76560	51701	909	1242	113520	405	88	11	4	38388.454545454544	9	2	no	no	core	no	core	0	0	0	0	0	0	0	0	0	0	0	0	0	0	0	0	no	no	none	0	0
1310	ALA	OLQ	74040	103680	54240	54720	78000	191938	480	948	203040	778	110	11	4	69270.36363636363	9	2	no	no	core	no	core	0	0	0	0	0	0	0	0	0	0	0	0	0	0	0	0	no	no	none	0	0
1312	ALA	PVQ	513840	1042688	431040	959640	517440	1895393	23507	19120	4570800	6665	1900	11	4	907457.5454545454	9	2	no	no	core	no	core	0	0	0	0	0	0	0	0	0	0	6	3	2	4.5	0	2	no	yes	pristi_specific	0	4.5
1314	ALA	RIA	0	0	0	0	0	0	0	3872	0	0	0	1	1	3872	1	0	no	no	not specific	no	not specific	0	0	0	0	0	0	0	2	0	0	0	0	1	2	1	0	no	no	not specific	0.2	0
1316	ALA	RID	0	0	0	0	0	0	0	43047	0	0	0	1	1	43047	1	0	no	no	not specific	no	not specific	0	0	0	0	0	0	0	0	0	0	0	0	0	0	0	0	no	no	none	0	0
1318	ALA	RIF	33840	0	0	0	0	0	0	185	21600	829	0	4	3	14113.5	3	1	no	no	not specific	no	not specific	0	0	0	0	0	0	0	0	0	0	0	0	0	0	0	0	no	no	none	0	0
1320	ALA	RIR	37800	0	0	0	0	0	0	0	0	0	0	1	0	37800	1	0	no	no	not specific	no	not specific	0	0	0	0	0	0	0	0	0	0	0	0	0	0	0	0	no	no	none	0	0
1322	ALA	RMD	0	0	0	0	18000	0	0	7304	28320	0	0	3	2	17874.666666666668	3	0	no	no	not specific	no	cel_specific	0	0	0	0	0	0	0	3	0	0	0	0	1	3	1	0	no	no	not specific	0.3	0
1324	ALA	RMG	0	0	0	6120	1440	0	0	0	74160	0	0	3	1	27240	3	0	no	no	not specific	no	not specific	0	0	0	0	0	0	0	0	0	0	0	0	0	0	0	0	no	no	none	0	0
1326	ALA	SAA	1800	0	840	253200	0	21626	48	2237	48240	0	0	7	2	46855.857142857145	7	0	no	no	not specific	no	cel_specific	0	0	0	0	0	0	0	0	0	0	0	0	0	0	0	0	no	no	none	0	0
1328	ALA	SIA	18360	87552	39000	63600	44040	112865	2867	1409	118080	514	825	11	4	44464.72727272727	9	2	no	no	core	no	core	0	0	0	0	0	0	0	0	0	0	0	0	0	0	0	0	no	no	none	0	0
1330	ALA	SIB	50280	67840	27000	41640	113400	116243	946	851	176400	691	486	11	4	54161.545454545456	9	2	no	no	core	no	core	0	0	0	0	0	0	0	0	0	0	0	0	0	0	0	0	no	no	none	0	0
1332	ALA	SMB	4680	0	7080	23400	344280	0	0	192	204240	0	0	6	2	97312	6	0	no	no	not specific	no	cel_specific	0	0	0	0	0	0	0	0	0	0	0	0	0	0	0	0	no	no	none	0	0
1334	ALA	SMD	26400	44544	1680	23400	89280	70625	375	222	108960	1506	1854	11	4	33531.454545454544	9	2	no	no	core	no	core	0	0	0	0	0	0	0	0	0	0	0	0	0	0	0	0	no	no	none	0	0
1336	ALA	URA	0	0	0	1560	0	13178	0	0	13440	0	35	4	2	7053.25	3	1	no	no	not specific	no	not specific	0	0	0	0	0	0	0	0	0	0	0	0	0	0	0	0	no	no	none	0	0
1338	ALA	URB	53520	6912	46560	7200	11160	61501	0	0	130320	0	0	7	1	45310.42857142857	7	0	no	no	not specific	no	not specific	0	0	0	0	0	0	0	0	0	0	0	0	0	0	0	0	no	no	none	0	0
1340	ALA	URX	87600	95744	77760	90960	302160	337581	969	31320	221520	585	115	11	4	113301.27272727272	9	2	no	no	core	no	core	0	0	0	0	0	0	0	0	0	0	0	0	0	0	0	0	no	no	none	0	0
1342	ALA	URY	52680	86784	27960	43320	97200	85155	372	1334	101040	815	46	11	4	45155.09090909091	9	2	no	no	core	no	core	0	0	0	0	0	0	0	0	0	0	0	0	0	0	0	0	no	no	none	0	0
1348	ALM	ALM	0	0	0	0	0	0	0	0	0	56720	18830	2	2	37775	0	2	no	yes	pristi_specific	no	pristi_specific	0	0	0	0	0	0	0	1	0	0	6	16	3	7.666666666666667	1	2	no	no	not specific	0.1	11
1350	ALM	ALN	0	0	0	79920	12000	0	0	259	50640	5049	150	6	4	24669.666666666668	4	2	no	no	not specific	no	core	0	0	0	0	0	0	0	0	1	0	0	0	1	1	1	0	no	no	not specific	0.1	0
1352	ALM	ASE	0	28672	0	0	0	0	0	0	0	0	0	1	0	28672	1	0	no	no	not specific	no	not specific	0	0	0	0	0	0	0	0	0	0	0	0	0	0	0	0	no	no	none	0	0
1354	ALM	ASG	0	0	0	0	0	0	0	0	0	8	0	1	1	8	0	1	no	no	not specific	no	not specific	0	0	0	0	0	0	0	0	0	0	0	0	0	0	0	0	no	no	none	0	0
1356	ALM	ASH	6000	0	138240	33360	15720	42915	839	0	0	0	0	6	0	39512.333333333336	6	0	no	no	not specific	no	not specific	0	0	0	0	0	0	0	0	0	0	0	0	0	0	0	0	no	no	none	0	0
1358	ALM	ASJ	33000	96000	20640	0	104280	66231	459	1200	432960	2229	8	10	4	75700.7	8	2	no	no	not specific	no	core	0	0	0	0	0	0	0	0	0	0	0	0	0	0	0	0	no	no	none	0	0
1360	ALM	ASK	0	0	27000	0	0	0	0	0	0	0	0	1	0	27000	1	0	no	no	not specific	no	not specific	0	0	0	0	0	0	0	0	0	0	0	0	0	0	0	0	no	no	none	0	0
1362	ALM	AVA	0	13568	3840	0	66960	12165	0	183	0	0	0	5	1	19343.2	5	0	no	no	not specific	no	not specific	0	0	0	0	0	0	0	0	0	0	0	0	0	0	0	0	no	no	none	0	0
1364	ALM	AVB	192360	477440	377160	288960	1317840	1042482	13225	8044	3062160	18082	17006	11	4	619523.5454545454	9	2	no	no	core	no	core	0	0	0	1	1	1	0	0	1	0	36	19	6	9.833333333333334	4	2	no	no	not specific	0.4	27.5
1366	ALM	AVD	414360	1053952	847800	939360	1874640	4053010	30974	26865	6349920	47043	29737	11	4	1424332.8181818181	9	2	no	no	core	no	core	0	0	0	0	0	3	2	3	1	5	3	12	7	4.142857142857143	5	2	no	no	not specific	1.4	7.5
1368	ALM	AVE	111480	206336	106320	195480	322320	169635	3668	2872	208800	1124	994	11	4	120820.81818181818	9	2	no	no	core	no	core	0	0	0	0	1	0	0	3	0	0	0	0	2	2	2	0	no	no	not specific	0.4	0
1370	ALM	AVH	256800	522752	267480	408720	629040	468356	3477	505	923760	0	0	9	2	386765.55555555556	9	0	yes	no	cel_specific	no	cel_specific	0	0	0	0	0	0	0	0	0	0	0	0	0	0	0	0	no	no	none	0	0
1372	ALM	AVJ	392760	285952	626280	500760	1016760	1161429	15332	1816	2241120	1827	4761	11	4	568072.4545454546	9	2	no	no	core	no	core	0	0	0	0	0	0	1	0	0	0	2	3	3	2	1	2	no	no	not specific	0.1	2.5
1374	ALM	AVK	0	0	0	0	0	0	0	0	0	0	56	1	1	56	0	1	no	no	not specific	no	not specific	0	0	0	0	0	0	0	0	0	0	0	0	0	0	0	0	no	no	none	0	0
1376	ALM	AWA	0	92672	0	0	0	0	0	0	0	0	0	1	0	92672	1	0	no	no	not specific	no	not specific	0	0	0	0	0	0	0	0	0	0	0	0	0	0	0	0	no	no	none	0	0
1378	ALM	AWB	0	126464	10800	0	0	36833	0	515	0	17725	9327	6	3	33610.666666666664	4	2	no	no	not specific	no	not specific	0	0	0	0	0	0	0	0	0	0	25	3	2	14	0	2	no	yes	pristi_specific	0	14
1380	ALM	BDU	508440	1544704	1539480	1445640	3158400	4160808	27730	49603	5148720	48491	19211	11	4	1604657	9	2	no	no	core	no	core	2	2	4	6	9	11	13	29	16	15	14	2	12	10.25	10	2	no	no	core	10.7	8
1382	ALM	CAN	0	0	0	0	0	0	0	0	0	0	160	1	1	160	0	1	no	no	not specific	no	not specific	0	0	0	0	0	0	0	0	0	0	0	0	0	0	0	0	no	no	none	0	0
1384	ALM	CEP	482280	1461504	721800	1061520	1905960	3263968	16419	20839	3470160	5218	2086	11	4	1128341.2727272727	9	2	no	no	core	no	core	1	3	4	7	10	12	10	9	14	17	0	4	11	8.272727272727273	10	1	no	no	not specific	8.7	2
1386	ALM	DVA	2880	23040	68760	0	0	26357	0	156	0	0	4389	6	2	20930.333333333332	5	1	no	no	not specific	no	not specific	0	0	0	0	0	0	0	0	0	0	0	0	0	0	0	0	no	no	none	0	0
1388	ALM	FLP	0	0	0	25560	0	0	0	0	0	0	0	1	0	25560	1	0	no	no	not specific	no	not specific	0	0	0	0	0	0	0	0	0	0	0	0	0	0	0	0	no	no	none	0	0
1390	ALM	IL1	151920	126208	125640	177000	198360	234177	827	324	189600	2378	225	11	4	109696.27272727272	9	2	no	no	core	no	core	0	0	0	0	0	0	0	0	0	0	0	0	0	0	0	0	no	no	none	0	0
1392	ALM	IL2	0	140288	3000	0	108000	0	0	192	0	0	0	4	1	62870	4	0	no	no	not specific	no	not specific	0	0	0	0	1	0	0	0	0	0	0	0	1	1	1	0	no	no	not specific	0.1	0
1394	ALM	OLL	5160	0	0	0	0	0	104	246	0	0	0	3	1	1836.6666666666667	3	0	no	no	not specific	no	not specific	0	0	0	0	0	0	0	0	0	0	0	0	0	0	0	0	no	no	none	0	0
1396	ALM	OLQ	31560	4608	9360	0	0	124354	0	0	0	34	190	6	2	28351	4	2	no	no	not specific	no	pristi_specific	0	0	0	0	0	0	0	0	0	0	0	0	0	0	0	0	no	no	none	0	0
1398	ALM	PVC	0	343296	451920	1131600	375360	2356316	25719	29517	3576000	113401	40946	10	4	844407.5	8	2	no	no	not specific	no	core	0	0	0	2	2	9	10	25	12	17	63	16	9	17.333333333333332	7	2	no	no	not specific	7.7	39.5
1400	ALM	PVP	1320	0	0	54600	0	0	751	0	245040	8514	452	6	3	51779.5	4	2	no	no	not specific	no	not specific	0	0	0	0	0	0	0	0	0	0	6	0	1	6	0	1	no	no	not specific	0	3
1402	ALM	PVQ	0	0	1800	0	78360	95293	0	0	0	4521	3013	5	2	36597.4	3	2	no	no	not specific	no	pristi_specific	0	0	0	0	0	0	0	0	0	0	1	0	1	1	0	1	no	no	not specific	0	0.5
1404	ALM	PVR	1042920	2792448	1883640	895680	3644520	2285352	39894	16466	2732400	20751	21531	11	4	1397782	9	2	no	no	core	no	core	2	0	2	0	1	0	1	0	2	0	0	5	6	2.1666666666666665	5	1	no	no	not specific	0.8	2.5
1406	ALM	RIC	140520	145152	67320	27360	22440	94955	5676	982	10320	1741	173	11	4	46967.181818181816	9	2	no	no	core	no	core	0	0	0	0	0	0	1	5	0	0	0	0	2	3	2	0	no	no	not specific	0.6	0
1408	ALM	RID	0	7424	149880	0	538080	702873	10649	854	803760	0	707	8	3	276778.375	7	1	no	no	not specific	no	not specific	0	0	0	0	1	0	0	0	0	1	0	0	2	1	2	0	no	no	not specific	0.2	0
1410	ALM	RIF	205680	533248	333360	940920	999360	1069515	10771	21519	1535520	99765	13683	11	4	523940.0909090909	9	2	no	no	core	no	core	0	1	0	2	1	2	1	2	0	2	7	0	8	2.25	7	1	no	no	not specific	1.1	3.5
1412	ALM	RIG	0	0	0	0	0	0	0	0	0	204	0	1	1	204	0	1	no	no	not specific	no	not specific	0	0	0	0	0	0	0	0	0	0	0	0	0	0	0	0	no	no	none	0	0
1414	ALM	RIH	0	0	0	0	0	0	0	0	0	3316	1198	2	2	2257	0	2	no	yes	pristi_specific	no	pristi_specific	0	0	0	0	0	0	0	0	0	0	0	1	1	1	0	1	no	no	not specific	0	0.5
1416	ALM	RIM	0	0	0	0	11160	0	523	0	0	0	766	3	1	4149.666666666667	2	1	no	no	not specific	no	not specific	0	0	0	0	0	0	0	0	0	0	0	0	0	0	0	0	no	no	none	0	0
1418	ALM	RIP	0	0	0	40680	15000	153753	663	0	0	581	2008	6	2	35447.5	4	2	no	no	not specific	no	pristi_specific	0	0	0	0	0	0	0	0	0	0	0	0	0	0	0	0	no	no	none	0	0
1420	ALM	RIR	109200	0	0	0	0	0	0	128	0	0	0	2	1	54664	2	0	no	no	not specific	no	not specific	0	0	0	0	0	0	0	0	0	0	0	0	0	0	0	0	no	no	none	0	0
1422	ALM	RIS	0	0	0	0	0	0	0	0	0	67774	37233	2	2	52503.5	0	2	no	yes	pristi_specific	no	pristi_specific	0	0	0	0	0	0	0	0	0	0	2	2	2	2	0	2	no	yes	pristi_specific	0	2
1424	ALM	RIV	4080	69120	0	61800	0	0	325	0	0	0	0	4	0	33831.25	4	0	no	no	not specific	no	not specific	0	0	0	0	0	0	0	0	0	0	0	0	0	0	0	0	no	no	none	0	0
1426	ALM	RMD	165000	160000	38400	0	202560	269659	250	5196	190560	3640	0	9	3	115029.44444444444	8	1	no	no	not specific	no	not specific	0	0	0	0	0	0	0	2	1	0	0	0	2	1.5	2	0	no	no	not specific	0.3	0
1428	ALM	RMG	59520	510720	329280	102600	206400	1178326	11196	11339	1382880	11715	8652	11	4	346602.54545454547	9	2	no	no	core	no	core	0	0	0	0	1	0	0	3	0	0	0	0	2	2	2	0	no	no	not specific	0.4	0
1430	ALM	SAA	277320	482048	352560	400920	506520	1130004	2843	2157	843360	0	2455	10	3	400018.7	9	1	no	no	not specific	no	not specific	0	0	0	0	0	0	0	0	0	0	0	0	0	0	0	0	no	no	none	0	0
1432	ALM	SIA	215640	322048	533640	524040	1287720	1283419	15789	7302	3553920	41448	17097	11	4	709278.4545454546	9	2	no	no	core	no	core	0	0	0	0	0	0	0	1	0	0	0	0	1	1	1	0	no	no	not specific	0.1	0
1434	ALM	SIB	186840	961280	540120	519720	742800	2595900	8800	15008	1566720	45544	23962	11	4	655154	9	2	no	no	core	no	core	0	0	0	0	0	0	0	0	0	0	0	3	1	3	0	1	no	no	not specific	0	1.5
1436	ALM	SMB	213600	745472	689640	537240	1013400	1611540	12988	18026	1121040	6191	509	11	4	542695.0909090909	9	2	no	no	core	no	core	0	0	0	0	0	0	0	2	1	0	0	0	2	1.5	2	0	no	no	not specific	0.3	0
1438	ALM	SMD	17400	76800	0	79920	29040	2027	0	1075	38640	8751	5059	9	4	28745.777777777777	7	2	no	no	not specific	no	core	0	0	0	0	0	0	0	1	0	0	0	0	1	1	1	0	no	no	not specific	0.1	0
1440	ALM	URB	495960	496128	715080	442320	283680	252763	2014	1997	900720	1046	0	10	3	359170.8	9	1	no	no	not specific	no	not specific	0	0	1	0	0	0	1	1	0	0	0	0	3	1	3	0	no	no	not specific	0.3	0
1442	ALM	URX	127080	515072	261840	341040	621000	377456	4287	4865	1440000	2061	0	10	3	369470.1	9	1	no	no	not specific	no	not specific	0	0	0	0	0	0	0	0	0	0	0	0	0	0	0	0	no	no	none	0	0
1444	ALM	URY	25200	24576	59880	27840	45720	129085	0	0	5280	17425	5363	9	3	37818.77777777778	7	2	no	no	not specific	no	not specific	0	0	0	0	0	0	0	0	0	0	2	0	1	2	0	1	no	no	not specific	0	1
1447	ALN	ASJ	0	0	0	0	15840	41902	248	721	22320	634	99	7	4	11680.57142857143	5	2	no	no	not specific	no	core	0	0	0	0	0	0	0	0	0	0	1	0	1	1	0	1	no	no	not specific	0	0.5
1449	ALN	AVA	0	0	0	0	143400	275742	6	3358	320160	3977	4612	7	4	107322.14285714286	5	2	no	no	not specific	no	core	0	0	0	0	0	2	0	6	0	2	3	0	4	3.25	3	1	no	no	not specific	1	1.5
1451	ALN	AVB	0	0	0	0	5280	0	0	0	0	0	0	1	0	5280	1	0	no	no	not specific	no	not specific	0	0	0	0	0	0	0	0	0	0	0	0	0	0	0	0	no	no	none	0	0
1453	ALN	AVD	0	0	0	0	0	0	0	0	0	0	1050	1	1	1050	0	1	no	no	not specific	no	not specific	0	0	0	0	0	0	0	0	0	0	0	0	0	0	0	0	no	no	none	0	0
1455	ALN	AVE	0	0	0	0	0	0	74	0	0	3640	0	2	1	1857	1	1	no	no	not specific	no	not specific	0	0	0	0	0	0	0	0	0	0	0	0	0	0	0	0	no	no	none	0	0
1457	ALN	AVH	0	0	0	0	4680	0	592	172	137520	0	0	4	2	35741	4	0	no	no	not specific	no	cel_specific	0	0	0	0	0	0	0	0	0	0	0	0	0	0	0	0	no	no	none	0	0
1459	ALN	AVJ	0	0	0	65760	30960	0	0	0	4800	11867	8412	5	3	24359.8	3	2	no	no	not specific	no	not specific	0	0	0	0	0	0	0	0	0	0	0	0	0	0	0	0	no	no	none	0	0
1461	ALN	AVK	0	0	0	0	0	277432	1798	139	606720	0	0	4	2	221522.25	4	0	no	no	not specific	no	cel_specific	0	0	0	0	0	0	0	0	0	0	0	0	0	0	0	0	no	no	none	0	0
1463	ALN	BDU	0	0	0	0	0	0	0	0	0	4631	0	1	1	4631	0	1	no	no	not specific	no	not specific	0	0	0	0	0	0	0	0	0	0	0	0	0	0	0	0	no	no	none	0	0
1465	ALN	CEP	0	0	0	0	0	0	50	0	151200	1306	0	3	2	50852	2	1	no	no	not specific	no	not specific	0	0	0	0	0	0	0	0	0	0	0	0	0	0	0	0	no	no	none	0	0
1467	ALN	DVA	0	0	0	0	0	0	0	0	0	225	0	1	1	225	0	1	no	no	not specific	no	not specific	0	0	0	0	0	0	0	0	0	0	0	0	0	0	0	0	no	no	none	0	0
1469	ALN	DVC	0	0	0	0	0	0	473	0	0	0	0	1	0	473	1	0	no	no	not specific	no	not specific	0	0	0	0	0	0	0	0	0	0	0	0	0	0	0	0	no	no	none	0	0
1471	ALN	IL1	0	0	0	0	2280	4055	0	0	0	2786	693	4	2	2453.5	2	2	no	no	not specific	no	pristi_specific	0	0	0	0	0	0	0	0	0	0	2	0	1	2	0	1	no	no	not specific	0	1
1473	ALN	IL2	0	0	0	0	4800	0	0	0	0	0	0	1	0	4800	1	0	no	no	not specific	no	not specific	0	0	0	0	0	0	0	0	0	0	0	0	0	0	0	0	no	no	none	0	0
1475	ALN	OLL	0	0	0	0	145320	270335	1403	2381	199680	6144	1991	7	4	89607.71428571429	5	2	no	no	not specific	no	core	0	0	0	0	0	0	0	0	0	0	0	0	0	0	0	0	no	no	none	0	0
1477	ALN	PVQ	0	0	0	0	0	2027	0	0	0	0	0	1	0	2027	1	0	no	no	not specific	no	not specific	0	0	0	0	0	0	0	0	0	0	0	0	0	0	0	0	no	no	none	0	0
1479	ALN	PVR	0	0	0	0	0	0	0	0	0	3349	0	1	1	3349	0	1	no	no	not specific	no	not specific	0	0	0	0	0	0	0	0	0	0	0	0	0	0	0	0	no	no	none	0	0
1481	ALN	RIA	0	0	0	19080	325440	69611	0	483	125760	0	0	5	2	108074.8	5	0	no	no	not specific	no	cel_specific	0	0	0	0	1	0	0	1	1	1	0	0	4	1	4	0	no	no	not specific	0.4	0
1483	ALN	RIC	0	0	0	0	266280	88196	438	945	8880	0	0	5	2	72947.8	5	0	no	no	not specific	no	cel_specific	0	0	0	0	0	0	0	0	0	0	0	0	0	0	0	0	no	no	none	0	0
1485	ALN	RID	0	0	0	0	3480	0	0	0	0	0	86	2	1	1783	1	1	no	no	not specific	no	not specific	0	0	0	0	0	0	0	0	0	0	0	0	0	0	0	0	no	no	none	0	0
1487	ALN	RIG	0	0	0	0	118800	175380	2715	1343	150960	100	1111	7	4	64344.142857142855	5	2	no	no	not specific	no	core	0	0	0	0	0	0	0	0	1	0	0	0	1	1	1	0	no	no	not specific	0.1	0
1489	ALN	RIM	0	0	0	0	180240	159835	2619	3064	668160	450	4320	7	4	145526.85714285713	5	2	no	no	not specific	no	core	0	0	0	0	0	0	0	5	0	0	0	0	1	5	1	0	no	no	not specific	0.5	0
1491	ALN	RIP	0	0	0	0	0	0	0	0	0	0	2190	1	1	2190	0	1	no	no	not specific	no	not specific	0	0	0	0	0	0	0	0	0	0	0	0	0	0	0	0	no	no	none	0	0
1493	ALN	RIV	0	0	0	352920	540480	753561	10590	2019	1101120	9429	7601	8	4	347215	6	2	no	no	not specific	no	core	0	0	0	0	0	1	1	0	4	1	0	0	4	1.75	4	0	no	no	not specific	0.7	0
1495	ALN	RMD	0	0	0	0	1030920	1438521	7945	10101	865920	5133	4596	7	4	480448	5	2	no	no	not specific	no	core	0	0	0	0	0	0	0	1	0	0	0	0	1	1	1	0	no	no	not specific	0.1	0
1497	ALN	RME	0	0	0	0	0	0	106	0	0	0	0	1	0	106	1	0	no	no	not specific	no	not specific	0	0	0	0	0	0	0	0	0	0	0	0	0	0	0	0	no	no	none	0	0
1499	ALN	RMG	0	0	0	0	2403720	2453299	37528	31295	3947520	10851	6257	7	4	1270067.142857143	5	2	no	no	not specific	no	core	0	0	0	0	0	0	0	1	2	1	2	6	5	2.4	3	2	no	no	not specific	0.4	4
1501	ALN	SAA	0	0	0	549480	2967360	3048711	28683	26341	5816400	1736	14334	8	4	1556630.625	6	2	no	no	not specific	no	core	0	0	0	0	3	8	10	18	21	19	4	8	8	11.375	6	2	no	no	not specific	7.9	6
1503	ALN	SIA	0	0	0	217680	832680	1708185	28071	11684	2333520	22263	2596	8	4	644584.875	6	2	no	no	not specific	no	core	0	0	0	0	0	0	0	1	0	0	0	0	1	1	1	0	no	no	not specific	0.1	0
1505	ALN	SIB	0	0	0	131160	503760	562974	8982	9883	862800	1199	1525	8	4	260285.375	6	2	no	no	not specific	no	core	0	0	0	0	0	0	0	0	0	0	2	0	1	2	0	1	no	no	not specific	0	1
1507	ALN	SMB	0	0	0	822480	1302720	2150183	29826	21332	3254640	24582	19803	8	4	953195.75	6	2	no	no	not specific	no	core	0	0	0	0	2	5	6	11	8	8	9	8	8	7.125	6	2	no	no	not specific	4	8.5
1509	ALN	SMD	0	0	0	720240	2049720	4546373	46594	60337	6332640	42296	31392	8	4	1728699	6	2	no	no	not specific	no	core	0	0	0	0	1	0	3	3	4	3	8	2	7	3.4285714285714284	5	2	no	no	not specific	1.4	5
1511	ALN	URB	0	0	0	0	102360	75693	2142	957	123120	4414	1523	7	4	44315.57142857143	5	2	no	no	not specific	no	core	0	0	0	0	0	0	0	0	0	0	0	0	0	0	0	0	no	no	none	0	0
1513	ALN	URX	0	0	0	0	27480	0	58	815	0	572	349	5	3	5854.8	3	2	no	no	not specific	no	not specific	0	0	0	0	0	0	0	0	0	0	0	0	0	0	0	0	no	no	none	0	0
1523	ASE	ASE	197640	68864	209160	1264680	235080	306493	4694	7603	326880	11809	688	11	4	239417.36363636365	9	2	no	no	core	no	core	0	0	0	1	1	1	0	5	2	0	4	0	6	2.3333333333333335	5	1	no	no	not specific	1	2
1525	ASE	ASG	405360	680448	614280	722760	679920	1431428	1470	35910	2371920	10784	28511	11	4	634799.1818181818	9	2	no	no	core	no	core	0	0	0	0	0	0	0	0	0	2	11	23	3	12	1	2	no	no	not specific	0.2	17
1527	ASE	ASH	896760	1385728	756480	658440	1812360	1840650	18776	19110	4800960	39263	53958	11	4	1116589.5454545454	9	2	no	no	core	no	core	0	0	0	0	0	0	1	2	0	0	5	8	4	4	2	2	no	no	not specific	0.3	6.5
1529	ASE	ASI	800040	1606144	1348560	1152120	1944840	1917357	10111	37749	5148480	80330	5867	11	4	1277418	9	2	no	no	core	no	core	1	0	0	0	0	0	0	0	1	1	40	0	4	10.75	3	1	no	no	not specific	0.3	20
1531	ASE	ASJ	194880	518400	404520	247800	736080	725851	3070	16588	1547280	18421	7368	11	4	401841.63636363635	9	2	no	no	core	no	core	0	0	0	0	0	0	0	1	0	0	2	4	3	2.3333333333333335	1	2	no	no	not specific	0.1	3
1533	ASE	ASK	296880	428288	216600	617760	906600	911368	15071	16496	3013200	6632	17604	11	4	586045.3636363636	9	2	no	no	core	no	core	0	0	0	0	0	0	0	1	0	0	0	4	2	2.5	1	1	no	no	not specific	0.1	2
1535	ASE	AUA	129000	42240	3840	99840	115200	142600	1749	8420	756960	8760	1967	11	4	119143.27272727272	9	2	no	no	core	no	core	0	0	0	0	0	0	0	0	0	0	0	0	0	0	0	0	no	no	none	0	0
1537	ASE	AVA	48600	1024	0	16440	20040	166594	0	5315	0	0	0	6	1	43002.166666666664	6	0	no	no	not specific	no	not specific	0	0	0	0	0	0	0	0	0	0	0	0	0	0	0	0	no	no	none	0	0
1539	ASE	AVB	0	0	0	6000	0	0	0	0	0	0	0	1	0	6000	1	0	no	no	not specific	no	not specific	0	0	0	0	0	0	0	0	0	0	0	0	0	0	0	0	no	no	none	0	0
1541	ASE	AVD	0	0	0	0	0	0	192	0	0	0	0	1	0	192	1	0	no	no	not specific	no	not specific	0	0	0	0	0	0	0	0	0	0	0	0	0	0	0	0	no	no	none	0	0
1544	ASE	AVH	65760	40192	11880	130080	194520	0	183	235	6960	0	0	8	2	56226.25	8	0	no	no	not specific	no	cel_specific	0	0	0	0	0	0	0	0	0	0	0	0	0	0	0	0	no	no	none	0	0
1546	ASE	AVJ	0	6656	480	0	0	0	0	0	3360	0	0	3	1	3498.6666666666665	3	0	no	no	not specific	no	not specific	0	0	0	0	0	0	0	0	0	0	0	0	0	0	0	0	no	no	none	0	0
1548	ASE	AWA	2463000	4775680	3115200	3479280	8521440	9936875	71862	117367	15918240	71678	10450	11	4	4407370.181818182	9	2	no	no	core	no	core	0	0	1	0	0	0	1	1	2	1	44	3	7	7.571428571428571	5	2	no	no	not specific	0.6	23.5
1550	ASE	AWB	2006520	2402304	894240	1761840	2802360	2025829	15673	41420	3018240	8715	0	10	3	1497714.1	9	1	no	no	not specific	no	not specific	0	0	0	0	0	0	0	1	0	0	10	0	2	5.5	1	1	no	no	not specific	0.1	5
1552	ASE	AWC	1970400	4090624	2423160	3658440	7014360	8608509	90355	134835	12786000	10475	26948	11	4	3710373.272727273	9	2	no	no	core	no	core	3	4	4	7	13	5	14	30	11	15	0	0	10	10.6	10	0	yes	no	cel_specific	10.6	0
1554	ASE	BAG	19920	97536	399600	582600	1774680	2034614	8319	0	2777520	0	0	8	1	961848.625	8	0	no	no	not specific	no	not specific	0	0	2	0	1	0	0	0	1	2	0	0	4	1.5	4	0	no	no	not specific	0.6	0
1556	ASE	CEP	360	21504	2040	51240	78960	0	0	1659	10080	0	1569	8	3	20926.5	7	1	no	no	not specific	no	not specific	0	0	0	0	0	0	0	0	0	0	0	0	0	0	0	0	no	no	none	0	0
1558	ASE	DVC	0	0	0	0	0	0	0	0	16080	0	0	1	1	16080	1	0	no	no	not specific	no	not specific	0	0	0	0	0	0	0	0	0	0	0	0	0	0	0	0	no	no	none	0	0
1560	ASE	IL1	22800	73728	16440	159120	88680	119960	767	1989	311520	0	323	10	3	79532.7	9	1	no	no	not specific	no	not specific	0	0	0	0	0	0	0	0	0	0	0	0	0	0	0	0	no	no	none	0	0
1562	ASE	IL2	62880	40704	6840	125160	66600	121310	363	1088	282240	0	1109	10	3	70829.4	9	1	no	no	not specific	no	not specific	0	0	0	0	0	0	0	1	0	0	0	0	1	1	1	0	no	no	not specific	0.1	0
1564	ASE	OLL	73320	1792	0	6000	73080	29736	46	1282	290880	0	2260	9	3	53155.11111111111	8	1	no	no	not specific	no	not specific	0	0	0	0	0	0	0	1	0	0	0	0	1	1	1	0	no	no	not specific	0.1	0
1566	ASE	OLQ	24120	19200	15240	18360	89280	111512	0	240	29280	0	961	9	3	34243.666666666664	8	1	no	no	not specific	no	not specific	0	0	0	0	0	0	0	0	0	0	0	0	0	0	0	0	no	no	none	0	0
1568	ASE	PVC	0	33536	0	0	0	0	0	0	0	0	0	1	0	33536	1	0	no	no	not specific	no	not specific	0	0	0	0	0	0	0	0	0	0	0	0	0	0	0	0	no	no	none	0	0
1570	ASE	PVP	3840	7680	4800	0	0	0	0	0	0	0	0	3	0	5440	3	0	no	no	not specific	no	not specific	0	0	0	0	0	0	0	0	0	0	0	0	0	0	0	0	no	no	none	0	0
1572	ASE	PVQ	224160	517376	616920	172560	1080240	1077964	24308	7815	1495920	1475	0	10	3	521873.8	9	1	no	no	not specific	no	not specific	0	0	0	0	0	0	0	0	1	0	0	0	1	1	1	0	no	no	not specific	0.1	0
1574	ASE	RIA	0	40448	16800	78240	132360	258508	4745	1648	276000	0	216	9	3	89885	8	1	no	no	not specific	no	not specific	0	0	0	0	0	0	3	2	5	1	0	0	4	2.75	4	0	no	no	not specific	1.1	0
1576	ASE	RIB	34560	0	0	5400	115560	157808	0	1269	21360	0	8082	7	3	49148.42857142857	6	1	no	no	not specific	no	not specific	0	0	0	0	0	0	0	0	0	0	0	7	1	7	0	1	no	no	not specific	0	3.5
1578	ASE	RIC	0	0	0	13200	0	0	0	0	63600	0	0	2	1	38400	2	0	no	no	not specific	no	not specific	0	0	0	0	0	0	0	0	0	0	0	0	0	0	0	0	no	no	none	0	0
1580	ASE	RID	44280	16640	149280	0	388200	0	0	2945	11520	0	0	6	2	102144.16666666667	6	0	no	no	not specific	no	cel_specific	0	0	0	0	0	0	0	0	0	0	0	0	0	0	0	0	no	no	none	0	0
1582	ASE	RIF	36600	270080	340440	159000	411120	50687	2491	5715	258960	0	0	9	2	170565.88888888888	9	0	yes	no	cel_specific	no	cel_specific	0	0	0	0	0	0	0	0	0	0	0	0	0	0	0	0	no	no	none	0	0
1584	ASE	RIH	0	0	0	0	0	0	0	0	0	58	0	1	1	58	0	1	no	no	not specific	no	not specific	0	0	0	0	0	0	0	0	0	0	0	0	0	0	0	0	no	no	none	0	0
1586	ASE	RIM	0	0	0	0	93960	0	0	0	25200	0	4543	3	2	41234.333333333336	2	1	no	no	not specific	no	not specific	0	0	0	0	0	0	0	0	0	0	0	7	1	7	0	1	no	no	not specific	0	3.5
1588	ASE	RIR	92280	9472	0	97680	27840	82452	1003	9672	480	896	0	9	3	35752.77777777778	8	1	no	no	not specific	no	not specific	0	0	0	0	0	0	0	1	0	0	0	0	1	1	1	0	no	no	not specific	0.1	0
1590	ASE	RIS	0	0	0	0	0	0	0	0	0	5064	0	1	1	5064	0	1	no	no	not specific	no	not specific	0	0	0	0	0	0	0	0	0	0	1	0	1	1	0	1	no	no	not specific	0	0.5
1592	ASE	RIV	0	0	5040	45480	8160	34805	203	605	0	0	0	6	1	15715.5	6	0	no	no	not specific	no	not specific	0	0	0	0	0	0	0	0	0	0	0	0	0	0	0	0	no	no	none	0	0
1594	ASE	RMD	1920	0	12720	0	0	0	0	284	3120	0	0	4	2	4511	4	0	no	no	not specific	no	cel_specific	0	0	0	0	0	0	0	0	0	0	0	0	0	0	0	0	no	no	none	0	0
1596	ASE	RME	0	0	0	80880	0	0	0	0	12240	0	0	2	1	46560	2	0	no	no	not specific	no	not specific	0	0	0	0	0	0	0	0	0	0	0	0	0	0	0	0	no	no	none	0	0
1598	ASE	RMG	0	55808	0	0	0	0	0	0	55680	6243	0	3	2	39243.666666666664	2	1	no	no	not specific	no	not specific	0	0	0	0	0	0	0	0	0	0	16	0	1	16	0	1	no	no	not specific	0	8
1600	ASE	SAA	41160	79872	140760	83160	240840	91237	0	713	396240	0	27	9	3	119334.33333333333	8	1	no	no	not specific	no	not specific	0	0	0	0	0	0	0	0	0	0	0	0	0	0	0	0	no	no	none	0	0
1602	ASE	SIA	1200	0	0	0	0	0	0	0	0	0	0	1	0	1200	1	0	no	no	not specific	no	not specific	0	0	0	0	0	0	0	0	0	0	0	0	0	0	0	0	no	no	none	0	0
1604	ASE	SIB	0	0	0	0	4680	0	0	0	58560	0	4025	3	2	22421.666666666668	2	1	no	no	not specific	no	not specific	0	0	0	0	0	0	0	0	0	0	0	0	0	0	0	0	no	no	none	0	0
1606	ASE	SMB	152880	73984	18960	17280	36960	0	0	0	41040	1648	0	7	2	48964.57142857143	6	1	no	no	not specific	no	not specific	0	0	0	0	0	0	0	0	0	0	0	0	0	0	0	0	no	no	none	0	0
1608	ASE	SMD	0	0	0	0	0	6082	0	0	0	0	0	1	0	6082	1	0	no	no	not specific	no	not specific	0	0	0	0	0	0	0	0	0	0	0	0	0	0	0	0	no	no	none	0	0
1610	ASE	URA	0	0	0	20640	0	0	0	0	0	0	346	2	1	10493	1	1	no	no	not specific	no	not specific	0	0	0	0	0	0	0	0	0	0	0	0	0	0	0	0	no	no	none	0	0
1612	ASE	URB	0	0	0	0	0	0	0	51	0	0	297	2	2	174	1	1	no	no	not specific	no	not specific	0	0	0	0	0	0	0	0	0	0	0	0	0	0	0	0	no	no	none	0	0
1614	ASE	URX	84240	67328	70560	25320	118800	0	0	0	22080	0	0	6	1	64721.333333333336	6	0	no	no	not specific	no	not specific	0	0	0	0	0	0	0	0	0	0	0	0	0	0	0	0	no	no	none	0	0
1616	ASE	URY	10320	18176	4320	13920	10680	1013	0	197	2640	0	648	9	3	6879.333333333333	8	1	no	no	not specific	no	not specific	0	0	0	0	0	0	0	0	0	0	0	0	0	0	0	0	no	no	none	0	0
1625	ASG	ASH	480	0	5280	3000	82080	377793	0	9304	180720	2001	1964	9	4	73624.66666666667	7	2	no	no	not specific	no	core	0	0	0	0	0	0	0	0	0	0	0	2	1	2	0	1	no	no	not specific	0	1
1627	ASG	ASI	197160	1243904	344040	1485600	2132160	3011204	38471	41243	6507600	14369	4042	11	4	1365435.7272727273	9	2	no	no	core	no	core	0	0	0	0	0	0	0	0	0	0	0	0	0	0	0	0	no	no	none	0	0
1629	ASG	ASJ	209640	325120	194280	329040	263400	313251	1306	4913	1602720	19631	9171	11	4	297497.45454545453	9	2	no	no	core	no	core	1	0	0	0	0	0	0	0	1	1	2	0	4	1.25	3	1	no	no	not specific	0.3	1
1631	ASG	ASK	20640	42752	19680	56040	328440	242288	436	3995	401760	8017	4994	11	4	102640.18181818182	9	2	no	no	core	no	core	0	0	0	0	0	0	0	3	0	0	4	4	3	3.6666666666666665	1	2	no	no	not specific	0.3	4
1633	ASG	AUA	1680	0	0	0	0	3041	0	534	0	0	1811	4	2	1766.5	3	1	no	no	not specific	no	not specific	0	0	0	0	0	0	0	0	0	0	0	0	0	0	0	0	no	no	none	0	0
1635	ASG	AVA	0	0	0	0	0	6420	0	1503	0	0	0	2	1	3961.5	2	0	no	no	not specific	no	not specific	0	0	0	0	0	0	0	0	0	0	0	0	0	0	0	0	no	no	none	0	0
1637	ASG	AVB	5640	0	44040	11520	12360	105768	0	8234	240	11813	1725	9	4	22371.11111111111	7	2	no	no	not specific	no	core	0	0	0	0	0	0	0	0	0	0	4	0	1	4	0	1	no	no	not specific	0	2
1639	ASG	AVE	0	0	0	0	0	0	0	0	0	11232	2818	2	2	7025	0	2	no	yes	pristi_specific	no	pristi_specific	0	0	0	0	0	0	0	0	0	0	3	4	2	3.5	0	2	no	yes	pristi_specific	0	3.5
1641	ASG	AVJ	0	0	0	0	0	0	0	0	1920	0	0	1	1	1920	1	0	no	no	not specific	no	not specific	0	0	0	0	0	0	0	0	0	0	0	0	0	0	0	0	no	no	none	0	0
1643	ASG	AWA	268680	178176	210240	419280	849720	905286	17	18510	1525920	0	0	9	2	486203.22222222225	9	0	yes	no	cel_specific	no	cel_specific	0	0	0	0	0	0	0	0	0	0	0	0	0	0	0	0	no	no	none	0	0
1645	ASG	AWB	0	7936	0	20040	0	0	0	1396	9840	11308	564	6	4	8514	4	2	no	no	not specific	no	core	0	0	0	0	0	0	0	0	0	0	0	0	0	0	0	0	no	no	none	0	0
1647	ASG	AWC	411720	1585152	1043280	1346640	2118000	5024531	25754	47444	7463280	75372	2259	11	4	1740312	9	2	no	no	core	no	core	0	0	2	0	0	0	0	0	1	0	77	0	3	26.666666666666668	2	1	no	no	not specific	0.3	38.5
1649	ASG	BAG	0	0	0	3240	0	62852	0	0	25200	0	0	3	1	30430.666666666668	3	0	no	no	not specific	no	not specific	0	0	0	0	0	0	0	0	0	0	0	0	0	0	0	0	no	no	none	0	0
1651	ASG	BDU	0	0	0	0	0	0	0	0	0	189	0	1	1	189	0	1	no	no	not specific	no	not specific	0	0	0	0	0	0	0	0	0	0	0	0	0	0	0	0	no	no	none	0	0
1653	ASG	CAN	0	0	0	0	0	0	0	0	0	0	451	1	1	451	0	1	no	no	not specific	no	not specific	0	0	0	0	0	0	0	0	0	0	0	0	0	0	0	0	no	no	none	0	0
1655	ASG	CEP	77400	132352	109080	156480	303480	271011	435	4035	552720	2882	1587	11	4	146496.54545454544	9	2	no	no	core	no	core	0	0	0	0	0	0	0	0	0	2	0	0	1	2	1	0	no	no	not specific	0.2	0
1657	ASG	DA	3120	0	0	0	0	0	0	0	0	0	0	1	0	3120	1	0	no	no	not specific	no	not specific	0	0	0	0	0	0	0	0	0	0	0	0	0	0	0	0	no	no	none	0	0
1659	ASG	DVA	0	0	0	0	0	0	0	0	4080	0	0	1	1	4080	1	0	no	no	not specific	no	not specific	0	0	0	0	0	0	0	0	0	0	0	0	0	0	0	0	no	no	none	0	0
1661	ASG	PVQ	82800	2816	0	7800	0	0	0	392	105600	3909	909	7	4	29175.14285714286	5	2	no	no	not specific	no	core	0	0	0	0	0	0	0	0	0	0	0	0	0	0	0	0	no	no	none	0	0
1663	ASG	PVR	0	0	0	0	0	0	0	0	0	0	119	1	1	119	0	1	no	no	not specific	no	not specific	0	0	0	0	0	0	0	0	0	0	0	0	0	0	0	0	no	no	none	0	0
1665	ASG	RIB	0	0	0	3120	0	0	0	0	0	0	0	1	0	3120	1	0	no	no	not specific	no	not specific	0	0	0	0	0	0	0	0	0	0	0	0	0	0	0	0	no	no	none	0	0
1667	ASG	RIC	90480	65280	30120	360840	405960	47984	0	3484	1314720	289	0	9	3	257684.11111111112	8	1	no	no	not specific	no	not specific	0	0	0	0	0	0	0	0	0	0	0	0	0	0	0	0	no	no	none	0	0
1669	ASG	RID	10320	97792	0	0	0	30750	0	3218	101520	0	26	6	3	40604.333333333336	5	1	no	no	not specific	no	not specific	0	0	0	0	0	0	0	0	0	0	0	0	0	0	0	0	no	no	none	0	0
1671	ASG	RIF	0	0	0	0	0	0	0	1204	0	2757	91	3	3	1350.6666666666667	1	2	no	no	not specific	no	not specific	0	0	0	0	0	0	0	0	0	0	4	0	1	4	0	1	no	no	not specific	0	2
1673	ASG	RIR	0	0	0	0	0	0	0	410	0	0	0	1	1	410	1	0	no	no	not specific	no	not specific	0	0	0	0	0	0	0	0	0	0	0	0	0	0	0	0	no	no	none	0	0
1675	ASG	RIS	0	0	0	0	0	0	0	1248	0	0	0	1	1	1248	1	0	no	no	not specific	no	not specific	0	0	0	0	0	0	0	0	0	0	0	0	0	0	0	0	no	no	none	0	0
1677	ASG	RMD	0	0	0	0	0	0	0	0	0	118	0	1	1	118	0	1	no	no	not specific	no	not specific	0	0	0	0	0	0	0	0	0	0	0	0	0	0	0	0	no	no	none	0	0
1679	ASG	RME	0	0	0	0	0	0	0	1170	0	0	0	1	1	1170	1	0	no	no	not specific	no	not specific	0	0	0	0	0	0	0	0	0	0	0	0	0	0	0	0	no	no	none	0	0
1681	ASG	RMG	0	0	0	0	0	0	0	0	74880	10954	2786	3	3	29540	1	2	no	no	not specific	no	not specific	0	0	0	0	0	0	0	0	0	0	0	0	0	0	0	0	no	no	none	0	0
1683	ASG	SAA	193800	36608	150360	111480	180600	0	0	0	284160	0	0	6	1	159501.33333333334	6	0	no	no	not specific	no	not specific	0	0	0	0	0	0	0	0	0	0	0	0	0	0	0	0	no	no	none	0	0
1685	ASG	SIA	0	0	0	0	0	0	0	0	2880	109	0	2	2	1494.5	1	1	no	no	not specific	no	not specific	0	0	0	0	0	0	0	0	0	0	0	0	0	0	0	0	no	no	none	0	0
1687	ASG	SIB	0	0	0	82440	0	63866	0	880	6240	0	0	4	2	38356.5	4	0	no	no	not specific	no	cel_specific	0	0	0	0	0	0	0	0	0	0	0	0	0	0	0	0	no	no	none	0	0
1689	ASG	SMB	0	0	0	341880	341520	100699	0	5688	885360	2251	0	6	3	279566.3333333333	5	1	no	no	not specific	no	not specific	0	0	0	0	0	0	0	0	0	0	0	0	0	0	0	0	no	no	none	0	0
1691	ASG	SMD	0	0	0	4800	85920	0	0	0	6000	0	0	3	1	32240	3	0	no	no	not specific	no	not specific	0	0	0	0	0	0	0	0	0	0	0	0	0	0	0	0	no	no	none	0	0
1693	ASG	URX	0	0	0	0	0	0	0	189	0	0	0	1	1	189	1	0	no	no	not specific	no	not specific	0	0	0	0	0	0	0	0	0	0	0	0	0	0	0	0	no	no	none	0	0
1706	ASH	ASH	62880	162048	110040	71040	166560	430510	4531	2766	367200	1248	0	10	3	137882.3	9	1	no	no	not specific	no	not specific	0	0	0	0	0	0	0	2	1	0	0	0	2	1.5	2	0	no	no	not specific	0.3	0
1708	ASH	ASI	0	0	0	5280	360	0	0	1148	443040	1670	9026	6	4	76754	4	2	no	no	not specific	no	core	0	0	0	0	0	0	0	0	0	0	0	2	1	2	0	1	no	no	not specific	0	1
1710	ASH	ASJ	146880	19456	5520	10440	0	97658	149	0	108000	0	1556	8	2	48707.375	7	1	no	no	not specific	no	not specific	0	0	0	0	0	0	0	0	0	0	0	0	0	0	0	0	no	no	none	0	0
1712	ASH	ASK	359880	478464	391200	619320	1904040	1148251	12260	7889	1678080	40685	25966	11	4	606003.1818181818	9	2	no	no	core	no	core	0	1	2	3	1	0	0	1	1	0	10	2	8	2.625	6	2	no	no	not specific	0.9	6
1714	ASH	AUA	0	0	0	6480	0	251749	0	470	0	294	0	4	2	64748.25	3	1	no	no	not specific	no	not specific	0	0	0	0	0	0	0	0	0	0	0	0	0	0	0	0	no	no	none	0	0
1716	ASH	AVA	238800	187904	265320	711960	467160	1359450	12540	13782	5287200	0	0	9	2	949346.2222222222	9	0	yes	no	cel_specific	no	cel_specific	0	1	4	17	5	12	7	26	14	35	0	0	9	13.444444444444445	9	0	no	no	not specific	12.1	0
1718	ASH	AVB	1935360	3775488	1779720	2287320	4120200	3356896	40102	66506	7523040	0	0	9	2	2764959.111111111	9	0	yes	no	cel_specific	no	cel_specific	3	2	4	10	13	13	10	20	23	22	0	0	10	12	10	0	yes	no	cel_specific	12	0
1720	ASH	AVD	350280	418304	408000	454080	1397760	2058268	11711	26593	3174240	0	0	9	2	922137.3333333334	9	0	yes	no	cel_specific	no	cel_specific	2	2	6	8	13	15	9	56	22	21	0	0	10	15.4	10	0	yes	no	cel_specific	15.4	0
1722	ASH	AVE	27960	9984	68880	55560	293160	223027	4340	6617	150000	0	0	9	2	93280.88888888889	9	0	yes	no	cel_specific	no	cel_specific	0	0	0	0	2	1	2	7	1	4	0	0	6	2.8333333333333335	6	0	no	no	not specific	1.7	0
1724	ASH	AVH	1150920	1630976	1441800	1236000	3590280	2977412	43680	23379	4469520	0	0	9	2	1840440.7777777778	9	0	yes	no	cel_specific	no	cel_specific	1	0	0	1	2	0	0	3	4	3	0	0	6	2.3333333333333335	6	0	no	no	not specific	1.4	0
1726	ASH	AVJ	389160	662528	428400	207240	590880	508905	3144	8764	577200	0	0	9	2	375135.6666666667	9	0	yes	no	cel_specific	no	cel_specific	0	2	2	0	1	1	0	0	5	2	0	0	6	2.1666666666666665	6	0	no	no	not specific	1.3	0
1728	ASH	AWA	1692240	3014656	1152000	2999040	4160640	3878983	22843	24988	5144880	1608	6190	11	4	2008915.2727272727	9	2	no	no	core	no	core	0	1	2	3	2	0	0	1	1	2	0	0	7	1.7142857142857142	7	0	no	no	not specific	1.2	0
1730	ASH	AWB	788640	1284352	918840	1024080	2629560	2176204	24042	16832	3194160	0	1829	10	3	1205853.9	9	1	no	no	not specific	no	not specific	0	0	0	0	2	1	1	1	4	3	0	0	6	2	6	0	no	no	not specific	1.2	0
1732	ASH	AWC	0	0	0	1800	0	0	0	0	3120	124471	36549	4	3	41485	2	2	no	no	not specific	no	not specific	0	0	0	0	0	0	0	0	0	0	37	2	2	19.5	0	2	no	yes	pristi_specific	0	19.5
1734	ASH	BDU	235080	13312	19440	10080	11760	29061	0	0	204240	0	0	7	1	74710.42857142857	7	0	no	no	not specific	no	not specific	0	0	0	0	0	0	0	0	0	0	0	0	0	0	0	0	no	no	none	0	0
1736	ASH	CEP	36240	39168	32640	3360	0	0	0	0	0	0	2378	5	1	22757.2	4	1	no	no	not specific	no	not specific	0	0	0	0	0	0	0	0	0	0	0	0	0	0	0	0	no	no	none	0	0
1738	ASH	DA	25800	0	0	0	0	0	0	0	0	0	0	1	0	25800	1	0	no	no	not specific	no	not specific	0	0	0	0	0	0	0	0	0	0	0	0	0	0	0	0	no	no	none	0	0
1740	ASH	DB	211080	114944	134400	89400	68520	0	0	0	0	0	0	5	0	123668.8	5	0	no	no	not specific	no	not specific	0	0	0	0	0	0	0	0	0	0	0	0	0	0	0	0	no	no	none	0	0
1742	ASH	DVA	124560	32000	43200	40200	0	12840	124	0	0	0	0	6	0	42154	6	0	no	no	not specific	no	not specific	0	0	0	0	0	0	0	0	0	0	0	0	0	0	0	0	no	no	none	0	0
1744	ASH	IL1	0	512	16920	0	0	0	0	0	0	188	0	3	1	5873.333333333333	2	1	no	no	not specific	no	not specific	0	0	0	0	0	0	0	0	0	0	0	0	0	0	0	0	no	no	none	0	0
1746	ASH	IL2	1080	8704	0	1440	5760	11827	0	0	0	1339	0	6	1	5025	5	1	no	no	not specific	no	not specific	0	0	0	0	0	0	0	0	0	0	0	0	0	0	0	0	no	no	none	0	0
1748	ASH	OLL	0	0	0	0	0	0	0	0	0	1452	0	1	1	1452	0	1	no	no	not specific	no	not specific	0	0	0	0	0	0	0	0	0	0	0	0	0	0	0	0	no	no	none	0	0
1750	ASH	OLQ	24480	18176	3120	36840	79560	12165	0	457	0	530	0	8	2	21916	7	1	no	no	not specific	no	not specific	0	0	0	0	0	0	0	0	0	0	0	0	0	0	0	0	no	no	none	0	0
1752	ASH	PVC	165480	209152	61320	214080	69120	8110	774	4354	646800	0	0	9	2	153243.33333333334	9	0	yes	no	cel_specific	no	cel_specific	0	0	0	1	0	0	0	3	0	2	0	0	3	2	3	0	no	no	not specific	0.6	0
1754	ASH	PVP	374280	369152	772200	435600	954000	548781	6961	7750	475920	0	0	9	2	438293.77777777775	9	0	yes	no	cel_specific	no	cel_specific	0	0	0	0	0	0	0	1	0	0	0	0	1	1	1	0	no	no	not specific	0.1	0
1756	ASH	PVQ	906000	683008	115200	1493280	559920	1367562	6303	8457	2731440	0	5370	10	3	787654	9	1	no	no	not specific	no	not specific	0	1	0	1	0	0	0	0	0	2	0	0	3	1.3333333333333333	3	0	no	no	not specific	0.4	0
1758	ASH	RIA	100440	343808	98280	173760	387120	354139	4177	4796	211920	0	0	9	2	186493.33333333334	9	0	yes	no	cel_specific	no	cel_specific	0	2	3	4	5	4	7	17	3	2	0	0	9	5.222222222222222	9	0	no	no	not specific	4.7	0
1760	ASH	RIB	0	0	0	3960	0	0	0	0	0	0	0	1	0	3960	1	0	no	no	not specific	no	not specific	0	0	0	0	0	0	0	0	0	0	0	0	0	0	0	0	no	no	none	0	0
1762	ASH	RIC	144480	147200	178920	383520	684360	146318	0	18582	714720	0	0	8	2	302262.5	8	0	no	no	not specific	no	cel_specific	0	0	0	0	0	0	0	0	0	0	0	0	0	0	0	0	no	no	none	0	0
1764	ASH	RID	161880	152064	33000	26760	13440	65894	0	4661	1040640	0	0	8	2	187292.375	8	0	no	no	not specific	no	cel_specific	0	0	0	0	0	0	0	0	0	0	0	0	0	0	0	0	no	no	none	0	0
1766	ASH	RIF	1850400	3032064	1728720	3050280	6112080	8611552	68812	71474	10317120	0	0	9	2	3871389.111111111	9	0	yes	no	cel_specific	no	cel_specific	0	1	0	0	1	0	1	0	1	1	0	0	5	1	5	0	no	no	not specific	0.5	0
1768	ASH	RIG	8160	0	0	0	0	0	0	0	8880	0	0	2	1	8520	2	0	no	no	not specific	no	not specific	0	0	0	0	0	0	0	0	0	0	0	0	0	0	0	0	no	no	none	0	0
1770	ASH	RIH	0	0	0	0	0	0	0	0	0	0	153	1	1	153	0	1	no	no	not specific	no	not specific	0	0	0	0	0	0	0	0	0	0	0	0	0	0	0	0	no	no	none	0	0
1772	ASH	RIM	267960	608000	353760	1366920	1317720	564664	8961	19245	1018560	6574	6954	11	4	503574.36363636365	9	2	no	no	core	no	core	0	0	1	0	3	3	0	7	0	1	0	0	5	3	5	0	no	no	not specific	1.5	0
1774	ASH	RIP	0	0	0	0	0	0	251	2234	0	0	0	2	1	1242.5	2	0	no	no	not specific	no	not specific	0	0	0	0	0	0	0	4	0	0	0	0	1	4	1	0	no	no	not specific	0.4	0
1776	ASH	RIR	120960	102656	76800	149040	82920	514651	6096	8746	512640	0	0	9	2	174945.44444444444	9	0	yes	no	cel_specific	no	cel_specific	0	0	0	0	0	0	0	4	0	0	0	0	1	4	1	0	no	no	not specific	0.4	0
1778	ASH	RIS	71160	198144	190320	130800	481920	138209	0	174	369840	0	0	8	2	197570.875	8	0	no	no	not specific	no	cel_specific	0	0	0	0	0	0	0	0	0	0	0	0	0	0	0	0	no	no	none	0	0
1780	ASH	RME	126360	145152	122040	0	199440	215592	0	0	137280	0	0	6	1	157644	6	0	no	no	not specific	no	not specific	0	0	0	0	0	0	0	0	0	0	0	0	0	0	0	0	no	no	none	0	0
1782	ASH	RMG	249480	356608	274920	461160	972600	1208739	17012	9148	2514720	0	0	9	2	673820.7777777778	9	0	yes	no	cel_specific	no	cel_specific	0	0	0	0	0	1	0	6	0	4	0	0	3	3.6666666666666665	3	0	no	no	not specific	1.1	0
1784	ASH	SAA	0	0	0	0	0	0	0	0	0	714	0	1	1	714	0	1	no	no	not specific	no	not specific	0	0	0	0	0	0	0	0	0	0	0	0	0	0	0	0	no	no	none	0	0
1786	ASH	SIA	387000	218112	258000	0	17160	0	280	0	0	0	0	5	0	176110.4	5	0	no	no	not specific	no	not specific	0	0	0	0	0	0	0	0	0	0	0	0	0	0	0	0	no	no	none	0	0
1788	ASH	SIB	286200	238336	201120	112800	123120	234854	1534	5458	224640	7835	2332	11	4	130748.09090909091	9	2	no	no	core	no	core	0	0	1	0	0	0	0	0	0	0	0	0	1	1	1	0	no	no	not specific	0.1	0
1790	ASH	SMB	1720200	1463808	1217880	631680	2681880	1336810	12755	10887	2050320	0	0	9	2	1236246.6666666667	9	0	yes	no	cel_specific	no	cel_specific	2	1	1	1	1	0	0	7	0	1	0	0	7	2	7	0	no	no	not specific	1.4	0
1792	ASH	SMD	3240	48640	29040	480	148440	0	0	0	0	0	0	5	0	45968	5	0	no	no	not specific	no	not specific	0	0	0	0	0	0	0	0	0	0	0	0	0	0	0	0	no	no	none	0	0
1794	ASH	URA	9120	4864	0	0	2640	0	0	0	0	296	0	4	1	4230	3	1	no	no	not specific	no	not specific	0	0	0	0	0	0	0	0	0	0	0	0	0	0	0	0	no	no	none	0	0
1796	ASH	URB	0	0	0	19800	0	0	0	1307	0	80	0	3	2	7062.333333333333	2	1	no	no	not specific	no	not specific	0	0	0	0	0	0	0	0	0	0	0	0	0	0	0	0	no	no	none	0	0
1798	ASH	URX	519720	701440	529320	910680	1309440	1481440	15635	9742	2918400	0	0	9	2	932868.5555555555	9	0	yes	no	cel_specific	no	cel_specific	0	0	0	1	1	0	0	2	0	2	0	0	4	1.5	4	0	no	no	not specific	0.6	0
1800	ASH	URY	27000	6912	67320	36720	25560	0	0	845	0	79	0	7	2	23490.85714285714	6	1	no	no	not specific	no	not specific	0	0	0	0	0	0	0	0	0	0	0	0	0	0	0	0	no	no	none	0	0
1815	ASI	ASI	106440	99584	151920	7680	140880	182138	2433	1270	18960	1159	1122	11	4	64871.454545454544	9	2	no	no	core	no	core	0	0	0	0	0	0	0	0	0	0	1	0	1	1	0	1	no	no	not specific	0	0.5
1817	ASI	ASJ	255000	345600	250440	111840	764400	498769	154	10472	630720	14870	19633	11	4	263808.9090909091	9	2	no	no	core	no	core	0	0	0	0	0	0	0	0	0	0	3	0	1	3	0	1	no	no	not specific	0	1.5
1819	ASI	ASK	222840	527872	253560	231480	935640	1036400	2978	18116	1245600	9003	12599	11	4	408735.2727272727	9	2	no	no	core	no	core	0	0	0	0	0	2	1	4	2	1	7	2	7	2.7142857142857144	5	2	no	no	not specific	1	4.5
1821	ASI	AUA	0	0	0	6600	0	10813	0	1342	11040	7797	5919	6	4	7251.833333333333	4	2	no	no	not specific	no	core	0	0	0	0	0	0	0	0	0	0	0	0	0	0	0	0	no	no	none	0	0
1823	ASI	AVA	3960	59392	0	0	6840	373063	3459	10899	0	0	0	6	1	76268.83333333333	6	0	no	no	not specific	no	not specific	0	0	0	0	0	1	0	0	0	0	0	0	1	1	1	0	no	no	not specific	0.1	0
1825	ASI	AVB	0	0	0	0	0	0	0	0	0	19829	10781	2	2	15305	0	2	no	yes	pristi_specific	no	pristi_specific	0	0	0	0	0	0	0	0	0	0	2	0	1	2	0	1	no	no	not specific	0	1
1827	ASI	AVD	2280	0	0	0	0	0	0	0	17760	0	0	2	1	10020	2	0	no	no	not specific	no	not specific	0	0	0	0	0	0	0	0	0	0	0	0	0	0	0	0	no	no	none	0	0
1829	ASI	AVH	9480	17152	0	0	0	0	0	0	2160	0	0	3	1	9597.333333333334	3	0	no	no	not specific	no	not specific	0	0	0	0	0	0	0	0	0	0	0	0	0	0	0	0	no	no	none	0	0
1831	ASI	AVJ	28800	38656	27240	78600	0	0	0	0	324960	3974	1773	7	3	72000.42857142857	5	2	no	no	not specific	no	not specific	0	0	0	0	0	0	0	0	0	0	0	0	0	0	0	0	no	no	none	0	0
1833	ASI	AWA	76560	362752	268200	321120	1017600	427130	2871	4684	1674480	27568	16078	11	4	381731.1818181818	9	2	no	no	core	no	core	0	0	0	0	0	0	0	3	3	1	1	0	4	2	3	1	no	no	not specific	0.7	0.5
1835	ASI	AWB	237960	661504	300720	448680	1047600	770795	3987	17938	1048320	19185	19386	11	4	416006.8181818182	9	2	no	no	core	no	core	0	0	0	0	0	0	0	0	0	1	13	0	2	7	1	1	no	no	not specific	0.1	6.5
1837	ASI	AWC	4050600	7235328	5394120	7488480	13826880	16906811	125002	133483	26315520	0	54165	10	3	8153038.9	9	1	no	no	not specific	no	not specific	4	4	4	10	11	15	12	14	34	28	0	2	11	12.545454545454545	10	1	no	no	not specific	13.6	1
1839	ASI	BAG	149880	942080	598920	334560	363000	304803	304	0	83760	0	0	8	1	347163.375	8	0	no	no	not specific	no	not specific	1	0	0	0	0	2	0	0	1	0	0	0	3	1.3333333333333333	3	0	no	no	not specific	0.4	0
1841	ASI	BDU	0	0	0	0	0	0	0	0	0	86	0	1	1	86	0	1	no	no	not specific	no	not specific	0	0	0	0	0	0	0	0	0	0	0	0	0	0	0	0	no	no	none	0	0
1843	ASI	CEP	114240	197376	137520	65640	386520	354477	1615	3284	500400	0	0	9	2	195674.66666666666	9	0	yes	no	cel_specific	no	cel_specific	1	1	2	5	8	9	2	2	4	15	0	0	10	4.9	10	0	yes	no	cel_specific	4.9	0
1845	ASI	IL1	134520	52224	30120	90960	121920	512961	1535	3232	329520	0	196	10	3	127718.8	9	1	no	no	not specific	no	not specific	0	0	0	0	0	1	0	0	0	0	0	0	1	1	1	0	no	no	not specific	0.1	0
1847	ASI	IL2	93840	87040	25680	108240	112320	388607	1556	2616	490320	0	65	10	3	131028.4	9	1	no	no	not specific	no	not specific	0	0	0	0	0	0	0	0	0	0	0	0	0	0	0	0	no	no	none	0	0
1849	ASI	OLL	91440	28416	28320	48840	20760	126381	1563	1844	336720	0	0	9	2	76031.55555555556	9	0	yes	no	cel_specific	no	cel_specific	0	0	0	0	0	0	0	0	0	0	0	0	0	0	0	0	no	no	none	0	0
1851	ASI	OLQ	56160	73216	57480	47280	43560	155780	587	686	104400	0	0	9	2	59905.444444444445	9	0	yes	no	cel_specific	no	cel_specific	0	0	0	0	0	0	0	0	0	0	0	0	0	0	0	0	no	no	none	0	0
1853	ASI	PVC	0	0	0	0	0	0	0	0	0	168	4446	2	2	2307	0	2	no	yes	pristi_specific	no	pristi_specific	0	0	0	0	0	0	0	0	0	0	0	0	0	0	0	0	no	no	none	0	0
1855	ASI	PVP	0	0	0	0	0	0	0	0	0	6548	20	2	2	3284	0	2	no	yes	pristi_specific	no	pristi_specific	0	0	0	0	0	0	0	0	0	0	3	0	1	3	0	1	no	no	not specific	0	1.5
1857	ASI	PVQ	0	0	0	4200	0	0	0	0	0	6857	19741	3	2	10266	1	2	no	no	not specific	no	pristi_specific	0	0	0	0	0	0	0	0	0	0	8	4	2	6	0	2	no	yes	pristi_specific	0	6
1859	ASI	RIA	12000	3840	0	33840	117840	319334	981	733	51120	0	0	8	2	67461	8	0	no	no	not specific	no	cel_specific	0	0	0	0	0	2	0	3	2	0	0	0	3	2.3333333333333335	3	0	no	no	not specific	0.7	0
1861	ASI	RIB	0	122624	121920	203040	262440	129761	0	14602	269760	3249	1138	9	4	125392.66666666667	7	2	no	no	not specific	no	core	0	0	0	0	0	0	0	1	0	0	0	0	1	1	1	0	no	no	not specific	0.1	0
1863	ASI	RIC	0	0	0	0	0	0	0	0	11040	927	0	2	2	5983.5	1	1	no	no	not specific	no	not specific	0	0	0	0	0	0	0	0	0	0	0	0	0	0	0	0	no	no	none	0	0
1865	ASI	RID	0	0	0	0	23280	0	0	4108	15600	0	0	3	2	14329.333333333334	3	0	no	no	not specific	no	cel_specific	0	0	0	0	0	0	0	0	0	0	0	0	0	0	0	0	no	no	none	0	0
1867	ASI	RIF	0	0	3000	0	0	0	0	0	0	11117	1953	3	2	5356.666666666667	1	2	no	no	not specific	no	pristi_specific	0	0	0	0	0	0	0	0	0	0	2	0	1	2	0	1	no	no	not specific	0	1
1870	ASI	RIH	0	0	0	0	0	0	0	0	0	351	0	1	1	351	0	1	no	no	not specific	no	not specific	0	0	0	0	0	0	0	0	0	0	0	0	0	0	0	0	no	no	none	0	0
1872	ASI	RIM	0	33792	216960	37680	43440	598455	0	3126	86160	569	713	9	4	113432.77777777778	7	2	no	no	not specific	no	core	0	0	0	0	0	0	0	0	0	0	0	0	0	0	0	0	no	no	none	0	0
1874	ASI	RIP	0	0	0	0	0	0	0	0	0	0	172	1	1	172	0	1	no	no	not specific	no	not specific	0	0	0	0	0	0	0	0	0	0	0	0	0	0	0	0	no	no	none	0	0
1876	ASI	RIS	0	0	0	0	0	0	0	0	0	0	1614	1	1	1614	0	1	no	no	not specific	no	not specific	0	0	0	0	0	0	0	0	0	0	0	0	0	0	0	0	no	no	none	0	0
1878	ASI	RIV	1800	0	0	12240	14280	0	0	610	0	0	0	4	1	7232.5	4	0	no	no	not specific	no	not specific	0	0	0	0	0	0	0	0	0	0	0	0	0	0	0	0	no	no	none	0	0
1880	ASI	RMD	8280	0	0	0	0	0	0	0	0	0	0	1	0	8280	1	0	no	no	not specific	no	not specific	0	0	0	0	0	0	0	0	0	0	0	0	0	0	0	0	no	no	none	0	0
1882	ASI	RME	0	0	0	12000	0	0	0	0	0	0	0	1	0	12000	1	0	no	no	not specific	no	not specific	0	0	0	0	0	0	0	0	0	0	0	0	0	0	0	0	no	no	none	0	0
1884	ASI	RMG	0	0	0	0	0	0	0	0	0	2643	0	1	1	2643	0	1	no	no	not specific	no	not specific	0	0	0	0	0	0	0	0	0	0	0	0	0	0	0	0	no	no	none	0	0
1886	ASI	SAA	31200	46848	15600	3120	56760	116244	149	1036	37200	0	723	10	3	30888	9	1	no	no	not specific	no	not specific	0	0	0	0	0	0	0	2	0	0	0	0	1	2	1	0	no	no	not specific	0.2	0
1888	ASI	SIB	0	0	0	19320	113400	0	0	0	48960	2564	0	4	2	46061	3	1	no	no	not specific	no	not specific	0	0	0	0	0	0	0	0	0	0	0	0	0	0	0	0	no	no	none	0	0
1890	ASI	SMB	0	0	0	1440	0	0	0	0	0	34969	11169	3	2	15859.333333333334	1	2	no	no	not specific	no	pristi_specific	0	0	0	0	0	0	0	0	0	0	1	2	2	1.5	0	2	no	yes	pristi_specific	0	1.5
1892	ASI	SMD	0	0	0	89400	0	0	0	0	26880	0	0	2	1	58140	2	0	no	no	not specific	no	not specific	0	0	0	0	0	0	0	0	0	0	0	0	0	0	0	0	no	no	none	0	0
1894	ASI	URA	0	3840	0	0	0	1351	0	0	16080	0	0	3	1	7090.333333333333	3	0	no	no	not specific	no	not specific	0	0	0	0	0	0	0	0	0	0	0	0	0	0	0	0	no	no	none	0	0
1896	ASI	URB	0	0	0	18600	0	0	0	0	3600	0	0	2	1	11100	2	0	no	no	not specific	no	not specific	0	0	0	0	0	0	0	0	0	0	0	0	0	0	0	0	no	no	none	0	0
1898	ASI	URX	0	0	0	8040	30000	0	87	310	86160	0	148	6	3	20790.833333333332	5	1	no	no	not specific	no	not specific	0	0	0	0	0	0	0	0	0	0	0	0	0	0	0	0	no	no	none	0	0
1900	ASI	URY	33240	24064	20880	35160	4560	44942	185	559	140160	1140	0	10	3	30489	9	1	no	no	not specific	no	not specific	0	0	0	0	0	0	0	0	0	0	3	0	1	3	0	1	no	no	not specific	0	1.5
1910	ASJ	ASJ	263760	479744	140160	57840	275160	499107	5498	3443	606000	5801	715	11	4	212475.27272727274	9	2	no	no	core	no	core	0	0	0	0	0	0	0	0	0	0	0	0	0	0	0	0	no	no	none	0	0
1912	ASJ	ASK	1274640	2806528	1938240	1923720	5595840	6343095	48480	66682	7590240	56882	21750	11	4	2515099.727272727	9	2	no	no	core	no	core	1	4	6	6	9	5	10	30	11	8	10	0	11	9.090909090909092	10	1	no	no	not specific	9	5
1914	ASJ	AUA	0	11264	0	0	0	1013	0	0	0	0	0	2	0	6138.5	2	0	no	no	not specific	no	not specific	0	0	0	0	0	0	0	0	0	0	0	0	0	0	0	0	no	no	none	0	0
1916	ASJ	AVA	0	0	103440	0	0	6758	0	421	0	0	0	3	1	36873	3	0	no	no	not specific	no	not specific	0	0	0	0	0	0	0	0	0	0	0	0	0	0	0	0	no	no	none	0	0
1918	ASJ	AVD	63480	77568	34920	7200	135600	163891	2709	2667	246960	695	62	11	4	66886.54545454546	9	2	no	no	core	no	core	0	0	0	0	0	0	0	0	0	0	0	0	0	0	0	0	no	no	none	0	0
1920	ASJ	AVE	55080	87552	10440	45600	157080	339609	1362	75	38400	5743	1187	11	4	67466.18181818182	9	2	no	no	core	no	core	0	0	0	0	0	0	0	0	0	0	0	0	0	0	0	0	no	no	none	0	0
1922	ASJ	AVH	20640	33792	9840	28560	6840	93941	512	133	162960	0	0	9	2	39690.88888888889	9	0	yes	no	cel_specific	no	cel_specific	0	0	0	0	0	0	0	0	0	0	0	0	0	0	0	0	no	no	none	0	0
1924	ASJ	AVJ	9840	1536	31200	27120	61200	141926	979	1234	43440	755	402	11	4	29057.454545454544	9	2	no	no	core	no	core	0	0	0	0	0	0	0	0	0	0	0	0	0	0	0	0	no	no	none	0	0
1926	ASJ	AWA	360840	250624	497160	31560	73680	180448	0	195	214560	13625	2737	10	4	162542.9	8	2	no	no	not specific	no	core	0	0	2	0	0	0	0	0	0	0	1	0	2	1.5	1	1	no	no	not specific	0.2	0.5
1928	ASJ	AWB	53520	211712	76560	29400	252720	248371	0	15302	158640	5783	3683	10	4	105569.1	8	2	no	no	not specific	no	core	0	0	0	0	0	0	0	0	0	0	2	0	1	2	0	1	no	no	not specific	0	1
1930	ASJ	AWC	2640	0	0	1680	0	0	0	0	48720	8599	13392	5	3	15006.2	3	2	no	no	not specific	no	not specific	0	0	0	0	0	0	0	0	0	0	0	0	0	0	0	0	no	no	none	0	0
1932	ASJ	BDU	0	0	0	0	0	0	580	0	29280	640	0	3	2	10166.666666666666	2	1	no	no	not specific	no	not specific	0	0	0	0	0	0	0	0	0	0	0	0	0	0	0	0	no	no	none	0	0
1934	ASJ	CAN	0	0	720	30480	0	249047	0	0	0	0	0	3	0	93415.66666666667	3	0	no	no	not specific	no	not specific	0	0	0	0	0	0	0	0	0	0	0	0	0	0	0	0	no	no	none	0	0
1936	ASJ	CEP	81000	90624	109680	62520	360480	356504	572	4108	377280	1640	181	11	4	131326.27272727274	9	2	no	no	core	no	core	1	3	2	0	5	2	0	1	1	1	0	0	8	2	8	0	no	no	not specific	1.6	0
1938	ASJ	IL1	148800	223744	59160	53040	243240	132126	939	3670	287280	1298	506	11	4	104891.18181818182	9	2	no	no	core	no	core	0	0	0	0	0	0	0	0	0	0	0	0	0	0	0	0	no	no	none	0	0
1940	ASJ	IL2	111960	136448	137280	109680	212280	156118	1969	1880	298560	1016	495	11	4	106153.27272727272	9	2	no	no	core	no	core	0	0	0	0	0	0	0	0	0	0	0	0	0	0	0	0	no	no	none	0	0
1942	ASJ	OLL	63480	91136	82800	34680	85920	159159	711	1329	89040	401	208	11	4	55351.27272727273	9	2	no	no	core	no	core	0	0	0	0	0	0	0	0	0	0	0	0	0	0	0	0	no	no	none	0	0
1944	ASJ	OLQ	44400	92928	42600	65160	58440	118947	366	512	117600	29	0	10	3	54098.2	9	1	no	no	not specific	no	not specific	0	0	0	0	0	0	0	0	0	0	0	0	0	0	0	0	no	no	none	0	0
1946	ASJ	PVC	0	0	0	0	0	0	0	9	0	0	0	1	1	9	1	0	no	no	not specific	no	not specific	0	0	0	0	0	0	0	0	0	0	0	0	0	0	0	0	no	no	none	0	0
1948	ASJ	PVQ	2475600	4922368	2522880	4071480	8059680	9990941	129654	137787	13537680	70176	46359	11	4	4178600.4545454546	9	2	no	no	core	no	core	5	10	10	15	16	16	21	63	24	27	96	24	12	27.25	10	2	no	no	core	20.7	60
1950	ASJ	RIB	31560	40192	44760	18960	49200	230799	0	5354	46080	6440	2859	10	4	47620.4	8	2	no	no	not specific	no	core	0	0	0	0	0	0	0	0	0	0	0	0	0	0	0	0	no	no	none	0	0
1952	ASJ	RIC	0	0	0	0	0	0	0	0	0	854	0	1	1	854	0	1	no	no	not specific	no	not specific	0	0	0	0	0	0	0	0	0	0	0	0	0	0	0	0	no	no	none	0	0
1954	ASJ	RID	0	0	0	0	0	0	0	807	0	0	0	1	1	807	1	0	no	no	not specific	no	not specific	0	0	0	0	0	0	0	0	0	0	0	0	0	0	0	0	no	no	none	0	0
1956	ASJ	RIF	214680	182272	253080	61800	276720	120637	188	548	64080	832	0	10	3	117483.7	9	1	no	no	not specific	no	not specific	0	0	0	0	0	0	0	0	0	0	3	0	1	3	0	1	no	no	not specific	0	1.5
1958	ASJ	RIM	29400	0	0	4440	0	12503	0	76	13680	2103	700	7	4	8986	5	2	no	no	not specific	no	core	0	0	0	0	0	0	0	0	0	0	0	0	0	0	0	0	no	no	none	0	0
1960	ASJ	RIP	0	0	0	0	0	0	0	0	0	0	45	1	1	45	0	1	no	no	not specific	no	not specific	0	0	0	0	0	0	0	0	0	0	0	0	0	0	0	0	no	no	none	0	0
1962	ASJ	RIS	0	0	0	0	0	0	0	0	0	3774	2678	2	2	3226	0	2	no	yes	pristi_specific	no	pristi_specific	0	0	0	0	0	0	0	0	0	0	3	0	1	3	0	1	no	no	not specific	0	1.5
1964	ASJ	RMD	120	0	0	0	0	0	487	2352	0	0	558	4	2	879.25	3	1	no	no	not specific	no	not specific	0	0	0	0	0	0	0	0	0	0	0	0	0	0	0	0	no	no	none	0	0
1966	ASJ	RMG	420720	390400	25080	538800	47160	663674	868	4865	760320	865	3009	11	4	259614.63636363635	9	2	no	no	core	no	core	0	0	0	0	0	0	0	0	0	0	0	8	1	8	0	1	no	no	not specific	0	4
1968	ASJ	SAA	41640	77056	122400	16800	118800	75018	0	0	61440	1963	97	9	3	57246	7	2	no	no	not specific	no	not specific	0	0	0	0	0	0	0	0	0	0	1	0	1	1	0	1	no	no	not specific	0	0.5
1970	ASJ	SIA	29400	70656	30840	36000	30120	147332	2091	1456	24000	205	648	11	4	33886.181818181816	9	2	no	no	core	no	core	0	0	0	0	0	0	0	0	0	0	0	0	0	0	0	0	no	no	none	0	0
1972	ASJ	SIB	24720	55296	37200	40800	100800	98672	1406	1001	127440	1040	211	11	4	44416.90909090909	9	2	no	no	core	no	core	0	0	0	0	0	0	0	0	0	0	0	0	0	0	0	0	no	no	none	0	0
1974	ASJ	SMB	151320	236544	9000	139440	285840	0	945	4190	1153440	1604	734	10	4	198305.7	8	2	no	no	not specific	no	core	0	0	0	0	0	0	0	0	0	0	0	0	0	0	0	0	no	no	none	0	0
1976	ASJ	SMD	20400	45312	34200	15840	64920	88196	855	506	49920	1659	345	11	4	29286.636363636364	9	2	no	no	core	no	core	0	0	0	0	0	0	0	0	0	0	0	0	0	0	0	0	no	no	none	0	0
1978	ASJ	URA	6240	0	0	120	0	0	0	0	5280	0	57	4	2	2924.25	3	1	no	no	not specific	no	not specific	0	0	0	0	0	0	0	0	0	0	0	0	0	0	0	0	no	no	none	0	0
1980	ASJ	URB	2640	5376	9600	0	88800	48321	0	0	149520	0	0	6	1	50709.5	6	0	no	no	not specific	no	not specific	0	0	0	0	0	0	0	0	0	0	0	0	0	0	0	0	no	no	none	0	0
1982	ASJ	URX	59760	102400	88800	123120	348480	194641	551	2472	202800	462	6100	11	4	102689.63636363637	9	2	no	no	core	no	core	0	0	0	0	0	0	0	0	0	0	0	0	0	0	0	0	no	no	none	0	0
1984	ASJ	URY	54960	62720	25440	32640	34560	90900	250	0	56400	60	0	9	2	39770	8	1	no	no	not specific	no	not specific	0	0	0	0	0	0	0	0	0	0	0	0	0	0	0	0	no	no	none	0	0
1998	ASK	ASK	146640	374528	247680	106080	495480	452136	8106	7177	567600	1035	454	11	4	218810.54545454544	9	2	no	no	core	no	core	0	0	0	0	1	0	0	0	0	1	0	0	2	1	2	0	no	no	not specific	0.2	0
2000	ASK	AUA	0	0	0	0	0	0	0	0	0	0	366	1	1	366	0	1	no	no	not specific	no	not specific	0	0	0	0	0	0	0	0	0	0	0	0	0	0	0	0	no	no	none	0	0
2002	ASK	AVA	0	0	0	0	0	108133	0	1443	0	0	0	2	1	54788	2	0	no	no	not specific	no	not specific	0	0	0	0	0	0	0	0	0	0	0	0	0	0	0	0	no	no	none	0	0
2004	ASK	AVB	0	61952	93720	0	0	0	45	64	0	0	0	4	1	38945.25	4	0	no	no	not specific	no	not specific	0	0	0	0	0	0	0	0	0	0	0	0	0	0	0	0	no	no	none	0	0
2006	ASK	AVD	0	0	0	0	3720	51025	1077	65	373440	10	0	6	3	71556.16666666667	5	1	no	no	not specific	no	not specific	0	0	0	0	0	0	0	0	1	0	0	0	1	1	1	0	no	no	not specific	0.1	0
2008	ASK	AVH	1680	0	0	0	0	47645	6357	305	315360	0	0	5	2	74269.4	5	0	no	no	not specific	no	cel_specific	0	0	0	0	0	0	0	0	0	0	0	0	0	0	0	0	no	no	none	0	0
2010	ASK	AVJ	0	1280	1800	0	0	0	1054	175	303120	731	103	7	4	44037.57142857143	5	2	no	no	not specific	no	core	0	0	0	0	0	0	0	0	1	0	0	0	1	1	1	0	no	no	not specific	0.1	0
2012	ASK	AWA	309600	131840	0	1053480	293280	431522	2011	10254	1208160	4480	3185	10	4	344781.2	8	2	no	no	not specific	no	core	0	0	0	0	0	0	0	2	0	0	0	0	1	2	1	0	no	no	not specific	0.2	0
2014	ASK	AWB	26640	0	0	52920	0	0	0	3314	18000	0	448	5	3	20264.4	4	1	no	no	not specific	no	not specific	0	0	0	0	0	0	0	0	0	1	0	0	1	1	1	0	no	no	not specific	0.1	0
2016	ASK	AWC	204240	559104	590640	170640	441840	1222930	423	27094	500880	19537	21160	11	4	341680.7272727273	9	2	no	no	core	no	core	0	0	0	0	0	0	0	0	0	0	19	0	1	19	0	1	no	no	not specific	0	9.5
2018	ASK	BDU	0	0	0	0	0	0	0	0	266160	0	0	1	1	266160	1	0	no	no	not specific	no	not specific	0	0	0	0	0	0	0	0	0	0	0	0	0	0	0	0	no	no	none	0	0
2020	ASK	CAN	0	22272	0	0	0	0	0	0	45600	0	0	2	1	33936	2	0	no	no	not specific	no	not specific	0	0	0	0	0	0	0	0	0	0	0	0	0	0	0	0	no	no	none	0	0
2022	ASK	CEP	10920	4864	0	0	37320	58459	0	850	222000	0	0	6	2	55735.5	6	0	no	no	not specific	no	cel_specific	0	0	0	0	0	0	0	2	0	0	0	0	1	2	1	0	no	no	not specific	0.2	0
2024	ASK	IL1	47160	31744	24720	31920	27720	98333	361	256	117120	67	345	11	4	34522.36363636364	9	2	no	no	core	no	core	0	0	0	0	0	0	0	0	0	0	0	0	0	0	0	0	no	no	none	0	0
2026	ASK	IL2	19080	14592	12240	15960	70800	166592	834	264	269760	78	148	11	4	51849.818181818184	9	2	no	no	core	no	core	0	0	0	0	0	0	0	0	0	0	0	0	0	0	0	0	no	no	none	0	0
2028	ASK	OLL	17280	16640	0	2040	55800	79072	651	389	155520	0	0	8	2	40924	8	0	no	no	not specific	no	cel_specific	0	0	0	0	0	0	0	0	0	0	0	0	0	0	0	0	no	no	none	0	0
2030	ASK	OLQ	6480	0	15960	17400	0	0	0	0	3360	88	1901	6	3	7531.5	4	2	no	no	not specific	no	not specific	0	0	0	0	0	0	0	0	0	0	0	0	0	0	0	0	no	no	none	0	0
2032	ASK	PVQ	2339760	3767040	1828320	3651600	6997440	7748166	75663	79894	11975040	23316	27700	11	4	3501267.1818181816	9	2	no	no	core	no	core	0	0	0	1	0	0	0	0	0	2	11	3	4	4.25	2	2	no	no	not specific	0.3	7
2034	ASK	RIA	0	0	0	0	0	0	0	82	0	0	0	1	1	82	1	0	no	no	not specific	no	not specific	0	0	0	0	0	0	0	0	0	0	0	0	0	0	0	0	no	no	none	0	0
2036	ASK	RIB	0	0	0	0	3720	0	0	222	0	0	0	2	1	1971	2	0	no	no	not specific	no	not specific	0	0	0	0	0	0	0	0	0	0	0	0	0	0	0	0	no	no	none	0	0
2038	ASK	RID	0	0	0	0	0	0	0	951	0	0	0	1	1	951	1	0	no	no	not specific	no	not specific	0	0	0	0	0	0	0	0	0	0	0	0	0	0	0	0	no	no	none	0	0
2040	ASK	RIF	838800	1774592	1183800	352080	1712160	529857	8693	11202	1379520	0	0	9	2	865633.7777777778	9	0	yes	no	cel_specific	no	cel_specific	0	1	0	0	0	0	0	1	0	0	0	0	2	1	2	0	no	no	not specific	0.2	0
2042	ASK	RIM	0	0	27960	0	0	61839	0	1739	1680	0	3656	5	3	19374.8	4	1	no	no	not specific	no	not specific	0	0	0	0	0	0	0	0	0	0	0	0	0	0	0	0	no	no	none	0	0
2044	ASK	RIP	0	0	0	0	0	0	0	0	0	0	219	1	1	219	0	1	no	no	not specific	no	not specific	0	0	0	0	0	0	0	0	0	0	0	0	0	0	0	0	no	no	none	0	0
2046	ASK	RMD	0	0	0	0	0	0	0	8	960	0	0	2	2	484	2	0	no	no	not specific	no	cel_specific	0	0	0	0	0	0	0	0	0	0	0	0	0	0	0	0	no	no	none	0	0
2048	ASK	RME	0	0	0	6000	0	0	0	0	0	0	0	1	0	6000	1	0	no	no	not specific	no	not specific	0	0	0	0	0	0	0	0	0	0	0	0	0	0	0	0	no	no	none	0	0
2050	ASK	RMG	51600	530176	330240	174840	477960	355153	7372	2463	168960	0	0	9	2	233196	9	0	yes	no	cel_specific	no	cel_specific	0	0	0	0	0	0	0	0	1	0	0	0	1	1	1	0	no	no	not specific	0.1	0
2052	ASK	SAA	34440	77824	82680	25800	142560	70287	106	0	116880	1936	358	10	3	55287.1	8	2	no	no	not specific	no	not specific	0	0	0	0	0	0	0	0	0	0	0	0	0	0	0	0	no	no	none	0	0
2054	ASK	SIA	0	28416	0	0	37440	42577	904	175	45360	0	0	6	2	25812	6	0	no	no	not specific	no	cel_specific	0	0	0	0	0	0	0	0	0	0	0	0	0	0	0	0	no	no	none	0	0
2056	ASK	SIB	15240	23296	0	0	30240	22978	363	120	376320	13887	1838	9	4	53809.11111111111	7	2	no	no	not specific	no	core	0	0	0	0	0	0	0	0	0	1	0	0	1	1	1	0	no	no	not specific	0.1	0
2058	ASK	SMB	24480	33536	0	111720	233520	0	0	1739	0	0	14	6	2	67501.5	5	1	no	no	not specific	no	not specific	0	0	0	0	0	0	0	0	0	0	0	0	0	0	0	0	no	no	none	0	0
2060	ASK	SMD	1200	0	0	0	10440	23654	0	0	130560	0	0	4	1	41463.5	4	0	no	no	not specific	no	not specific	0	0	0	0	0	0	0	0	0	1	0	0	1	1	1	0	no	no	not specific	0.1	0
2062	ASK	URA	0	0	0	840	0	2027	0	0	0	0	53	3	1	973.3333333333334	2	1	no	no	not specific	no	not specific	0	0	0	0	0	0	0	0	0	0	0	0	0	0	0	0	no	no	none	0	0
2064	ASK	URB	11760	0	0	0	0	12503	0	0	159120	0	0	3	1	61127.666666666664	3	0	no	no	not specific	no	not specific	0	0	0	0	0	0	0	0	0	0	0	0	0	0	0	0	no	no	none	0	0
2066	ASK	URX	7920	8960	0	36120	4200	26357	0	185	0	364	250	8	3	10544.5	6	2	no	no	not specific	no	not specific	0	0	0	0	0	0	0	0	0	0	0	0	0	0	0	0	no	no	none	0	0
2068	ASK	URY	7440	512	9840	18600	1440	0	60	6	55920	635	294	10	4	9474.7	8	2	no	no	not specific	no	core	0	0	0	0	0	0	0	0	0	0	0	0	0	0	0	0	no	no	none	0	0
2075	AUA	AUA	60360	79360	60360	100560	190320	33792	2906	1873	116880	1604	1045	11	4	59005.454545454544	9	2	no	no	core	no	core	0	0	0	0	0	0	0	0	0	0	3	0	1	3	0	1	no	no	not specific	0	1.5
2077	AUA	AVA	171000	360960	287640	385560	1347840	1361141	17367	16554	2117040	2036	3324	11	4	551860.1818181818	9	2	no	no	core	no	core	0	2	4	3	6	7	6	13	11	15	0	0	9	7.444444444444445	9	0	no	no	not specific	6.7	0
2079	AUA	AVB	126960	197632	130560	312000	444120	260873	0	1560	1160400	0	0	8	2	329263.125	8	0	no	no	not specific	no	cel_specific	0	0	0	0	0	0	0	0	0	0	0	0	0	0	0	0	no	no	none	0	0
2081	AUA	AVD	144480	345088	86880	141000	455760	258170	3003	2079	173040	5512	7407	11	4	147492.63636363635	9	2	no	no	core	no	core	0	0	0	0	1	2	0	2	2	0	3	0	5	2	4	1	no	no	not specific	0.7	1.5
2083	AUA	AVE	405360	733696	255960	743040	416880	1027275	15156	25443	4678800	28046	12712	11	4	758397.0909090909	9	2	no	no	core	no	core	2	4	6	9	4	6	4	22	21	20	19	0	11	10.636363636363637	10	1	no	no	not specific	9.8	9.5
2085	AUA	AVH	0	0	28080	0	106560	0	179	0	60240	0	0	4	1	48764.75	4	0	no	no	not specific	no	not specific	0	0	0	0	0	0	0	0	0	0	0	0	0	0	0	0	no	no	none	0	0
2087	AUA	AVK	0	0	0	0	0	0	0	0	0	0	55	1	1	55	0	1	no	no	not specific	no	not specific	0	0	0	0	0	0	0	0	0	0	0	0	0	0	0	0	no	no	none	0	0
2089	AUA	AVL	0	0	0	0	0	0	0	0	0	0	578	1	1	578	0	1	no	no	not specific	no	not specific	0	0	0	0	0	0	0	0	0	0	0	0	0	0	0	0	no	no	none	0	0
2091	AUA	AWA	360	0	0	1920	59280	2027	2458	7430	203040	30309	16981	9	4	35978.333333333336	7	2	no	no	not specific	no	core	0	0	0	0	0	0	0	0	0	0	2	0	1	2	0	1	no	no	not specific	0	1
2093	AUA	AWB	152520	232192	285360	113520	81960	535940	8261	8737	2200080	5949	1607	11	4	329647.8181818182	9	2	no	no	core	no	core	0	0	0	0	0	0	0	0	0	0	0	0	0	0	0	0	no	no	none	0	0
2095	AUA	AWC	22320	21760	56880	0	75960	178083	2863	10342	221280	6833	16094	10	4	61241.5	8	2	no	no	not specific	no	core	0	0	0	0	0	0	0	0	0	0	0	0	0	0	0	0	no	no	none	0	0
2097	AUA	BAG	433920	300288	227400	388200	550800	1236110	7986	8605	3200640	62156	27296	11	4	585763.7272727273	9	2	no	no	core	no	core	0	0	0	0	0	0	0	4	1	0	5	2	4	3	2	2	no	no	not specific	0.5	3.5
2099	AUA	CEP	198960	450048	329760	313920	643080	603861	3682	1090	722160	2508	1644	11	4	297337.54545454547	9	2	no	no	core	no	core	0	0	0	0	0	0	0	0	0	0	0	0	0	0	0	0	no	no	none	0	0
2101	AUA	DB	137640	178688	194280	215160	318840	0	0	0	0	0	0	5	0	208921.6	5	0	no	no	not specific	no	not specific	0	0	0	0	0	0	0	0	0	0	0	0	0	0	0	0	no	no	none	0	0
2103	AUA	DVA	197880	257280	21600	246120	640080	1034034	4847	22463	3813120	0	0	9	2	693047.1111111111	9	0	yes	no	cel_specific	no	cel_specific	0	0	0	0	1	1	0	2	0	3	0	0	4	1.75	4	0	no	no	not specific	0.7	0
2105	AUA	DVC	0	0	0	2160	0	0	0	0	0	0	660	2	1	1410	1	1	no	no	not specific	no	not specific	0	0	0	0	0	0	0	0	0	0	0	0	0	0	0	0	no	no	none	0	0
2107	AUA	IL1	168360	195840	129840	285120	183120	352112	228	379	205440	899	425	11	4	138342.0909090909	9	2	no	no	core	no	core	0	0	0	0	0	0	0	0	0	0	0	0	0	0	0	0	no	no	none	0	0
2109	AUA	IL2	204480	137728	240240	283920	382200	392662	1067	1634	332160	1225	465	11	4	179798.27272727274	9	2	no	no	core	no	core	0	0	0	0	0	0	0	0	0	0	0	0	0	0	0	0	no	no	none	0	0
2111	AUA	OLL	68040	43520	20160	0	1800	0	573	0	27120	2562	3843	8	3	20952.25	6	2	no	no	not specific	no	not specific	0	0	0	0	0	0	0	0	0	0	0	0	0	0	0	0	no	no	none	0	0
2113	AUA	OLQ	167040	61440	42360	153360	172560	75017	1045	463	25200	0	0	9	2	77609.44444444444	9	0	yes	no	cel_specific	no	cel_specific	0	0	0	0	0	0	0	0	0	0	0	0	0	0	0	0	no	no	none	0	0
2115	AUA	PVC	0	0	0	0	9120	0	0	0	0	0	0	1	0	9120	1	0	no	no	not specific	no	not specific	0	0	0	0	0	0	0	0	0	0	0	0	0	0	0	0	no	no	none	0	0
2117	AUA	PVP	0	0	0	0	1680	0	190	158	106320	0	0	4	2	27087	4	0	no	no	not specific	no	cel_specific	0	0	0	0	0	0	0	0	0	0	0	0	0	0	0	0	no	no	none	0	0
2119	AUA	PVT	0	0	0	0	0	0	0	0	0	0	727	1	1	727	0	1	no	no	not specific	no	not specific	0	0	0	0	0	0	0	0	0	0	0	0	0	0	0	0	no	no	none	0	0
2121	AUA	RIA	671280	1183488	1282680	1299960	2550000	2535075	34194	29952	5112240	38529	20355	11	4	1341613.9090909092	9	2	no	no	core	no	core	3	5	12	13	13	14	18	43	32	38	63	8	12	21.833333333333332	10	2	no	no	core	19.1	35.5
2123	AUA	RIB	1895280	3169024	2669760	4758600	6051120	8391904	70213	118854	16788480	132473	78379	11	4	4011280.6363636362	9	2	no	no	core	no	core	5	8	14	20	13	16	22	66	43	33	57	8	12	25.416666666666668	10	2	no	no	core	24	32.5
2125	AUA	RIC	0	0	0	0	0	38184	0	0	0	0	0	1	0	38184	1	0	no	no	not specific	no	not specific	0	0	0	0	0	0	0	0	0	0	0	0	0	0	0	0	no	no	none	0	0
2127	AUA	RID	39000	3584	25200	9720	2880	264252	2246	5873	113760	0	0	9	2	51835	9	0	yes	no	cel_specific	no	cel_specific	0	0	0	0	0	0	0	0	0	0	0	0	0	0	0	0	no	no	none	0	0
2129	AUA	RIF	0	0	0	0	14160	207820	0	0	0	0	0	2	0	110990	2	0	no	no	not specific	no	not specific	0	0	0	0	0	0	0	0	0	0	0	0	0	0	0	0	no	no	none	0	0
2131	AUA	RIG	25440	3584	31800	54120	19200	57108	309	2268	226320	148	668	11	4	38269.545454545456	9	2	no	no	core	no	core	0	0	0	0	0	0	0	0	0	0	0	0	0	0	0	0	no	no	none	0	0
2133	AUA	RIH	9240	37632	124680	0	171000	338594	6108	2331	559200	48	54	10	4	124888.7	8	2	no	no	not specific	no	core	0	0	0	0	0	0	0	0	0	0	0	0	0	0	0	0	no	no	none	0	0
2135	AUA	RIM	176280	436992	226320	745320	718320	584262	3146	10196	1118880	7978	11336	11	4	367184.54545454547	9	2	no	no	core	no	core	0	0	0	0	0	0	0	0	0	0	0	0	0	0	0	0	no	no	none	0	0
2137	AUA	RIP	0	0	0	0	0	0	0	0	0	2659	0	1	1	2659	0	1	no	no	not specific	no	not specific	0	0	0	0	0	0	0	0	0	0	0	0	0	0	0	0	no	no	none	0	0
2139	AUA	RIR	161280	561152	501360	316800	1574520	716051	9867	13785	2193120	141	0	10	3	604807.6	9	1	no	no	not specific	no	not specific	0	0	0	0	0	0	0	0	0	1	0	0	1	1	1	0	no	no	not specific	0.1	0
2141	AUA	RIS	32880	163072	202080	35880	9000	0	0	0	50640	0	9019	7	2	71795.85714285714	6	1	no	no	not specific	no	not specific	0	0	0	0	0	0	0	0	0	0	0	0	0	0	0	0	no	no	none	0	0
2143	AUA	RIV	145680	117504	92280	198120	224640	402800	2901	658	612240	3026	1792	11	4	163785.54545454544	9	2	no	no	core	no	core	0	0	0	0	0	0	0	0	0	0	0	0	0	0	0	0	no	no	none	0	0
2145	AUA	RMD	47280	0	43560	0	0	0	26	1180	0	0	52	5	2	18419.6	4	1	no	no	not specific	no	not specific	0	0	0	0	0	0	0	0	0	0	0	0	0	0	0	0	no	no	none	0	0
2147	AUA	RME	129360	152832	132000	73560	480480	36157	783	0	195360	1220	0	9	2	133528	8	1	no	no	not specific	no	not specific	0	0	0	0	0	0	0	0	0	0	0	0	0	0	0	0	no	no	none	0	0
2150	AUA	SAA	116400	31488	67680	16320	5520	0	0	0	0	155	204	7	2	33966.71428571428	5	2	no	no	not specific	no	pristi_specific	0	0	0	0	0	0	0	0	1	0	0	0	1	1	1	0	no	no	not specific	0.1	0
2152	AUA	SIB	157080	190976	142800	207600	374280	349746	151	0	592800	12179	5278	10	3	203289	8	2	no	no	not specific	no	not specific	0	0	0	0	0	0	0	0	0	0	0	0	0	0	0	0	no	no	none	0	0
2154	AUA	SMB	0	0	0	0	0	0	0	0	0	1847	931	2	2	1389	0	2	no	yes	pristi_specific	no	pristi_specific	0	0	0	0	0	0	0	0	0	0	0	0	0	0	0	0	no	no	none	0	0
2156	AUA	SMD	192600	40192	93600	23520	85560	76707	116	0	1200	1532	422	10	3	51544.9	8	2	no	no	not specific	no	not specific	0	0	0	0	0	0	0	0	0	0	0	0	0	0	0	0	no	no	none	0	0
2158	AUA	URA	0	0	0	6720	0	0	0	282	10800	362	786	5	4	3790	3	2	no	no	not specific	no	core	0	0	0	0	0	0	0	0	0	0	0	0	0	0	0	0	no	no	none	0	0
2160	AUA	URX	2353320	3968256	3940560	2108760	7551000	10284594	76882	50422	11819520	107357	60069	11	4	3847340	9	2	no	no	core	no	core	1	0	5	2	3	0	1	6	3	5	10	0	9	4	8	1	no	no	not specific	2.6	5
2162	AUA	URY	94440	37888	120240	246000	32880	17909	456	591	90720	696	1218	11	4	58458	9	2	no	no	core	no	core	0	0	0	1	0	0	0	0	0	0	0	2	2	1.5	1	1	no	no	not specific	0.1	1
2165	AVA	AVA	166920	538624	254520	244440	609720	1309440	10399	13420	1956240	1060	629	11	4	464128.36363636365	9	2	no	no	core	no	core	0	0	0	0	0	0	0	0	0	0	0	0	0	0	0	0	no	no	none	0	0
2167	AVA	AVB	561120	1071360	781200	936960	2346120	4707224	27162	37313	6903600	72726	15920	11	4	1587336.8181818181	9	2	no	no	core	no	core	0	0	0	0	0	0	0	2	0	0	0	2	2	2	1	1	no	no	not specific	0.2	1
2169	AVA	AVD	566640	717056	432480	644760	1346400	875886	12149	35339	3247440	48520	9075	11	4	721431.3636363636	9	2	no	no	core	no	core	0	0	0	0	0	0	0	1	0	0	0	0	1	1	1	0	no	no	not specific	0.1	0
2171	AVA	AVE	72000	80384	163320	229440	462240	221337	2704	32245	1794000	42616	17491	11	4	283434.2727272727	9	2	no	no	core	no	core	0	0	0	0	0	0	0	0	0	0	3	0	1	3	0	1	no	no	not specific	0	1.5
2173	AVA	AVH	30000	342016	721800	1240440	1433880	1186436	12471	29631	4097760	0	0	9	2	1010492.6666666666	9	0	yes	no	cel_specific	no	cel_specific	0	0	0	0	0	0	0	0	0	0	0	0	0	0	0	0	no	no	none	0	0
2175	AVA	AVJ	328680	134144	318360	396600	531120	267631	7214	7844	1909680	3418	10361	11	4	355913.8181818182	9	2	no	no	core	no	core	0	0	0	0	0	0	0	0	0	0	0	0	0	0	0	0	no	no	none	0	0
2177	AVA	AVK	199800	335104	720000	825960	2206680	617379	2644	24952	1641120	65697	33848	11	4	606653.0909090909	9	2	no	no	core	no	core	0	0	0	0	0	0	0	0	0	0	3	2	2	2.5	0	2	no	yes	pristi_specific	0	2.5
2179	AVA	AVL	0	0	409680	96720	2880	14530	774	0	0	3790	2268	7	2	75806	5	2	no	no	not specific	no	pristi_specific	0	0	0	0	0	0	0	0	0	0	6	3	2	4.5	0	2	no	yes	pristi_specific	0	4.5
2181	AVA	AWA	19200	0	0	0	35520	0	0	0	8640	0	0	3	1	21120	3	0	no	no	not specific	no	not specific	0	0	0	0	0	0	0	0	0	0	0	0	0	0	0	0	no	no	none	0	0
2183	AVA	AWB	24720	125952	58920	2400	44160	40211	0	686	265440	0	0	8	2	70311.125	8	0	no	no	not specific	no	cel_specific	0	0	0	0	0	0	0	0	0	0	0	0	0	0	0	0	no	no	none	0	0
2185	AVA	AWC	6840	97536	0	0	18960	1041805	2834	10892	2640	0	43	8	3	147693.75	7	1	no	no	not specific	no	not specific	0	0	0	0	0	0	0	0	0	0	0	0	0	0	0	0	no	no	none	0	0
2187	AVA	BAG	422040	713216	391200	662880	2319720	2801355	20895	26900	4555440	11472	690	11	4	1084164.3636363635	9	2	no	no	core	no	core	0	0	0	0	0	0	0	0	0	0	0	2	1	2	0	1	no	no	not specific	0	1
2189	AVA	BDU	0	0	0	0	9600	0	0	1158	571200	0	28	4	3	145496.5	3	1	no	no	not specific	no	not specific	0	0	0	0	0	0	0	0	0	0	0	0	0	0	0	0	no	no	none	0	0
2191	AVA	CEP	0	66816	142080	2040	284760	56432	0	0	222000	557	0	7	2	110669.28571428571	6	1	no	no	not specific	no	not specific	0	0	0	0	0	0	0	0	0	0	0	0	0	0	0	0	no	no	none	0	0
2193	AVA	DVA	223680	273664	353280	764280	475440	1055999	6165	15004	1646880	16240	17893	11	4	440775	9	2	no	no	core	no	core	0	0	0	0	0	0	0	0	0	0	0	0	0	0	0	0	no	no	none	0	0
2195	AVA	DVC	666600	901120	610800	638280	1630440	2044077	12734	38752	4264560	74291	31797	11	4	992131.9090909091	9	2	no	no	core	no	core	0	0	0	0	0	0	0	0	0	0	44	43	2	43.5	0	2	no	yes	pristi_specific	0	43.5
2197	AVA	FLP	548880	900096	1234560	346560	3630360	3655954	37720	81316	7132080	0	0	9	2	1951947.3333333333	9	0	yes	no	cel_specific	no	cel_specific	0	0	0	0	0	0	0	0	0	0	0	0	0	0	0	0	no	no	none	0	0
2199	AVA	IL1	0	165120	3960	46080	84720	127057	0	658	140160	0	312	8	3	71008.375	7	1	no	no	not specific	no	not specific	0	0	0	0	0	0	0	0	0	0	0	0	0	0	0	0	no	no	none	0	0
2201	AVA	IL2	0	256	47280	2880	80880	41226	0	0	272640	0	410	7	2	63653.142857142855	6	1	no	no	not specific	no	not specific	0	0	0	0	0	0	0	0	0	0	0	0	0	0	0	0	no	no	none	0	0
2203	AVA	OLL	0	19456	0	0	17280	31088	3577	1292	480	0	0	6	2	12195.5	6	0	no	no	not specific	no	cel_specific	0	0	0	0	0	0	0	0	0	0	0	0	0	0	0	0	no	no	none	0	0
2205	AVA	OLQ	90840	8192	61080	1320	79800	29398	271	397	337440	1592	1291	11	4	55601.90909090909	9	2	no	no	core	no	core	0	0	0	0	0	0	0	0	0	0	0	0	0	0	0	0	no	no	none	0	0
2207	AVA	PVC	206760	155648	685200	870240	2345760	4161821	32407	35880	4077840	4104	1575	11	4	1143385	9	2	no	no	core	no	core	0	0	0	0	0	0	0	0	0	0	1	0	1	1	0	1	no	no	not specific	0	0.5
2209	AVA	PVP	518520	1164032	685680	605160	1738440	1847745	8103	28978	2897280	25840	18138	11	4	867083.2727272727	9	2	no	no	core	no	core	0	0	0	0	0	0	0	0	0	0	18	0	1	18	0	1	no	no	not specific	0	9
2211	AVA	PVQ	18240	58624	0	78000	129120	253101	0	11948	256080	0	0	7	2	115016.14285714286	7	0	no	no	not specific	no	cel_specific	0	0	0	0	0	0	0	0	0	0	0	0	0	0	0	0	no	no	none	0	0
2213	AVA	PVR	11400	0	42000	0	21720	0	0	0	147360	0	0	4	1	55620	4	0	no	no	not specific	no	not specific	0	0	0	0	0	0	0	0	0	0	0	0	0	0	0	0	no	no	none	0	0
2215	AVA	PVT	0	0	0	166200	292080	52715	0	46	1108560	12705	14460	7	4	235252.2857142857	5	2	no	no	not specific	no	core	0	0	0	0	0	0	0	0	0	0	5	0	1	5	0	1	no	no	not specific	0	2.5
2217	AVA	RIA	384120	1436416	1312560	1049040	2547240	4456149	33666	43116	3166080	10178	4319	11	4	1312989.4545454546	9	2	no	no	core	no	core	0	0	0	0	0	0	0	3	0	0	0	0	1	3	1	0	no	no	not specific	0.3	0
2219	AVA	RIB	273120	496384	100080	447840	591960	870818	10029	3560	2476560	0	85	10	3	527043.6	9	1	no	no	not specific	no	not specific	0	0	0	0	0	0	0	0	0	0	0	0	0	0	0	0	no	no	none	0	0
2221	AVA	RIC	1436760	2423552	1654080	1078560	4069080	6799286	42767	46581	7954320	39773	33225	11	4	2325271.272727273	9	2	no	no	core	no	core	0	0	0	0	0	0	0	0	0	0	34	15	2	24.5	0	2	no	yes	pristi_specific	0	24.5
2223	AVA	RID	381000	201728	190200	279360	1009560	381849	7185	3367	1496640	0	919	10	3	395180.8	9	1	no	no	not specific	no	not specific	0	0	0	0	0	0	0	0	0	0	0	0	0	0	0	0	no	no	none	0	0
2225	AVA	RIF	0	5632	0	134400	5520	0	0	8816	1117440	22166	0	6	3	215662.33333333334	5	1	no	no	not specific	no	not specific	0	0	0	0	0	0	0	0	0	0	8	0	1	8	0	1	no	no	not specific	0	4
2227	AVA	RIG	19200	94720	20880	50040	1039200	103740	406	11699	2136240	11108	16791	11	4	318547.63636363635	9	2	no	no	core	no	core	0	0	0	0	0	0	3	0	0	0	6	0	2	4.5	1	1	no	no	not specific	0.3	3
2229	AVA	RIH	27600	475392	56040	0	4200	497417	0	0	86160	1013	0	7	2	163974.57142857142	6	1	no	no	not specific	no	not specific	0	0	0	0	0	0	0	0	0	0	0	0	0	0	0	0	no	no	none	0	0
2231	AVA	RIM	1891440	2695168	2159760	3339720	6174000	6723930	76391	59014	15439440	72760	50451	11	4	3516552.1818181816	9	2	no	no	core	no	core	0	0	0	0	0	0	0	0	0	0	0	0	0	0	0	0	no	no	none	0	0
2233	AVA	RIP	0	0	0	0	31440	0	0	0	29280	0	0	2	1	30360	2	0	no	no	not specific	no	not specific	0	0	0	0	0	0	0	0	0	0	0	0	0	0	0	0	no	no	none	0	0
2235	AVA	RIR	69120	91136	142080	5280	606480	80762	0	4908	1113600	364	2480	10	4	211621	8	2	no	no	not specific	no	core	0	0	0	0	0	0	0	0	0	0	0	0	0	0	0	0	no	no	none	0	0
2237	AVA	RIS	32280	0	0	0	23160	19260	0	2374	0	605	2	6	3	12946.833333333334	4	2	no	no	not specific	no	not specific	0	0	0	0	0	0	0	0	0	0	0	0	0	0	0	0	no	no	none	0	0
2239	AVA	RIV	674400	1142272	656400	815880	1540080	1345933	15399	15898	2738880	13965	3469	11	4	814779.6363636364	9	2	no	no	core	no	core	0	0	0	0	0	0	0	0	0	0	0	0	0	0	0	0	no	no	none	0	0
2241	AVA	RMD	913920	1008896	338400	588360	775200	904946	14064	72084	1891680	7521	14039	11	4	593555.4545454546	9	2	no	no	core	no	core	0	0	0	0	0	0	0	0	0	0	0	0	0	0	0	0	no	no	none	0	0
2243	AVA	RME	0	0	0	0	0	0	605	0	0	560	2022	3	2	1062.3333333333333	1	2	no	no	not specific	no	pristi_specific	0	0	0	0	0	0	0	0	0	0	0	0	0	0	0	0	no	no	none	0	0
2245	AVA	RMG	47520	78592	36840	670200	564120	1273957	6919	8196	1830000	355	317	11	4	410637.8181818182	9	2	no	no	core	no	core	0	0	0	0	0	0	0	0	0	0	0	0	0	0	0	0	no	no	none	0	0
2247	AVA	SAA	3157560	6002688	3765840	5315640	11098320	10615753	113714	118603	19071360	54303	52864	11	4	5396967.7272727275	9	2	no	no	core	no	core	0	0	0	0	0	0	0	6	0	0	81	42	3	43	1	2	no	no	not specific	0.6	61.5
2249	AVA	SIA	413520	675584	357960	1076760	1125120	1235096	17953	13280	7256400	22794	9354	11	4	1109438.2727272727	9	2	no	no	core	no	core	0	0	0	0	0	0	0	0	0	0	0	0	0	0	0	0	no	no	none	0	0
2251	AVA	SIB	277800	503808	213720	750000	611640	530532	16892	12687	3304800	7116	8333	11	4	567029.8181818182	9	2	no	no	core	no	core	0	0	0	0	0	0	0	0	0	0	0	0	0	0	0	0	no	no	none	0	0
2253	AVA	SMB	176400	356864	123720	428640	462600	822157	21323	14585	3998640	4103	4197	11	4	583020.8181818182	9	2	no	no	core	no	core	0	0	0	0	0	0	0	0	0	0	0	0	0	0	0	0	no	no	none	0	0
2255	AVA	SMD	1883040	3335168	3054240	3189240	6609000	8374669	77455	68708	13342080	32578	33559	11	4	3636339.727272727	9	2	no	no	core	no	core	0	0	0	0	0	0	0	1	0	0	0	4	2	2.5	1	1	no	no	not specific	0.1	2
2257	AVA	URA	0	21504	21120	6240	78720	0	0	0	112800	0	575	6	2	40159.833333333336	5	1	no	no	not specific	no	not specific	0	0	0	0	0	0	0	0	0	0	0	0	0	0	0	0	no	no	none	0	0
2259	AVA	URB	3240	123648	15600	45600	2160	0	2	11	154320	0	0	8	2	43072.625	8	0	no	no	not specific	no	cel_specific	0	0	0	0	0	0	0	0	0	0	0	0	0	0	0	0	no	no	none	0	0
2261	AVA	URX	11640	136192	240	76680	33240	6419	461	3530	40560	1673	3942	11	4	28597.909090909092	9	2	no	no	core	no	core	0	0	0	0	0	0	0	0	0	0	0	0	0	0	0	0	no	no	none	0	0
2263	AVA	URY	117360	283392	186720	257760	869880	729229	7566	9287	1444320	9353	5795	11	4	356423.8181818182	9	2	no	no	core	no	core	0	0	0	0	0	0	0	0	0	0	31	4	2	17.5	0	2	no	yes	pristi_specific	0	17.5
2267	AVB	AVB	120720	544768	494760	211080	991200	855613	18592	11300	2813520	11745	12305	11	4	553236.6363636364	9	2	no	no	core	no	core	0	0	0	0	0	0	0	2	0	0	0	0	1	2	1	0	no	no	not specific	0.2	0
2269	AVB	AVD	975360	1952256	582480	1445520	2948400	3417045	22660	70335	11302800	61749	42072	11	4	2074607	9	2	no	no	core	no	core	0	0	0	0	0	0	1	1	0	0	2	2	4	1.5	2	2	no	no	not specific	0.2	2
2271	AVB	AVE	291000	760576	557040	789120	1759800	1709536	4493	37544	3986160	31334	18057	11	4	904060	9	2	no	no	core	no	core	0	0	0	0	0	0	0	0	0	0	0	0	0	0	0	0	no	no	none	0	0
2273	AVB	AVH	1574400	2464000	1376040	1391880	3645360	3412652	47845	55269	10770480	0	0	9	2	2748658.4444444445	9	0	yes	no	cel_specific	no	cel_specific	0	0	0	0	0	0	0	0	0	0	0	0	0	0	0	0	no	no	none	0	0
2275	AVB	AVJ	1707120	3249920	2281680	2891760	7042800	5776403	79429	116408	16357680	77704	77559	11	4	3605314.8181818184	9	2	no	no	core	no	core	0	0	0	0	0	0	1	2	0	0	24	20	4	11.75	2	2	no	no	not specific	0.3	22
2277	AVB	AVK	4800	259584	44280	384360	8760	695775	755	20410	1951200	19127	6983	11	4	308730.36363636365	9	2	no	no	core	no	core	0	0	0	0	0	0	0	0	0	0	1	0	1	1	0	1	no	no	not specific	0	0.5
2279	AVB	AVL	0	0	221640	5880	0	0	0	5626	42240	0	54	5	3	55088	4	1	no	no	not specific	no	not specific	0	0	0	0	0	0	0	0	0	0	0	0	0	0	0	0	no	no	none	0	0
2281	AVB	AWA	34320	243712	126000	88440	280920	671108	0	8136	128160	3523	5427	10	4	158974.6	8	2	no	no	not specific	no	core	0	0	0	0	0	0	0	0	0	0	8	5	2	6.5	0	2	no	yes	pristi_specific	0	6.5
2283	AVB	AWB	128640	59392	13080	2640	0	18585	217	2166	26400	102647	55745	10	4	40951.2	8	2	no	no	not specific	no	core	0	0	0	0	0	0	0	0	0	0	74	14	2	44	0	2	no	yes	pristi_specific	0	44
2285	AVB	AWC	0	0	0	11160	0	0	0	0	0	0	1218	2	1	6189	1	1	no	no	not specific	no	not specific	0	0	0	0	0	0	0	0	0	0	0	0	0	0	0	0	no	no	none	0	0
2287	AVB	BAG	334080	451584	655440	539640	718680	71300	1972	2145	1474800	2324	2048	11	4	386728.45454545453	9	2	no	no	core	no	core	0	0	0	0	0	0	0	0	0	0	0	0	0	0	0	0	no	no	none	0	0
2289	AVB	BDU	382080	403968	208320	375240	685080	490658	2277	9456	1638240	0	2943	10	3	419826.2	9	1	no	no	not specific	no	not specific	0	0	0	0	0	0	0	0	0	0	0	0	0	0	0	0	no	no	none	0	0
2291	AVB	CEP	52800	58624	14640	34320	301800	8785	549	158	404880	0	0	9	2	97395.11111111111	9	0	yes	no	cel_specific	no	cel_specific	0	0	0	0	0	0	0	0	0	0	0	0	0	0	0	0	no	no	none	0	0
2293	AVB	DB	122040	150784	87960	140760	162960	0	0	0	0	0	0	5	0	132900.8	5	0	no	no	not specific	no	not specific	0	0	0	0	0	0	0	0	0	0	0	0	0	0	0	0	no	no	none	0	0
2295	AVB	DVA	1259400	1800704	1637880	1471320	2606400	2919966	20481	51158	6193200	61039	37468	11	4	1641728.7272727273	9	2	no	no	core	no	core	0	0	0	0	0	0	0	2	0	0	2	6	3	3.3333333333333335	1	2	no	no	not specific	0.2	4
2297	AVB	DVC	0	20224	3720	0	3480	213565	0	9586	640800	0	382	7	3	127393.85714285714	6	1	no	no	not specific	no	not specific	0	0	0	0	0	0	0	0	0	0	0	7	1	7	0	1	no	no	not specific	0	3.5
2299	AVB	FLP	32640	76032	100800	589920	50880	1118851	606	18678	730560	0	0	9	2	302107.44444444444	9	0	yes	no	cel_specific	no	cel_specific	0	0	0	0	0	0	0	0	0	0	0	0	0	0	0	0	no	no	none	0	0
2301	AVB	IL1	0	28416	0	0	0	0	387	540	74880	280	0	5	3	20900.6	4	1	no	no	not specific	no	not specific	0	0	0	0	0	0	0	0	0	0	0	0	0	0	0	0	no	no	none	0	0
2303	AVB	IL2	0	36352	0	37560	60960	0	0	825	84720	315	0	6	3	36788.666666666664	5	1	no	no	not specific	no	not specific	0	0	0	0	0	0	0	0	0	0	0	0	0	0	0	0	no	no	none	0	0
2305	AVB	OLQ	33000	43520	53280	176280	78720	150036	820	133	284160	1603	160	11	4	74701.09090909091	9	2	no	no	core	no	core	0	0	0	0	0	0	0	0	0	0	0	0	0	0	0	0	no	no	none	0	0
2307	AVB	PVC	1098360	2522880	2366280	4313760	6390960	10099750	122540	204212	22778160	84041	66147	11	4	4549735.454545454	9	2	no	no	core	no	core	0	0	0	0	0	0	0	2	0	0	68	55	3	41.666666666666664	1	2	no	no	not specific	0.2	61.5
2309	AVB	PVP	2906400	5055488	2915280	3102120	4751520	6007878	58016	106350	12141120	66609	45379	11	4	3377832.727272727	9	2	no	no	core	no	core	0	0	0	0	0	0	0	0	0	0	38	30	2	34	0	2	no	yes	pristi_specific	0	34
2311	AVB	PVQ	154680	60160	0	0	28560	12503	528	97	38160	2927	4416	9	4	33559	7	2	no	no	not specific	no	core	0	0	0	0	0	0	0	0	0	0	0	0	0	0	0	0	no	no	none	0	0
2313	AVB	PVR	258720	650496	423720	662640	2321520	295679	10702	15365	4800960	0	2121	10	3	944192.3	9	1	no	no	not specific	no	not specific	0	0	0	0	0	0	0	0	0	0	0	0	0	0	0	0	no	no	none	0	0
2315	AVB	PVT	0	0	0	4200	0	0	0	7688	3600	6784	0	4	3	5568	3	1	no	no	not specific	no	not specific	0	0	0	0	0	0	0	0	0	0	0	0	0	0	0	0	no	no	none	0	0
2317	AVB	RIA	0	0	2400	1200	148680	0	963	161	162960	1548	1461	8	4	39921.625	6	2	no	no	not specific	no	core	0	0	0	0	0	0	0	0	0	0	0	0	0	0	0	0	no	no	none	0	0
2319	AVB	RIB	316920	413696	535560	447960	1155960	1092494	8373	12646	1759920	19459	19071	11	4	525641.7272727273	9	2	no	no	core	no	core	0	0	0	0	0	0	0	0	0	0	0	0	0	0	0	0	no	no	none	0	0
2321	AVB	RIC	120840	139008	128400	148560	531600	734637	3734	19507	2544960	37370	20197	11	4	402619.36363636365	9	2	no	no	core	no	core	0	0	0	0	0	0	0	0	0	0	0	7	1	7	0	1	no	no	not specific	0	3.5
2323	AVB	RID	404640	763648	462480	691920	1580880	2120109	11465	22236	3482880	0	13826	10	3	955408.4	9	1	no	no	not specific	no	not specific	0	0	0	0	0	0	0	0	0	0	0	0	0	0	0	0	no	no	none	0	0
2325	AVB	RIF	910080	1184512	1046400	970680	2257560	2892593	21192	51809	5514960	50183	17334	11	4	1356118.4545454546	9	2	no	no	core	no	core	0	0	0	0	0	0	0	0	0	0	39	9	2	24	0	2	no	yes	pristi_specific	0	24
2327	AVB	RIG	421920	364800	433080	170400	472320	1979197	14874	14536	2289840	0	0	9	2	684551.8888888889	9	0	yes	no	cel_specific	no	cel_specific	0	0	0	0	0	0	0	0	0	0	0	0	0	0	0	0	no	no	none	0	0
2329	AVB	RIH	720	0	88920	0	826440	30412	0	5334	0	0	0	5	1	190365.2	5	0	no	no	not specific	no	not specific	0	0	0	0	0	0	0	0	0	0	0	0	0	0	0	0	no	no	none	0	0
2331	AVB	RIM	609960	1214208	1060920	2160840	2817600	4095589	32788	55769	11649120	124912	76801	11	4	2172591.5454545454	9	2	no	no	core	no	core	0	0	0	0	0	0	0	0	0	0	38	7	2	22.5	0	2	no	yes	pristi_specific	0	22.5
2333	AVB	RIP	9480	0	21120	57120	603360	77383	2487	7735	1923840	30840	33940	10	4	276730.5	8	2	no	no	not specific	no	core	0	0	0	0	0	0	0	0	0	0	0	2	1	2	0	1	no	no	not specific	0	1
2335	AVB	RIR	452280	133120	369240	30600	80760	127057	388	618	51360	27388	33726	11	4	118776.09090909091	9	2	no	no	core	no	core	0	0	0	0	0	0	0	0	0	0	2	4	2	3	0	2	no	yes	pristi_specific	0	3
2337	AVB	RIS	79080	247552	312600	441600	1624800	888729	0	4718	2800320	50	2930	10	4	640237.9	8	2	no	no	not specific	no	core	0	0	0	0	0	0	0	0	0	0	0	0	0	0	0	0	no	no	none	0	0
2339	AVB	RIV	198840	494336	189840	582960	313320	339270	4434	14272	2329920	754	2103	11	4	406368.0909090909	9	2	no	no	core	no	core	0	0	0	0	0	0	0	0	0	0	0	0	0	0	0	0	no	no	none	0	0
2341	AVB	RMD	0	0	0	0	9000	102051	0	1089	32640	0	381	5	3	29032.2	4	1	no	no	not specific	no	not specific	0	0	0	0	0	0	0	0	0	0	0	0	0	0	0	0	no	no	none	0	0
2343	AVB	RME	55560	135936	103200	0	154200	132464	0	1416	663840	448	0	8	3	155883	7	1	no	no	not specific	no	not specific	0	0	0	0	0	0	0	0	0	0	0	0	0	0	0	0	no	no	none	0	0
2345	AVB	RMG	153000	163840	150600	93600	560280	600144	5070	2730	1300560	5197	3721	11	4	276249.2727272727	9	2	no	no	core	no	core	0	0	0	0	0	0	0	0	0	0	0	0	0	0	0	0	no	no	none	0	0
2347	AVB	SAA	36720	137984	94680	139800	60000	37509	0	5037	424560	1482	428	10	4	93820	8	2	no	no	not specific	no	core	0	0	0	0	0	0	0	0	0	0	0	0	0	0	0	0	no	no	none	0	0
2349	AVB	SIA	413520	612352	264840	101520	1075920	339946	3230	3218	4053840	5877	3514	11	4	625252.4545454546	9	2	no	no	core	no	core	0	0	0	0	0	0	0	0	0	0	0	0	0	0	0	0	no	no	none	0	0
2351	AVB	SIB	444960	1254912	657600	884280	2709840	2805070	14224	66628	7449360	28401	33318	11	4	1486235.7272727273	9	2	no	no	core	no	core	0	0	0	0	0	0	0	0	0	0	0	0	0	0	0	0	no	no	none	0	0
2353	AVB	SMB	101760	471296	318120	250440	1165080	441321	573	6494	1888080	10006	9359	11	4	423866.2727272727	9	2	no	no	core	no	core	0	0	0	0	0	0	0	0	0	0	0	0	0	0	0	0	no	no	none	0	0
2355	AVB	SMD	9240	43264	191040	27960	311280	45618	1361	4052	534720	2160	4429	11	4	106829.45454545454	9	2	no	no	core	no	core	0	0	0	0	0	0	0	0	0	0	0	0	0	0	0	0	no	no	none	0	0
2357	AVB	URA	52200	56064	98640	70680	122640	124691	62	762	376800	601	0	10	3	90314	9	1	no	no	not specific	no	not specific	0	0	0	0	0	0	0	0	0	0	0	0	0	0	0	0	no	no	none	0	0
2359	AVB	URB	52560	5376	24000	69000	49320	0	321	467	199920	0	0	8	2	50120.5	8	0	no	no	not specific	no	cel_specific	0	0	0	0	0	0	0	0	0	0	0	0	0	0	0	0	no	no	none	0	0
2361	AVB	URX	36360	144384	225000	119280	84000	80423	821	4713	135840	9626	10357	11	4	77345.81818181818	9	2	no	no	core	no	core	0	0	0	0	0	0	0	0	0	0	0	1	1	1	0	1	no	no	not specific	0	0.5
2363	AVB	URY	106440	132864	156960	173160	339720	460245	965	4859	1423920	17922	9274	11	4	256939	9	2	no	no	core	no	core	0	0	0	0	0	0	0	0	0	0	10	0	1	10	0	1	no	no	not specific	0	5
2366	AVD	AVD	64200	131840	74280	63000	92640	141250	70	541	198240	889	655	11	4	69782.27272727272	9	2	no	no	core	no	core	0	0	0	0	0	0	0	0	0	0	0	0	0	0	0	0	no	no	none	0	0
2368	AVD	AVE	457800	1233664	694560	355560	1428960	2027181	21677	23243	2678160	7986	8506	11	4	812481.5454545454	9	2	no	no	core	no	core	0	0	0	0	0	0	0	0	0	0	0	0	0	0	0	0	no	no	none	0	0
2370	AVD	AVH	588000	997888	655080	811800	957360	909004	10094	34186	2931360	0	0	9	2	877196.8888888889	9	0	yes	no	cel_specific	no	cel_specific	0	0	0	0	0	0	0	0	0	0	0	0	0	0	0	0	no	no	none	0	0
2372	AVD	AVJ	886920	1398784	1340880	1582920	4409520	4387890	38802	52110	8186400	68679	40333	11	4	2035748.9090909092	9	2	no	no	core	no	core	0	0	0	0	0	0	0	1	0	0	5	0	2	3	1	1	no	no	not specific	0.1	2.5
2374	AVD	AVK	44640	0	0	2400	6120	0	1644	0	321360	2307	1331	7	3	54257.42857142857	5	2	no	no	not specific	no	not specific	0	0	0	0	0	0	0	0	0	0	0	0	0	0	0	0	no	no	none	0	0
2376	AVD	AVL	0	0	9360	0	0	0	0	0	0	0	0	1	0	9360	1	0	no	no	not specific	no	not specific	0	0	0	0	0	0	0	0	0	0	0	0	0	0	0	0	no	no	none	0	0
2378	AVD	AWB	960	1024	0	0	0	0	0	0	0	13476	6325	4	2	5446.25	2	2	no	no	not specific	no	pristi_specific	0	0	0	0	0	0	0	0	0	0	53	10	2	31.5	0	2	no	yes	pristi_specific	0	31.5
2380	AVD	AWC	14280	0	0	0	0	0	0	0	7200	0	0	2	1	10740	2	0	no	no	not specific	no	not specific	0	0	0	0	0	0	0	0	0	0	0	0	0	0	0	0	no	no	none	0	0
2382	AVD	BAG	624240	1569792	672960	1561560	2132160	2025490	11045	23618	4566240	24059	11259	11	4	1202038.4545454546	9	2	no	no	core	no	core	0	0	0	0	0	0	0	0	0	0	0	0	0	0	0	0	no	no	none	0	0
2384	AVD	BDU	140520	507904	364560	203040	863280	985373	1265	15137	1729920	783	4110	11	4	437808.36363636365	9	2	no	no	core	no	core	0	0	0	0	0	0	0	0	0	0	0	0	0	0	0	0	no	no	none	0	0
2386	AVD	CEP	215760	357888	165240	97080	485760	490996	1797	8468	366480	1551	1370	11	4	199308.18181818182	9	2	no	no	core	no	core	0	0	0	0	0	0	0	0	0	0	0	0	0	0	0	0	no	no	none	0	0
2388	AVD	DVA	950160	1399296	958440	1206840	2250960	1485833	33402	35643	3414720	20769	13413	11	4	1069952.3636363635	9	2	no	no	core	no	core	0	0	0	0	0	0	0	0	0	0	0	0	0	0	0	0	no	no	none	0	0
2390	AVD	DVC	13680	0	0	150840	32880	22640	0	0	56400	1472	96	7	3	39715.42857142857	5	2	no	no	not specific	no	not specific	0	0	0	0	0	0	0	0	0	0	0	0	0	0	0	0	no	no	none	0	0
2392	AVD	FLP	311160	190976	102480	918960	442800	1376010	4851	10802	1203120	0	0	9	2	506795.44444444444	9	0	yes	no	cel_specific	no	cel_specific	0	0	0	0	0	0	0	0	0	0	0	0	0	0	0	0	no	no	none	0	0
2394	AVD	IL1	105840	149248	95400	34080	138840	195993	1326	1424	154560	1192	518	11	4	79856.45454545454	9	2	no	no	core	no	core	0	0	0	0	0	0	0	0	0	0	0	0	0	0	0	0	no	no	none	0	0
2396	AVD	IL2	45000	188416	64800	65640	153360	194979	1714	1188	216720	1508	1826	11	4	85013.72727272728	9	2	no	no	core	no	core	0	0	0	0	0	0	0	0	0	0	0	0	0	0	0	0	no	no	none	0	0
2398	AVD	OLL	102840	95488	6600	106920	30480	53729	122	525	511920	2214	1861	11	4	82972.63636363637	9	2	no	no	core	no	core	0	0	0	0	0	0	0	0	0	0	0	0	0	0	0	0	no	no	none	0	0
2400	AVD	OLQ	287040	282880	216600	275880	523920	552158	3900	3844	378960	8921	2689	11	4	230617.45454545456	9	2	no	no	core	no	core	0	0	0	0	0	0	0	0	0	0	0	0	0	0	0	0	no	no	none	0	0
2402	AVD	PVC	307440	1324800	1009320	801720	2281320	4639640	43715	82031	5213520	13505	8651	11	4	1429605.6363636365	9	2	no	no	core	no	core	0	0	0	0	0	0	0	0	0	0	27	13	2	20	0	2	no	yes	pristi_specific	0	20
2404	AVD	PVP	658200	744704	389160	57720	6120	172001	5732	11502	813600	45647	21159	11	4	265958.63636363635	9	2	no	no	core	no	core	0	0	0	0	0	0	0	0	0	0	44	10	2	27	0	2	no	yes	pristi_specific	0	27
2406	AVD	PVQ	0	106240	14160	9840	359640	19937	0	49	283920	0	93	8	3	99234.875	7	1	no	no	not specific	no	not specific	0	0	0	0	0	0	0	0	0	0	0	0	0	0	0	0	no	no	none	0	0
2408	AVD	PVR	238320	581632	592560	198840	905040	228095	4848	11327	1426080	21093	5149	11	4	382998.54545454547	9	2	no	no	core	no	core	0	0	0	0	0	0	0	0	0	0	1	0	1	1	0	1	no	no	not specific	0	0.5
2410	AVD	PVT	0	0	0	0	0	0	0	1006	2880	1738	535	4	4	1539.75	2	2	no	no	not specific	no	core	0	0	0	0	0	0	0	0	0	0	0	0	0	0	0	0	no	no	none	0	0
2412	AVD	RIA	0	0	0	0	0	0	230	0	0	0	0	1	0	230	1	0	no	no	not specific	no	not specific	0	0	0	0	0	0	0	0	0	0	0	0	0	0	0	0	no	no	none	0	0
2414	AVD	RIB	143880	281600	176760	117600	165840	214240	4738	1889	0	9024	4929	10	3	112050	8	2	no	no	not specific	no	not specific	0	0	0	0	0	0	0	0	0	0	0	0	0	0	0	0	no	no	none	0	0
2416	AVD	RIC	434520	620544	656880	294960	741120	1855180	10422	4730	2057520	48103	38034	11	4	614728.4545454546	9	2	no	no	core	no	core	0	0	0	0	0	0	0	0	0	0	1	3	2	2	0	2	no	yes	pristi_specific	0	2
2418	AVD	RID	753120	1709312	478920	1025880	3038760	3233893	37359	29846	5953200	0	7066	10	3	1626735.6	9	1	no	no	not specific	no	not specific	0	0	0	0	0	0	0	0	0	0	0	0	0	0	0	0	no	no	none	0	0
2420	AVD	RIF	25800	196352	58080	205560	635760	201737	3580	7503	398160	9360	3068	11	4	158632.72727272726	9	2	no	no	core	no	core	0	0	0	0	0	0	0	0	0	0	1	0	1	1	0	1	no	no	not specific	0	0.5
2422	AVD	RIG	134400	526848	175080	667800	152280	553849	1380	8639	3240720	5450	2591	11	4	497185.1818181818	9	2	no	no	core	no	core	0	0	0	0	0	0	0	0	0	0	4	2	2	3	0	2	no	yes	pristi_specific	0	3
2424	AVD	RIH	150960	0	0	0	0	0	0	524	0	0	0	2	1	75742	2	0	no	no	not specific	no	not specific	0	0	0	0	0	0	0	0	0	0	0	0	0	0	0	0	no	no	none	0	0
2426	AVD	RIM	113760	278784	179880	462240	339360	679555	7115	6642	2254320	0	0	9	2	480184	9	0	yes	no	cel_specific	no	cel_specific	0	0	0	0	0	0	0	0	0	0	0	0	0	0	0	0	no	no	none	0	0
2428	AVD	RIP	0	0	3480	0	85200	24668	30	206	0	5772	11439	7	3	18685	5	2	no	no	not specific	no	not specific	0	0	0	0	0	0	0	0	0	0	0	0	0	0	0	0	no	no	none	0	0
2430	AVD	RIR	76800	66048	91080	35280	208200	0	1264	2206	113760	0	1990	9	3	66292	8	1	no	no	not specific	no	not specific	0	0	0	0	0	0	0	0	0	0	0	0	0	0	0	0	no	no	none	0	0
2432	AVD	RIS	0	0	0	0	2880	14530	0	0	0	10	998	4	2	4604.5	2	2	no	no	not specific	no	pristi_specific	0	0	0	0	0	0	0	0	0	0	0	0	0	0	0	0	no	no	none	0	0
2434	AVD	RIV	107880	231424	312360	296760	71640	678880	1249	5915	1125600	286	1898	11	4	257626.54545454544	9	2	no	no	core	no	core	0	0	0	0	0	0	0	0	0	0	0	0	0	0	0	0	no	no	none	0	0
2436	AVD	RMD	94680	35328	3120	48240	90960	104416	238	998	133200	1044	117	11	4	46576.454545454544	9	2	no	no	core	no	core	0	0	0	0	0	0	0	0	0	0	0	0	0	0	0	0	no	no	none	0	0
2438	AVD	RME	0	12032	0	20160	217080	0	1141	0	0	0	0	4	0	62603.25	4	0	no	no	not specific	no	not specific	0	0	0	0	0	0	0	0	0	0	0	0	0	0	0	0	no	no	none	0	0
2440	AVD	RMG	27360	89088	22800	133200	382680	1094184	3335	7808	582240	20426	2533	11	4	215059.45454545456	9	2	no	no	core	no	core	0	0	0	0	0	0	0	0	0	0	0	3	1	3	0	1	no	no	not specific	0	1.5
2442	AVD	SAA	296160	196352	240960	76320	239880	382523	3380	4107	401040	0	1455	10	3	184217.7	9	1	no	no	not specific	no	not specific	0	0	0	0	0	0	0	0	0	0	0	0	0	0	0	0	no	no	none	0	0
2444	AVD	SIA	5400	253440	160680	66600	772560	784986	3207	12895	1372560	3021	3736	11	4	312644.0909090909	9	2	no	no	core	no	core	0	0	0	0	0	0	0	0	0	0	0	0	0	0	0	0	no	no	none	0	0
2446	AVD	SIB	567840	1409536	895320	1062000	1891680	2532369	18170	47808	6799440	60624	46505	11	4	1393753.8181818181	9	2	no	no	core	no	core	0	0	0	0	0	0	0	0	0	0	0	0	0	0	0	0	no	no	none	0	0
2448	AVD	SMB	32520	235776	242520	58560	503640	127395	5306	6760	891360	4707	6708	11	4	192295.63636363635	9	2	no	no	core	no	core	0	0	0	0	0	0	0	0	0	0	0	0	0	0	0	0	no	no	none	0	0
2450	AVD	SMD	182400	463616	89760	241680	611040	258507	999	1648	608400	0	3254	10	3	246130.4	9	1	no	no	not specific	no	not specific	0	0	0	0	0	0	0	0	0	0	0	0	0	0	0	0	no	no	none	0	0
2452	AVD	URA	105480	79104	61440	14400	175560	130774	414	334	2880	1486	1023	11	4	52081.36363636364	9	2	no	no	core	no	core	0	0	0	0	0	0	0	0	0	0	0	0	0	0	0	0	no	no	none	0	0
2454	AVD	URB	284160	550144	425520	242760	885120	626840	9601	6136	2596800	0	0	9	2	625231.2222222222	9	0	yes	no	cel_specific	no	cel_specific	0	0	0	0	0	0	0	0	0	0	0	0	0	0	0	0	no	no	none	0	0
2456	AVD	URX	29400	156928	108720	16080	660720	248369	2206	4672	175200	1228	1113	11	4	127694.18181818182	9	2	no	no	core	no	core	0	0	0	0	0	0	0	0	0	0	0	0	0	0	0	0	no	no	none	0	0
2458	AVD	URY	471840	505856	312840	323880	501840	551145	4426	8446	1269600	20668	10718	11	4	361932.63636363635	9	2	no	no	core	no	core	0	0	0	0	0	0	0	0	0	0	31	13	2	22	0	2	no	yes	pristi_specific	0	22
2462	AVE	AVE	27720	113920	75840	45840	132000	76032	1305	844	304080	2125	1018	11	4	70974.90909090909	9	2	no	no	core	no	core	0	0	0	0	0	0	0	0	0	0	0	0	0	0	0	0	no	no	none	0	0
2464	AVE	AVH	69120	299264	4200	126960	289680	131450	0	0	349440	0	0	7	1	181444.85714285713	7	0	no	no	not specific	no	not specific	0	0	0	0	0	0	0	0	0	0	0	0	0	0	0	0	no	no	none	0	0
2466	AVE	AVJ	106080	142848	77520	118320	343080	201061	2131	2996	727920	27728	22394	11	4	161098	9	2	no	no	core	no	core	0	0	0	0	0	0	0	0	0	0	3	10	2	6.5	0	2	no	yes	pristi_specific	0	6.5
2468	AVE	AVK	1332480	2620672	1823640	1593480	5752680	4665321	44425	67101	6195600	92755	42449	11	4	2202782.090909091	9	2	no	no	core	no	core	0	0	0	0	0	0	0	0	0	0	13	0	1	13	0	1	no	no	not specific	0	6.5
2470	AVE	AVL	3720	60672	199920	23160	33720	144291	0	8726	57600	10658	1555	10	4	54402.2	8	2	no	no	not specific	no	core	0	0	0	0	0	0	0	0	0	0	0	3	1	3	0	1	no	no	not specific	0	1.5
2472	AVE	AWB	0	6144	0	0	0	0	0	0	0	0	0	1	0	6144	1	0	no	no	not specific	no	not specific	0	0	0	0	0	0	0	0	0	0	0	0	0	0	0	0	no	no	none	0	0
2474	AVE	AWC	0	0	0	0	0	0	0	0	0	333	0	1	1	333	0	1	no	no	not specific	no	not specific	0	0	0	0	0	0	0	0	0	0	6	0	1	6	0	1	no	no	not specific	0	3
2476	AVE	BAG	858840	1609984	1064160	2008080	3248880	3734691	23289	34430	5714160	11324	10126	11	4	1665269.4545454546	9	2	no	no	core	no	core	0	0	0	0	0	0	0	0	0	0	6	3	2	4.5	0	2	no	yes	pristi_specific	0	4.5
2478	AVE	BDU	16440	0	0	0	13080	3041	1383	338	183840	882	0	7	3	31286.285714285714	6	1	no	no	not specific	no	not specific	0	0	0	0	0	0	0	0	0	0	0	0	0	0	0	0	no	no	none	0	0
2480	AVE	CAN	5280	0	39480	39960	0	163215	0	0	0	43	10	6	2	41331.333333333336	4	2	no	no	not specific	no	pristi_specific	0	0	0	0	0	0	0	0	0	0	0	0	0	0	0	0	no	no	none	0	0
2482	AVE	CEP	660840	1408512	857520	1536480	2168880	2883129	24663	42035	7256640	19229	13034	11	4	1533723.8181818181	9	2	no	no	core	no	core	0	0	0	0	0	0	0	1	0	0	21	15	3	12.333333333333334	1	2	no	no	not specific	0.1	18
2484	AVE	DVA	434040	644608	686400	645240	1733040	3095009	18356	30174	4257360	19021	7847	11	4	1051917.7272727273	9	2	no	no	core	no	core	0	0	0	0	0	0	0	0	0	0	33	20	2	26.5	0	2	no	yes	pristi_specific	0	26.5
2486	AVE	DVC	81600	222208	161880	276840	1130280	125706	2456	5968	1137360	0	2586	10	3	314688.4	9	1	no	no	not specific	no	not specific	0	0	0	0	0	0	0	0	0	0	0	7	1	7	0	1	no	no	not specific	0	3.5
2488	AVE	FLP	0	7424	83880	236520	95880	815738	362	23502	1249440	0	0	8	2	314093.25	8	0	no	no	not specific	no	cel_specific	0	0	0	0	0	0	0	0	0	0	0	0	0	0	0	0	no	no	none	0	0
2490	AVE	IL1	529680	856576	520440	248880	1289880	1445280	8575	8006	1423200	43713	45963	11	4	583653.9090909091	9	2	no	no	core	no	core	0	0	0	0	0	0	0	0	0	0	0	0	0	0	0	0	no	no	none	0	0
2492	AVE	IL2	305760	316416	291480	296760	532200	557228	3001	605	392640	1114	0	10	3	269720.4	9	1	no	no	not specific	no	not specific	0	0	0	0	0	0	0	0	0	0	0	0	0	0	0	0	no	no	none	0	0
2494	AVE	OLL	1602840	3379200	2545440	2966640	5348400	6502931	74628	58754	11041920	93357	77318	11	4	3062857.090909091	9	2	no	no	core	no	core	0	0	0	0	0	0	0	1	0	0	67	36	3	34.666666666666664	1	2	no	no	not specific	0.1	51.5
2496	AVE	OLQ	436560	555520	264120	254040	642480	228093	1606	804	604320	9385	4104	11	4	272821.0909090909	9	2	no	no	core	no	core	0	0	0	0	0	0	0	0	0	0	24	0	1	24	0	1	no	no	not specific	0	12
2498	AVE	PVC	245520	375808	211080	138720	515760	1307748	7219	16275	2517600	1314	4710	11	4	485614	9	2	no	no	core	no	core	0	0	0	0	0	0	0	0	0	0	0	2	1	2	0	1	no	no	not specific	0	1
2500	AVE	PVP	309960	258816	114960	269640	1460520	450109	219	9550	695040	17676	10054	11	4	326958.54545454547	9	2	no	no	core	no	core	0	0	0	0	0	0	0	0	0	0	3	0	1	3	0	1	no	no	not specific	0	1.5
2502	AVE	PVQ	45960	20480	4920	0	16800	35143	1448	1347	0	1038	4067	9	3	14578.111111111111	7	2	no	no	not specific	no	not specific	0	0	0	0	0	0	0	0	0	0	0	0	0	0	0	0	no	no	none	0	0
2504	AVE	PVR	0	59904	0	0	720	49336	0	0	0	0	0	3	0	36653.333333333336	3	0	no	no	not specific	no	not specific	0	0	0	0	0	0	0	0	0	0	0	0	0	0	0	0	no	no	none	0	0
2506	AVE	PVT	0	84736	68280	41880	0	26019	16	7136	49920	8643	4526	9	4	32350.666666666668	7	2	no	no	not specific	no	core	0	0	0	0	0	0	0	0	0	0	0	2	1	2	0	1	no	no	not specific	0	1
2508	AVE	RIA	80760	133120	58320	128760	264600	160511	3681	20368	505920	3218	4157	11	4	123946.81818181818	9	2	no	no	core	no	core	0	0	0	0	0	0	0	0	0	0	0	0	0	0	0	0	no	no	none	0	0
2510	AVE	RIB	1481160	3392512	1863720	1673640	5440320	6367763	46794	49434	7857600	57613	52455	11	4	2571182.8181818184	9	2	no	no	core	no	core	0	0	0	0	0	0	0	0	0	0	43	31	2	37	0	2	no	yes	pristi_specific	0	37
2512	AVE	RIC	89160	65024	31560	61680	94800	0	712	130	1440	5845	6614	10	4	35696.5	8	2	no	no	not specific	no	core	0	0	0	0	0	0	0	0	0	0	2	0	1	2	0	1	no	no	not specific	0	1
2514	AVE	RID	59400	115712	26880	57960	210480	182476	767	1437	66240	0	776	10	3	72212.8	9	1	no	no	not specific	no	not specific	0	0	0	0	0	0	0	0	0	0	0	0	0	0	0	0	no	no	none	0	0
2516	AVE	RIF	175080	173568	70200	38040	238440	170649	1660	1017	704640	18621	231	11	4	144740.54545454544	9	2	no	no	core	no	core	0	0	0	0	0	0	0	0	0	0	10	0	1	10	0	1	no	no	not specific	0	5
2518	AVE	RIG	160680	424960	206520	514920	1500720	1059377	14176	16905	3885120	5056	2991	11	4	708311.3636363636	9	2	no	no	core	no	core	0	0	0	0	0	0	0	0	0	0	0	0	0	0	0	0	no	no	none	0	0
2520	AVE	RIH	72840	51200	111960	992760	0	191938	779	7072	515040	0	224	9	3	215979.22222222222	8	1	no	no	not specific	no	not specific	0	0	0	0	0	0	0	0	0	0	0	0	0	0	0	0	no	no	none	0	0
2522	AVE	RIM	753360	1614336	1800600	1667280	2995200	3198412	32056	33551	4776000	38173	17492	11	4	1538769.0909090908	9	2	no	no	core	no	core	0	0	0	0	0	0	0	1	0	0	1	0	2	1	1	1	no	no	not specific	0.1	0.5
2524	AVE	RIP	0	0	0	0	0	0	0	0	0	299	64	2	2	181.5	0	2	no	yes	pristi_specific	no	pristi_specific	0	0	0	0	0	0	0	0	0	0	0	0	0	0	0	0	no	no	none	0	0
2526	AVE	RIR	149160	312576	408000	95280	441600	445716	3865	2070	438000	0	919	10	3	229718.6	9	1	no	no	not specific	no	not specific	0	0	0	0	0	0	0	0	0	0	0	0	0	0	0	0	no	no	none	0	0
2528	AVE	RIS	519240	1066240	508680	703320	1652640	2174852	17469	18044	3104880	17683	16369	11	4	890856.0909090909	9	2	no	no	core	no	core	0	0	0	0	0	0	0	0	0	0	10	3	2	6.5	0	2	no	yes	pristi_specific	0	6.5
2530	AVE	RIV	142440	387328	235920	160920	550320	449769	2454	3832	718320	1183	2558	11	4	241367.63636363635	9	2	no	no	core	no	core	0	0	0	0	0	0	0	0	0	0	0	0	0	0	0	0	no	no	none	0	0
2532	AVE	RMD	792480	1551360	1190880	1179120	2387760	2635433	31750	61966	6225120	23478	14095	11	4	1463040.1818181819	9	2	no	no	core	no	core	0	0	0	0	0	0	0	0	0	0	1	0	1	1	0	1	no	no	not specific	0	0.5
2534	AVE	RME	57960	303872	249360	228240	570840	667051	7557	3100	1445040	10815	10815	11	4	323150	9	2	no	no	core	no	core	0	0	0	0	0	0	0	0	0	0	11	3	2	7	0	2	no	yes	pristi_specific	0	7
2536	AVE	RMG	260760	395264	246000	396960	579960	1791650	12962	14297	1766880	1866	1820	11	4	497129	9	2	no	no	core	no	core	0	0	0	0	0	0	0	3	0	0	0	0	1	3	1	0	no	no	not specific	0.3	0
2538	AVE	SAA	473280	803584	538440	478800	974520	729903	11943	6356	1460160	8679	6430	11	4	499281.36363636365	9	2	no	no	core	no	core	0	0	0	0	0	0	0	0	0	0	19	12	2	15.5	0	2	no	yes	pristi_specific	0	15.5
2540	AVE	SIA	1074480	1376768	985800	1359960	2399880	2986533	17107	42270	4518960	16455	12491	11	4	1344609.4545454546	9	2	no	no	core	no	core	0	0	0	0	0	0	0	0	0	0	0	0	0	0	0	0	no	no	none	0	0
2542	AVE	SIB	88920	230400	97200	249000	710040	435915	9105	12876	1478400	6704	6382	11	4	302267.45454545453	9	2	no	no	core	no	core	0	0	0	0	0	0	0	0	0	0	0	0	0	0	0	0	no	no	none	0	0
2544	AVE	SMB	31200	181248	287400	454080	1204560	1440889	3582	7799	2160000	6297	6211	11	4	525751.4545454546	9	2	no	no	core	no	core	0	0	0	0	0	0	0	0	0	0	0	0	0	0	0	0	no	no	none	0	0
2546	AVE	SMD	972360	1706752	1031400	2080320	2537160	2621242	31241	25288	5790720	12570	11939	11	4	1529181.0909090908	9	2	no	no	core	no	core	0	0	0	0	0	0	0	0	0	0	0	0	0	0	0	0	no	no	none	0	0
2548	AVE	URA	0	0	0	0	0	0	0	0	0	73	0	1	1	73	0	1	no	no	not specific	no	not specific	0	0	0	0	0	0	0	0	0	0	0	0	0	0	0	0	no	no	none	0	0
2550	AVE	URB	34200	25344	6720	30720	117000	93603	1552	512	117600	0	0	9	2	47472.333333333336	9	0	yes	no	cel_specific	no	cel_specific	0	0	0	0	0	0	0	0	0	0	0	0	0	0	0	0	no	no	none	0	0
2552	AVE	URX	202680	270080	145800	210360	1353480	598117	14106	7295	1260720	77	0	10	3	406271.5	9	1	no	no	not specific	no	not specific	0	0	0	0	0	0	0	1	0	0	0	0	1	1	1	0	no	no	not specific	0.1	0
2554	AVE	URY	1593000	3008768	2620560	2009760	4582440	4640990	47495	36410	9180960	103892	58175	11	4	2534768.1818181816	9	2	no	no	core	no	core	0	0	0	0	0	0	0	0	0	0	112	32	2	72	0	2	no	yes	pristi_specific	0	72
2572	AVH	AVH	83520	97280	54840	100440	145800	193628	2497	837	300480	0	0	9	2	108813.55555555556	9	0	yes	no	cel_specific	no	cel_specific	0	0	0	1	0	0	0	0	1	0	0	0	2	1	2	0	no	no	not specific	0.2	0
2574	AVH	AVJ	961440	1634304	909360	1404240	3584160	2005554	27773	27192	6807840	0	0	9	2	1929095.888888889	9	0	yes	no	cel_specific	no	cel_specific	0	0	0	1	2	0	4	8	2	4	0	0	6	3.5	6	0	no	no	not specific	2.1	0
2576	AVH	AVK	35520	0	5760	177960	36000	747140	0	1302	994560	0	0	7	2	285463.14285714284	7	0	no	no	not specific	no	cel_specific	0	0	0	0	0	0	0	0	0	0	0	0	0	0	0	0	no	no	none	0	0
2578	AVH	AVL	0	0	115800	90600	0	0	0	708	81840	0	0	4	2	72237	4	0	no	no	not specific	no	cel_specific	0	0	0	0	0	0	0	0	0	0	0	0	0	0	0	0	no	no	none	0	0
2580	AVH	AWA	257040	324352	201120	111360	762720	1021530	1020	273	1094880	0	0	9	2	419366.1111111111	9	0	yes	no	cel_specific	no	cel_specific	0	0	1	0	0	0	0	0	0	0	0	0	1	1	1	0	no	no	not specific	0.1	0
2582	AVH	AWB	719760	1500672	990840	2484720	2859120	2364763	25512	24174	6678480	0	0	9	2	1960893.4444444445	9	0	yes	no	cel_specific	no	cel_specific	0	3	3	8	11	1	2	4	5	6	0	0	9	4.777777777777778	9	0	no	no	not specific	4.3	0
2584	AVH	AWC	0	0	0	0	0	0	0	0	1920	0	0	1	1	1920	1	0	no	no	not specific	no	not specific	0	0	0	0	0	0	0	0	0	0	0	0	0	0	0	0	no	no	none	0	0
2586	AVH	BAG	60480	34816	1560	0	98520	0	0	0	0	0	0	4	0	48844	4	0	no	no	not specific	no	not specific	0	0	0	0	0	0	0	0	1	0	0	0	1	1	1	0	no	no	not specific	0.1	0
2588	AVH	BDU	221400	259328	346680	644040	854520	696114	1305	12729	1157280	0	0	9	2	465932.8888888889	9	0	yes	no	cel_specific	no	cel_specific	1	0	0	0	1	0	0	1	1	0	0	0	4	1	4	0	no	no	not specific	0.4	0
2590	AVH	CEP	56520	181760	30840	120120	197520	112526	1135	1440	138240	0	0	9	2	93344.55555555556	9	0	yes	no	cel_specific	no	cel_specific	0	0	0	0	0	0	0	0	0	1	0	0	1	1	1	0	no	no	not specific	0.1	0
2592	AVH	DVA	560160	1127168	1029480	57120	1358160	3009852	10832	14919	1649760	0	0	9	2	979716.7777777778	9	0	yes	no	cel_specific	no	cel_specific	1	0	1	1	2	2	2	1	5	1	0	0	9	1.7777777777777777	9	0	no	no	not specific	1.6	0
2594	AVH	DVC	0	0	0	0	0	285542	0	0	418320	0	0	2	1	351931	2	0	no	no	not specific	no	not specific	0	0	0	0	0	0	0	0	0	0	0	0	0	0	0	0	no	no	none	0	0
2596	AVH	FLP	0	94208	0	28800	0	303452	0	10	240000	0	0	5	2	133294	5	0	no	no	not specific	no	cel_specific	0	0	0	0	0	0	0	0	0	0	0	0	0	0	0	0	no	no	none	0	0
2598	AVH	IL1	11760	70912	34200	42240	88440	87858	175	752	29280	0	0	9	2	40624.11111111111	9	0	yes	no	cel_specific	no	cel_specific	0	0	0	0	0	0	0	0	0	0	0	0	0	0	0	0	no	no	none	0	0
2600	AVH	IL2	1440	59136	0	5400	0	1688	0	0	480	0	0	5	1	13628.8	5	0	no	no	not specific	no	not specific	0	0	0	0	0	0	0	0	0	0	0	0	0	0	0	0	no	no	none	0	0
2602	AVH	OLL	11640	0	0	0	0	0	0	0	0	0	0	1	0	11640	1	0	no	no	not specific	no	not specific	0	0	0	0	0	0	0	0	0	0	0	0	0	0	0	0	no	no	none	0	0
2604	AVH	OLQ	95880	145664	167280	246720	257280	261887	546	933	364080	0	0	9	2	171141.11111111112	9	0	yes	no	cel_specific	no	cel_specific	0	0	1	0	0	0	0	0	0	0	0	0	1	1	1	0	no	no	not specific	0.1	0
2606	AVH	PVC	661800	1365760	893520	611640	2360280	1373981	20220	11824	3530640	0	0	9	2	1203296.111111111	9	0	yes	no	cel_specific	no	cel_specific	0	0	0	0	0	0	0	0	2	1	0	0	2	1.5	2	0	no	no	not specific	0.3	0
2608	AVH	PVP	1822080	2676992	1935000	4307520	4714680	5367520	70756	98157	12292560	0	0	9	2	3698362.777777778	9	0	yes	no	cel_specific	no	cel_specific	0	1	1	1	3	2	5	11	7	5	0	0	9	4	9	0	no	no	not specific	3.6	0
2610	AVH	PVQ	90600	89344	23640	33720	0	52039	4278	349	0	0	0	7	1	41995.71428571428	7	0	no	no	not specific	no	not specific	0	0	0	0	0	0	1	0	0	0	0	0	1	1	1	0	no	no	not specific	0.1	0
2612	AVH	PVR	27840	62464	25320	122520	34800	0	0	0	214320	0	0	6	1	81210.66666666667	6	0	no	no	not specific	no	not specific	0	0	0	0	0	0	0	0	0	0	0	0	0	0	0	0	no	no	none	0	0
2614	AVH	PVT	0	0	0	83880	0	0	0	2492	168000	0	0	3	2	84790.66666666667	3	0	no	no	not specific	no	cel_specific	0	0	0	0	0	0	0	0	0	0	0	0	0	0	0	0	no	no	none	0	0
2616	AVH	RIA	0	0	0	4920	2040	0	491	247	156960	0	0	5	2	32931.6	5	0	no	no	not specific	no	cel_specific	0	0	0	0	0	0	0	0	0	0	0	0	0	0	0	0	no	no	none	0	0
2618	AVH	RIC	0	126464	480	0	330120	948203	7867	608	475680	0	0	7	2	269917.4285714286	7	0	no	no	not specific	no	cel_specific	0	0	0	0	0	0	1	0	0	0	0	0	1	1	1	0	no	no	not specific	0.1	0
2620	AVH	RID	124200	55040	0	54600	770160	319334	1196	4027	0	0	0	7	1	189793.85714285713	7	0	no	no	not specific	no	not specific	0	0	0	0	0	0	0	0	0	0	0	0	0	0	0	0	no	no	none	0	0
2622	AVH	RIF	427200	913152	276960	624720	2137920	2173500	11333	18508	3786480	0	0	9	2	1152197	9	0	yes	no	cel_specific	no	cel_specific	1	0	0	1	1	0	0	1	1	0	0	0	5	1	5	0	no	no	not specific	0.5	0
2624	AVH	RIG	1440	144896	0	34920	139800	248032	104	2693	1146960	0	0	8	2	214855.625	8	0	no	no	not specific	no	cel_specific	0	1	0	0	0	0	0	1	0	1	0	0	3	1	3	0	no	no	not specific	0.3	0
2626	AVH	RIH	0	8448	0	0	0	12165	0	0	0	0	0	2	0	10306.5	2	0	no	no	not specific	no	not specific	0	0	0	0	0	0	1	0	0	0	0	0	1	1	1	0	no	no	not specific	0.1	0
2628	AVH	RIM	39120	0	42360	43080	113520	599469	876	6428	559680	0	0	8	2	175566.625	8	0	no	no	not specific	no	cel_specific	0	0	0	0	1	1	1	1	1	1	0	0	6	1	6	0	no	no	not specific	0.6	0
2630	AVH	RIR	693000	1822976	1106160	1400640	3360000	3403191	50971	35497	7365840	0	0	9	2	2137586.111111111	9	0	yes	no	cel_specific	no	cel_specific	0	0	3	1	3	6	4	10	7	13	0	0	8	5.875	8	0	no	no	not specific	4.7	0
2632	AVH	RIS	0	37376	0	0	449880	0	30	0	0	0	0	3	0	162428.66666666666	3	0	no	no	not specific	no	not specific	0	0	0	0	0	0	0	0	0	0	0	0	0	0	0	0	no	no	none	0	0
2634	AVH	RIV	46920	118784	139800	133800	267480	539319	6956	9189	1640400	0	0	9	2	322516.44444444444	9	0	yes	no	cel_specific	no	cel_specific	0	0	0	0	0	0	0	0	3	0	0	0	1	3	1	0	no	no	not specific	0.3	0
2636	AVH	RME	0	13824	0	0	0	0	0	0	0	0	0	1	0	13824	1	0	no	no	not specific	no	not specific	0	0	0	0	0	0	0	0	0	0	0	0	0	0	0	0	no	no	none	0	0
2638	AVH	RMG	0	0	0	0	48600	77721	786	0	37200	0	0	4	1	41076.75	4	0	no	no	not specific	no	not specific	0	0	0	0	0	0	0	0	0	0	0	0	0	0	0	0	no	no	none	0	0
2640	AVH	SAA	10920	44800	30840	5520	100560	59135	0	139	208320	0	0	8	2	57529.25	8	0	no	no	not specific	no	cel_specific	0	0	0	0	0	0	0	0	0	0	0	0	0	0	0	0	no	no	none	0	0
2642	AVH	SIA	122880	312320	224520	0	343200	218295	6545	867	553200	0	0	8	2	222728.375	8	0	no	no	not specific	no	cel_specific	0	0	0	0	1	0	0	0	1	0	0	0	2	1	2	0	no	no	not specific	0.2	0
2644	AVH	SIB	88080	155904	292200	67680	438960	769104	15049	3349	881280	0	0	9	2	301289.55555555556	9	0	yes	no	cel_specific	no	cel_specific	0	0	0	0	0	0	0	0	0	0	0	0	0	0	0	0	no	no	none	0	0
2646	AVH	SMB	198000	319744	297960	636720	983160	1113783	9939	22645	3662880	0	0	9	2	804981.2222222222	9	0	yes	no	cel_specific	no	cel_specific	0	1	0	3	4	2	2	12	6	10	0	0	8	5	8	0	no	no	not specific	4	0
2648	AVH	SMD	60240	250624	93120	386760	552360	783297	2309	2080	2074560	0	0	9	2	467261.1111111111	9	0	yes	no	cel_specific	no	cel_specific	0	0	0	0	0	0	0	0	2	1	0	0	2	1.5	2	0	no	no	not specific	0.3	0
2650	AVH	URA	18960	42496	720	32880	49680	38184	0	323	23040	0	0	8	2	25785.375	8	0	no	no	not specific	no	cel_specific	0	0	0	0	0	0	0	0	0	0	0	0	0	0	0	0	no	no	none	0	0
2652	AVH	URB	0	0	0	0	0	0	0	0	71040	0	0	1	1	71040	1	0	no	no	not specific	no	not specific	0	0	0	0	0	0	0	0	0	0	0	0	0	0	0	0	no	no	none	0	0
2654	AVH	URX	289560	360448	287160	588120	1251000	1106348	9289	3614	1363680	0	0	9	2	584357.6666666666	9	0	yes	no	cel_specific	no	cel_specific	0	0	1	1	2	5	5	0	2	1	0	0	7	2.4285714285714284	7	0	no	no	not specific	1.7	0
2656	AVH	URY	108840	237312	134880	187800	228240	278782	2877	1918	386640	0	0	9	2	174143.22222222222	9	0	yes	no	cel_specific	no	cel_specific	0	0	0	0	0	0	0	0	0	0	0	0	0	0	0	0	no	no	none	0	0
2669	AVJ	AVJ	119160	289024	188400	348840	345960	874536	1939	4724	937680	2824	2494	11	4	283234.63636363635	9	2	no	no	core	no	core	0	0	1	0	0	0	0	1	0	0	0	0	2	1	2	0	no	no	not specific	0.2	0
2671	AVJ	AVK	0	0	0	0	66120	0	0	0	0	0	2593	2	1	34356.5	1	1	no	no	not specific	no	not specific	0	0	0	0	0	0	0	0	0	0	0	0	0	0	0	0	no	no	none	0	0
2673	AVJ	AVL	0	0	0	0	0	0	0	0	0	2156	2156	2	2	2156	0	2	no	yes	pristi_specific	no	pristi_specific	0	0	0	0	0	0	0	0	0	0	0	0	0	0	0	0	no	no	none	0	0
2675	AVJ	AWA	0	0	0	0	0	4392	0	0	0	110	0	2	1	2251	1	1	no	no	not specific	no	not specific	0	0	0	0	0	0	0	0	0	0	0	0	0	0	0	0	no	no	none	0	0
2677	AVJ	AWB	22320	47360	0	0	46800	0	0	104	0	3492	14038	6	3	22352.333333333332	4	2	no	no	not specific	no	not specific	0	0	0	0	0	0	0	0	0	0	20	19	2	19.5	0	2	no	yes	pristi_specific	0	19.5
2679	AVJ	AWC	360	1792	0	960	0	0	0	0	1440	0	66	5	2	923.6	4	1	no	no	not specific	no	not specific	0	0	0	0	0	0	0	0	0	0	0	0	0	0	0	0	no	no	none	0	0
2681	AVJ	BDU	554040	1662720	891360	1581240	2816280	2411733	14840	25233	4573680	11396	21131	11	4	1323968.4545454546	9	2	no	no	core	no	core	0	0	0	1	0	0	0	0	0	0	18	16	3	11.666666666666666	1	2	no	no	not specific	0.1	17
2683	AVJ	CEP	114480	48640	31440	30240	224760	168283	631	1539	235200	3021	1563	11	4	78163.36363636363	9	2	no	no	core	no	core	0	0	0	0	0	0	0	0	0	0	0	0	0	0	0	0	no	no	none	0	0
2685	AVJ	DB	0	0	0	14640	0	0	0	0	0	0	0	1	0	14640	1	0	no	no	not specific	no	not specific	0	0	0	0	0	0	0	0	0	0	0	0	0	0	0	0	no	no	none	0	0
2687	AVJ	DVA	167760	105472	11760	38880	67680	1351	101	0	84000	14924	4555	10	3	49648.3	8	2	no	no	not specific	no	not specific	0	0	0	0	0	0	0	0	0	0	1	0	1	1	0	1	no	no	not specific	0	0.5
2689	AVJ	DVC	0	0	0	0	0	0	0	0	0	0	2725	1	1	2725	0	1	no	no	not specific	no	not specific	0	0	0	0	0	0	0	0	0	0	0	0	0	0	0	0	no	no	none	0	0
2691	AVJ	FLP	46200	265216	70680	251280	162720	349746	0	0	856320	0	0	7	1	286023.14285714284	7	0	no	no	not specific	no	not specific	0	0	0	1	0	2	0	2	0	0	0	0	3	1.6666666666666667	3	0	no	no	not specific	0.5	0
2693	AVJ	IL1	50880	43776	27600	27360	31920	46632	0	324	17040	6086	1972	10	4	25359	8	2	no	no	not specific	no	core	0	0	0	0	0	0	0	0	0	0	0	0	0	0	0	0	no	no	none	0	0
2695	AVJ	IL2	480	3328	0	480	14520	0	0	0	5520	160	739	7	3	3603.8571428571427	5	2	no	no	not specific	no	not specific	0	0	0	0	0	0	0	0	0	0	0	0	0	0	0	0	no	no	none	0	0
2697	AVJ	OLL	119280	166400	44160	43440	0	11489	699	92	63360	0	869	9	3	49976.555555555555	8	1	no	no	not specific	no	not specific	0	0	0	0	0	0	0	0	0	0	0	0	0	0	0	0	no	no	none	0	0
2699	AVJ	OLQ	70440	158976	95760	130320	140520	172675	924	704	223680	2752	2740	11	4	90862.81818181818	9	2	no	no	core	no	core	0	0	0	0	0	0	0	0	0	0	2	7	2	4.5	0	2	no	yes	pristi_specific	0	4.5
2701	AVJ	PVC	2051280	2795264	2624160	2877720	3230400	4896458	52180	53828	5338800	69067	30980	11	4	2183648.8181818184	9	2	no	no	core	no	core	2	1	0	3	4	4	5	19	8	4	27	8	11	7.7272727272727275	9	2	no	no	not specific	5	17.5
2703	AVJ	PVP	747960	330496	157320	90840	886800	78396	5677	3088	267840	35586	7817	11	4	237438.18181818182	9	2	no	no	core	no	core	0	0	0	0	0	0	0	0	0	1	10	2	3	4.333333333333333	1	2	no	no	not specific	0.1	6
2705	AVJ	PVQ	840	6912	3360	48120	158520	140574	0	0	1201920	0	4079	8	2	195540.625	7	1	no	no	not specific	no	not specific	0	0	0	0	0	0	0	0	0	0	0	0	0	0	0	0	no	no	none	0	0
2707	AVJ	PVR	901680	334848	345840	542760	1280400	446053	5337	8285	1959120	23789	12169	11	4	532752.8181818182	9	2	no	no	core	no	core	0	0	0	0	0	0	0	0	0	0	34	13	2	23.5	0	2	no	yes	pristi_specific	0	23.5
2709	AVJ	PVT	0	0	0	0	0	0	0	0	0	0	1227	1	1	1227	0	1	no	no	not specific	no	not specific	0	0	0	0	0	0	0	0	0	0	0	0	0	0	0	0	no	no	none	0	0
2711	AVJ	RIC	39240	135168	150480	62640	544920	835674	8914	779	1448400	11195	3450	11	4	294623.63636363635	9	2	no	no	core	no	core	0	0	0	0	0	0	0	0	0	0	1	2	2	1.5	0	2	no	yes	pristi_specific	0	1.5
2713	AVJ	RID	257520	297728	177600	420840	1479480	541347	3216	8019	1121520	0	9528	10	3	431679.8	9	1	no	no	not specific	no	not specific	0	0	0	0	0	0	0	1	2	0	0	0	2	1.5	2	0	no	no	not specific	0.3	0
2715	AVJ	RIF	1082640	2917120	1760880	1712400	3682320	3926967	15943	41341	3926640	11701	6834	11	4	1734980.5454545454	9	2	no	no	core	no	core	0	2	0	2	2	0	0	1	0	0	6	2	6	2.5	4	2	no	no	not specific	0.7	4
2717	AVJ	RIG	185040	0	0	0	10800	0	0	0	0	0	0	2	0	97920	2	0	no	no	not specific	no	not specific	0	0	0	0	0	0	0	0	0	0	0	0	0	0	0	0	no	no	none	0	0
2719	AVJ	RIH	30600	468480	0	0	0	102389	0	0	0	0	1110	4	1	150644.75	3	1	no	no	not specific	no	not specific	0	0	0	0	0	0	0	0	0	0	0	0	0	0	0	0	no	no	none	0	0
2721	AVJ	RIM	23160	21504	91920	212760	392400	1705819	2899	12220	1688160	9145	4562	11	4	378595.36363636365	9	2	no	no	core	no	core	0	0	0	0	0	0	1	0	0	1	6	0	3	2.6666666666666665	2	1	no	no	not specific	0.2	3
2723	AVJ	RIP	0	0	0	9360	0	0	150	92	17040	35612	21104	6	4	13893	4	2	no	no	not specific	no	core	0	0	0	0	0	0	0	0	0	0	0	0	0	0	0	0	no	no	none	0	0
2725	AVJ	RIR	69360	0	0	0	26760	0	0	0	0	0	0	2	0	48060	2	0	no	no	not specific	no	not specific	0	0	0	0	0	0	0	0	0	0	0	0	0	0	0	0	no	no	none	0	0
2727	AVJ	RIS	287400	417280	474960	432960	1659000	1538210	0	11088	1515840	6466	7381	10	4	635058.5	8	2	no	no	not specific	no	core	0	0	0	0	2	4	2	1	1	1	0	0	6	1.8333333333333333	6	0	no	no	not specific	1.1	0
2729	AVJ	RIV	236400	11264	65880	143760	28680	126382	775	0	205200	0	0	8	1	102292.625	8	0	no	no	not specific	no	not specific	0	0	0	0	0	0	0	0	0	0	0	0	0	0	0	0	no	no	none	0	0
2731	AVJ	RMD	0	0	0	0	0	0	0	129	91200	829	0	3	3	30719.333333333332	2	1	no	no	not specific	no	not specific	0	0	0	0	0	0	0	0	0	0	0	0	0	0	0	0	no	no	none	0	0
2733	AVJ	RMG	117840	95232	34080	107400	759360	661308	3883	6159	992880	2728	2976	11	4	253076.9090909091	9	2	no	no	core	no	core	0	0	0	0	0	0	0	0	0	0	0	0	0	0	0	0	no	no	none	0	0
2735	AVJ	SAA	64080	39424	12000	13920	53640	0	224	0	63600	0	972	8	2	30982.5	7	1	no	no	not specific	no	not specific	0	0	0	0	0	0	0	0	0	0	0	0	0	0	0	0	no	no	none	0	0
2737	AVJ	SIA	59640	155648	57000	4440	186000	59473	1052	403	453120	1790	7902	11	4	89678.90909090909	9	2	no	no	core	no	core	0	0	0	0	0	0	0	0	0	0	0	0	0	0	0	0	no	no	none	0	0
2739	AVJ	SIB	121440	118784	300120	137400	336360	103401	522	5148	1060560	18631	16116	11	4	201680.18181818182	9	2	no	no	core	no	core	0	0	0	0	0	0	0	0	0	0	2	0	1	2	0	1	no	no	not specific	0	1
2741	AVJ	SMB	86040	405248	218880	117720	580320	357180	3610	8099	779040	8487	9243	11	4	233987.9090909091	9	2	no	no	core	no	core	0	1	1	0	0	0	0	0	0	0	0	0	2	1	2	0	no	no	not specific	0.2	0
2743	AVJ	SMD	23160	55808	47160	35400	336240	270673	1771	0	592800	7253	5140	10	3	137540.5	8	2	no	no	not specific	no	not specific	0	0	0	0	0	0	0	0	0	0	0	0	0	0	0	0	no	no	none	0	0
2745	AVJ	URA	60000	72704	54480	61560	183480	242963	944	53	125520	1008	828	11	4	73049.09090909091	9	2	no	no	core	no	core	0	0	0	0	0	0	0	0	0	0	0	0	0	0	0	0	no	no	none	0	0
2747	AVJ	URB	72960	95488	66840	184800	1440	232150	2038	2157	340320	665	0	10	3	99885.8	9	1	no	no	not specific	no	not specific	0	0	0	0	0	0	0	0	0	0	0	0	0	0	0	0	no	no	none	0	0
2749	AVJ	URX	68040	114944	45120	79800	585840	144290	2758	2090	548640	19794	8292	11	4	147237.0909090909	9	2	no	no	core	no	core	0	0	0	0	0	0	0	0	0	0	0	0	0	0	0	0	no	no	none	0	0
2751	AVJ	URY	195600	202752	118920	174240	415200	452472	3539	2825	272400	7825	5197	11	4	168270	9	2	no	no	core	no	core	0	0	0	0	0	0	0	0	0	0	8	0	1	8	0	1	no	no	not specific	0	4
2759	AVK	AVK	1746240	3530240	1797480	3746760	4622400	5349611	52131	88539	13941840	74001	43105	11	4	3181122.4545454546	9	2	no	no	core	no	core	0	1	0	2	1	0	2	5	0	4	5	0	7	2.857142857142857	6	1	no	no	not specific	1.5	2.5
2761	AVK	AVL	1479000	3299072	2807160	2895480	10369800	7620433	79283	102352	20990400	59346	55272	11	4	4523418	9	2	no	no	core	no	core	0	0	0	0	1	0	0	0	3	1	1	3	5	1.8	3	2	no	no	not specific	0.5	2
2763	AVK	BAG	0	512	2640	0	0	0	0	2018	0	279	137	5	3	1117.2	3	2	no	no	not specific	no	not specific	0	0	0	0	0	0	0	0	0	0	0	0	0	0	0	0	no	no	none	0	0
2765	AVK	BDU	0	0	0	0	0	0	0	354	804000	4978	38	4	4	202342.5	2	2	no	no	not specific	no	core	0	0	0	0	0	0	0	0	0	0	0	0	0	0	0	0	no	no	none	0	0
2767	AVK	CEP	240	0	84120	15840	17160	16895	0	1444	0	0	2525	7	2	19746.285714285714	6	1	no	no	not specific	no	not specific	0	0	0	0	0	0	0	0	0	0	0	0	0	0	0	0	no	no	none	0	0
2769	AVK	DVA	0	0	37560	0	626880	0	2365	4758	0	27541	7378	6	3	117747	4	2	no	no	not specific	no	not specific	0	0	0	0	0	0	0	0	0	0	2	0	1	2	0	1	no	no	not specific	0	1
2772	AVK	DVC	1615800	5662720	4453800	2691240	6816960	6431292	37809	66206	10079520	31745	15504	11	4	3445690.5454545454	9	2	no	no	core	no	core	1	0	0	0	0	0	1	0	2	0	11	0	4	3.75	3	1	no	no	not specific	0.4	5.5
2774	AVK	FLP	139920	0	209400	0	1800	2703	2409	7628	27120	0	0	7	2	55854.28571428572	7	0	no	no	not specific	no	cel_specific	0	0	0	0	0	0	1	0	0	0	0	0	1	1	1	0	no	no	not specific	0.1	0
2776	AVK	IL1	2400	29440	600	0	85080	186868	0	876	37200	0	249	8	3	42839.125	7	1	no	no	not specific	no	not specific	0	0	0	0	0	0	0	0	0	0	0	0	0	0	0	0	no	no	none	0	0
2778	AVK	IL2	0	0	26760	0	12240	10136	0	838	0	0	2200	5	2	10434.8	4	1	no	no	not specific	no	not specific	0	0	0	0	0	0	0	0	0	0	0	0	0	0	0	0	no	no	none	0	0
2780	AVK	OLL	0	0	5880	17040	255240	59135	0	0	125760	0	0	5	1	92611	5	0	no	no	not specific	no	not specific	0	0	0	0	0	0	0	0	0	0	0	0	0	0	0	0	no	no	none	0	0
2782	AVK	OLQ	7800	6912	40680	68040	101400	218632	873	2560	352080	2055	123	11	4	72832.27272727272	9	2	no	no	core	no	core	0	0	0	0	0	0	0	0	0	0	0	0	0	0	0	0	no	no	none	0	0
2784	AVK	PVC	0	0	0	40800	984960	5068	0	0	174960	0	184	5	2	241194.4	4	1	no	no	not specific	no	not specific	0	0	0	0	0	0	0	0	0	0	0	0	0	0	0	0	no	no	none	0	0
2786	AVK	PVP	421320	531456	188400	689400	1890960	1136085	939	19136	3768480	7750	6427	11	4	787304.8181818182	9	2	no	no	core	no	core	1	0	0	0	1	1	0	0	0	0	0	0	3	1	3	0	no	no	not specific	0.3	0
2788	AVK	PVQ	0	8960	0	44280	0	0	0	0	0	586	0	3	1	17942	2	1	no	no	not specific	no	not specific	0	0	0	0	0	0	0	0	0	0	0	0	0	0	0	0	no	no	none	0	0
2790	AVK	PVR	0	0	0	0	0	0	0	12788	0	0	0	1	1	12788	1	0	no	no	not specific	no	not specific	0	0	0	0	0	0	0	0	0	0	0	0	0	0	0	0	no	no	none	0	0
2792	AVK	PVT	2801040	4567808	4129320	4447200	12775680	7369697	99807	113367	19002720	110549	29864	11	4	5040641.090909091	9	2	no	no	core	no	core	0	0	0	0	1	0	0	0	0	0	47	0	2	24	1	1	no	no	not specific	0.1	23.5
2794	AVK	RIA	7680	27904	5280	0	18960	0	0	4	96240	3970	1653	8	4	20211.375	6	2	no	no	not specific	no	core	0	0	0	0	0	0	0	0	0	0	9	0	1	9	0	1	no	no	not specific	0	4.5
2796	AVK	RIB	32760	26368	31920	91560	182160	108809	0	6664	386160	0	538	9	3	96326.55555555556	8	1	no	no	not specific	no	not specific	0	0	0	0	0	0	0	0	0	0	0	0	0	0	0	0	no	no	none	0	0
2798	AVK	RIC	18360	175104	258960	197040	1146240	842771	10318	12879	1123680	5772	11216	11	4	345667.2727272727	9	2	no	no	core	no	core	0	0	0	0	0	1	0	0	0	0	0	0	1	1	1	0	no	no	not specific	0.1	0
2800	AVK	RID	8880	287488	74760	0	148320	646778	0	0	0	0	0	5	0	233245.2	5	0	no	no	not specific	no	not specific	0	0	0	0	0	0	0	0	0	0	0	0	0	0	0	0	no	no	none	0	0
2802	AVK	RIF	0	0	0	0	0	0	0	0	40800	0	0	1	1	40800	1	0	no	no	not specific	no	not specific	0	0	0	0	0	0	0	0	0	0	0	0	0	0	0	0	no	no	none	0	0
2804	AVK	RIG	1816200	1739776	1809600	2320800	4401240	3370412	15826	54863	9594960	27268	32895	11	4	2289440	9	2	no	no	core	no	core	2	0	1	0	2	1	2	1	5	0	0	7	8	2.625	7	1	no	no	not specific	1.4	3.5
2806	AVK	RIH	3600	0	45480	21240	0	3379	0	2041	0	0	0	5	1	15148	5	0	no	no	not specific	no	not specific	0	0	0	0	0	0	0	0	0	0	0	0	0	0	0	0	no	no	none	0	0
2808	AVK	RIM	2304480	4399360	3643440	2912160	8520960	8686569	58222	73928	17050800	165645	112772	11	4	4357121.454545454	9	2	no	no	core	no	core	5	8	8	7	10	9	9	13	14	14	61	46	12	17	10	2	no	no	core	9.7	53.5
2810	AVK	RIR	0	0	0	2640	0	0	91	0	0	0	0	2	0	1365.5	2	0	no	no	not specific	no	not specific	0	0	0	0	0	0	0	0	0	0	0	0	0	0	0	0	no	no	none	0	0
2812	AVK	RIS	1014120	1994496	1527000	4054680	4142040	2878064	24625	53810	8938800	69776	33311	11	4	2248247.4545454546	9	2	no	no	core	no	core	0	0	2	3	2	0	0	0	6	11	3	3	7	4.285714285714286	5	2	no	no	not specific	2.4	3
2814	AVK	RIV	554640	574464	423840	403920	797280	699155	11624	24827	4104960	13888	5366	11	4	692178.5454545454	9	2	no	no	core	no	core	0	1	0	0	0	1	0	5	3	3	2	0	6	2.5	5	1	no	no	not specific	1.3	1
2816	AVK	RMD	884520	1154048	1341240	791040	5065680	6304234	66215	100121	11115120	7782	13300	11	4	2440300	9	2	no	no	core	no	core	1	3	3	2	5	3	0	4	6	12	0	8	10	4.7	9	1	no	no	not specific	3.9	4
2818	AVK	RME	129960	34304	505080	121320	252960	475789	482	531	436560	2552	8519	11	4	178914.27272727274	9	2	no	no	core	no	core	0	0	0	0	0	0	0	0	0	0	0	0	0	0	0	0	no	no	none	0	0
2820	AVK	RMG	712680	1914880	1338840	880920	2361360	918127	4675	4280	822480	45920	46572	11	4	822794	9	2	no	no	core	no	core	1	2	1	2	2	0	0	2	0	0	1	0	7	1.5714285714285714	6	1	no	no	not specific	1	0.5
2822	AVK	SAA	273000	1292544	491880	784200	1837800	1132368	8279	14199	5599200	5383	2750	11	4	1040145.7272727273	9	2	no	no	core	no	core	1	7	4	3	8	4	3	7	7	6	3	4	12	4.75	10	2	no	no	core	5	3.5
2824	AVK	SIA	924480	1796352	1614480	2273640	4245600	4079705	31216	131699	4726800	34930	33757	11	4	1808423.5454545454	9	2	no	no	core	no	core	0	0	0	1	1	0	1	6	0	2	9	5	7	3.5714285714285716	5	2	no	no	not specific	1.1	7
2826	AVK	SIB	9120	0	102000	72840	231720	93940	1356	7034	276480	8371	4131	10	4	80699.2	8	2	no	no	not specific	no	core	0	0	0	0	0	0	0	2	0	1	0	0	2	1.5	2	0	no	no	not specific	0.3	0
2828	AVK	SMB	898680	1159936	1394400	1087680	3909240	3986440	19626	91496	13433040	7898	13755	11	4	2363835.5454545454	9	2	no	no	core	no	core	1	0	0	0	0	0	1	5	1	1	0	0	5	1.8	5	0	no	no	not specific	0.9	0
2830	AVK	SMD	705720	1058304	1283040	624720	1844640	3083853	16772	20050	4599360	10213	8170	11	4	1204985.6363636365	9	2	no	no	core	no	core	0	0	1	1	0	3	3	4	6	5	0	0	7	3.2857142857142856	7	0	no	no	not specific	2.3	0
2832	AVK	URA	0	0	0	0	0	100024	0	0	0	0	0	1	0	100024	1	0	no	no	not specific	no	not specific	0	0	0	0	0	0	0	0	0	0	0	0	0	0	0	0	no	no	none	0	0
2834	AVK	URB	0	0	0	0	4440	6082	0	0	41520	0	0	3	1	17347.333333333332	3	0	no	no	not specific	no	not specific	0	0	0	0	0	0	0	0	0	0	0	0	0	0	0	0	no	no	none	0	0
2836	AVK	URX	0	0	16440	0	3120	0	0	0	0	774	0	3	1	6778	2	1	no	no	not specific	no	not specific	0	0	0	0	0	0	0	0	0	0	0	0	0	0	0	0	no	no	none	0	0
2838	AVK	URY	71040	18176	45120	151440	178920	554186	919	2887	479520	2021	404	11	4	136784.81818181818	9	2	no	no	core	no	core	0	0	0	0	0	0	0	0	0	0	7	0	1	7	0	1	no	no	not specific	0	3.5
2842	AVL	BAG	33480	14848	33600	0	0	0	125	11187	0	0	217	6	2	15576.166666666666	5	1	no	no	not specific	no	not specific	0	0	1	0	0	0	0	0	0	0	0	0	1	1	1	0	no	no	not specific	0.1	0
2844	AVL	CEP	0	0	0	0	0	3717	0	799	30240	0	0	3	2	11585.333333333334	3	0	no	no	not specific	no	cel_specific	0	1	0	0	0	0	0	0	0	0	0	0	1	1	1	0	no	no	not specific	0.1	0
2847	AVL	DVC	18480	1007872	890040	1220640	237720	578181	1614	3173	675120	17618	17302	11	4	424341.8181818182	9	2	no	no	core	no	core	0	0	0	0	0	0	0	3	0	0	0	6	2	4.5	1	1	no	no	not specific	0.3	3
2849	AVL	FLP	119160	0	88200	0	2040	0	0	0	0	0	0	3	0	69800	3	0	no	no	not specific	no	not specific	0	0	0	0	0	0	0	0	0	0	0	0	0	0	0	0	no	no	none	0	0
2851	AVL	IL1	22320	75264	83400	46200	232440	148007	830	2871	310320	459	114	11	4	83838.63636363637	9	2	no	no	core	no	core	0	0	0	0	0	0	0	0	0	0	0	0	0	0	0	0	no	no	none	0	0
2853	AVL	IL2	21120	108544	42720	0	79800	0	1333	1327	99600	1014	3064	9	4	39835.77777777778	7	2	no	no	not specific	no	core	0	0	0	0	0	0	0	0	0	0	0	0	0	0	0	0	no	no	none	0	0
2855	AVL	OLL	0	124672	93000	55800	321600	95969	27	0	241440	269	627	9	3	103711.55555555556	7	2	no	no	not specific	no	not specific	0	0	0	0	0	0	0	0	0	0	0	0	0	0	0	0	no	no	none	0	0
2857	AVL	OLQ	241920	121088	186480	192360	840720	436253	3884	5348	902880	617	1653	11	4	266654.8181818182	9	2	no	no	core	no	core	0	0	0	0	0	0	0	0	0	0	0	0	0	0	0	0	no	no	none	0	0
2859	AVL	PVC	0	10496	0	0	128160	0	0	0	0	0	0	2	0	69328	2	0	no	no	not specific	no	not specific	0	0	0	0	0	0	0	0	0	0	0	0	0	0	0	0	no	no	none	0	0
2861	AVL	PVP	0	0	149280	335040	0	0	0	294	24960	0	1229	5	3	102160.6	4	1	no	no	not specific	no	not specific	0	0	0	0	0	0	0	3	0	0	0	0	1	3	1	0	no	no	not specific	0.3	0
2863	AVL	PVT	1409880	1826048	1356120	2089560	2534640	1963991	20986	55337	8896560	61991	15459	11	4	1839142.9090909092	9	2	no	no	core	no	core	0	0	0	0	0	0	0	0	1	1	13	0	3	5	2	1	no	no	not specific	0.2	6.5
2865	AVL	RIA	0	0	960	0	0	0	0	0	0	0	0	1	0	960	1	0	no	no	not specific	no	not specific	0	0	0	0	0	0	0	0	0	0	0	0	0	0	0	0	no	no	none	0	0
2867	AVL	RIB	310560	459264	327480	651360	788880	921506	6757	6926	2118960	62	233	11	4	508362.54545454547	9	2	no	no	core	no	core	0	0	0	0	0	0	0	0	0	1	0	0	1	1	1	0	no	no	not specific	0.1	0
2869	AVL	RIC	0	3584	2640	0	0	15544	44	5234	17760	0	0	6	2	7467.666666666667	6	0	no	no	not specific	no	cel_specific	0	0	0	0	0	0	0	0	0	0	0	0	0	0	0	0	no	no	none	0	0
2871	AVL	RID	53880	107520	8160	0	0	146657	0	0	0	0	0	4	0	79054.25	4	0	no	no	not specific	no	not specific	0	0	0	0	0	0	0	0	0	0	0	0	0	0	0	0	no	no	none	0	0
2873	AVL	RIG	591600	1056000	118920	492960	1445640	1508812	8747	28303	1726560	11144	5831	11	4	635865.1818181818	9	2	no	no	core	no	core	0	0	0	0	0	0	0	0	0	0	0	6	1	6	0	1	no	no	not specific	0	3
2875	AVL	RIH	49680	157440	244440	57360	178560	109486	613	5983	402000	0	0	9	2	133951.33333333334	9	0	yes	no	cel_specific	no	cel_specific	0	0	0	0	0	0	0	0	0	0	0	0	0	0	0	0	no	no	none	0	0
2877	AVL	RIM	302760	410624	318480	30840	469920	553850	0	97	142080	2426	3572	10	4	223464.9	8	2	no	no	not specific	no	core	0	0	0	0	0	0	0	2	0	0	0	0	1	2	1	0	no	no	not specific	0.2	0
2879	AVL	RIR	131280	0	176880	464160	372360	531548	22925	85205	927600	0	3508	9	3	301718.44444444444	8	1	no	no	not specific	no	not specific	0	0	0	0	0	0	0	0	0	0	0	0	0	0	0	0	no	no	none	0	0
2881	AVL	RIS	1835640	3309824	2415480	1751160	5267280	5780797	34098	39395	13581360	64858	46472	11	4	3102396.727272727	9	2	no	no	core	no	core	0	0	1	2	2	0	0	1	1	1	0	0	6	1.3333333333333333	6	0	no	no	not specific	0.8	0
2883	AVL	RIV	650280	1109504	556800	313320	384960	917114	8367	1218	925200	0	0	9	2	540751.4444444445	9	0	yes	no	cel_specific	no	cel_specific	0	0	0	0	0	0	0	0	0	0	0	0	0	0	0	0	no	no	none	0	0
2885	AVL	RMD	31080	0	50640	240	259800	56432	3371	7790	260160	165	0	9	3	74408.66666666667	8	1	no	no	not specific	no	not specific	0	0	0	0	0	0	0	0	0	0	0	0	0	0	0	0	no	no	none	0	0
2887	AVL	RME	1303800	1682688	1413840	1472160	3300240	3708670	11495	31845	5170080	2596	3443	11	4	1645532.4545454546	9	2	no	no	core	no	core	0	1	2	2	2	0	0	0	1	1	0	0	6	1.5	6	0	no	no	not specific	0.9	0
2889	AVL	RMG	2880	14592	4800	3120	80160	18585	164	0	47280	4278	5801	10	3	18166	8	2	no	no	not specific	no	not specific	0	0	0	0	0	0	0	0	0	0	0	0	0	0	0	0	no	no	none	0	0
2891	AVL	SAA	0	202496	0	0	0	0	759	10606	116160	0	0	4	2	82505.25	4	0	no	no	not specific	no	cel_specific	0	0	0	0	0	0	0	0	0	0	0	0	0	0	0	0	no	no	none	0	0
2893	AVL	SIA	178800	575232	0	606120	1082760	613662	3746	63126	1219680	3215	3162	10	4	434950.3	8	2	no	no	not specific	no	core	0	0	0	0	0	0	0	0	0	0	0	0	0	0	0	0	no	no	none	0	0
2895	AVL	SIB	134520	408832	0	81960	41040	363939	0	18208	372240	0	0	7	2	202962.7142857143	7	0	no	no	not specific	no	cel_specific	0	0	0	0	0	0	0	0	0	0	0	0	0	0	0	0	no	no	none	0	0
2897	AVL	SMB	305400	347392	0	337920	140880	1029641	2723	41170	2183760	297	469	10	4	438965.2	8	2	no	no	not specific	no	core	0	0	0	0	0	0	0	0	0	0	0	0	0	0	0	0	no	no	none	0	0
2899	AVL	SMD	219480	393728	289440	540000	865440	1160416	3870	8021	2414160	0	0	9	2	654950.5555555555	9	0	yes	no	cel_specific	no	cel_specific	0	0	0	0	0	0	0	0	0	0	0	0	0	0	0	0	no	no	none	0	0
2901	AVL	URA	45360	51456	41760	0	97200	359545	1193	670	5520	0	656	9	3	67040	8	1	no	no	not specific	no	not specific	0	0	0	0	0	0	0	0	0	0	0	0	0	0	0	0	no	no	none	0	0
2903	AVL	URB	0	23808	5280	0	31920	6758	0	0	3840	0	0	5	1	14321.2	5	0	no	no	not specific	no	not specific	0	0	0	0	0	0	0	0	0	0	0	0	0	0	0	0	no	no	none	0	0
2905	AVL	URX	15360	9984	37560	0	5280	0	0	0	3600	0	0	5	1	14356.8	5	0	no	no	not specific	no	not specific	0	0	0	0	0	0	0	0	0	0	0	0	0	0	0	0	no	no	none	0	0
2907	AVL	URY	488160	585472	297360	493440	910320	652859	5338	5511	1233840	1707	4574	11	4	425325.54545454547	9	2	no	no	core	no	core	0	0	0	0	0	0	0	0	0	1	0	0	1	1	1	0	no	no	not specific	0.1	0
2928	AWA	AWA	52560	98816	119160	186840	232680	493363	876	601	0	3340	4035	10	3	119227.1	8	2	no	no	not specific	no	not specific	0	1	0	1	1	0	0	0	0	0	5	0	4	2	3	1	no	no	not specific	0.3	2.5
2930	AWA	AWB	1939200	3202304	2312520	4231200	6636600	7941455	65701	99669	12840000	3027	8745	11	4	3570947.3636363638	9	2	no	no	core	no	core	5	5	8	10	12	9	3	14	9	11	0	2	11	8	10	1	no	no	not specific	8.6	1
2932	AWA	AWC	19800	154112	141960	18840	232440	50688	68	908	261840	16347	65750	11	4	87523	9	2	no	no	core	no	core	0	1	0	0	0	0	0	0	0	0	0	11	2	6	1	1	no	no	not specific	0.1	5.5
2934	AWA	BAG	0	2560	14160	0	74160	29398	0	0	0	0	314	5	1	24118.4	4	1	no	no	not specific	no	not specific	0	0	0	0	0	0	0	0	0	0	0	0	0	0	0	0	no	no	none	0	0
2937	AWA	DVA	6720	58112	8040	0	0	5068	488	0	76320	0	0	6	1	25791.333333333332	6	0	no	no	not specific	no	not specific	0	0	0	0	0	0	0	0	0	0	0	0	0	0	0	0	no	no	none	0	0
2939	AWA	IL1	0	0	23400	2280	0	0	0	0	0	0	0	2	0	12840	2	0	no	no	not specific	no	not specific	0	0	0	0	0	0	0	0	0	0	0	0	0	0	0	0	no	no	none	0	0
2941	AWA	IL2	0	40704	24720	0	0	1013	0	0	6480	0	0	4	1	18229.25	4	0	no	no	not specific	no	not specific	0	0	0	0	0	0	0	0	0	0	0	0	0	0	0	0	no	no	none	0	0
2943	AWA	OLL	0	0	0	0	0	0	0	0	3840	0	0	1	1	3840	1	0	no	no	not specific	no	not specific	0	0	0	0	0	0	0	0	0	0	0	0	0	0	0	0	no	no	none	0	0
2945	AWA	OLQ	0	0	22320	0	38040	9799	0	287	0	0	1038	5	2	14296.8	4	1	no	no	not specific	no	not specific	0	0	0	0	0	0	0	0	0	0	0	0	0	0	0	0	no	no	none	0	0
2947	AWA	PVC	0	14336	0	0	0	0	0	0	0	0	1116	2	1	7726	1	1	no	no	not specific	no	not specific	0	0	0	0	0	0	0	0	0	0	0	0	0	0	0	0	no	no	none	0	0
2949	AWA	PVP	13800	57344	45120	17760	105000	0	0	0	0	823	0	6	1	39974.5	5	1	no	no	not specific	no	not specific	0	0	0	0	0	0	0	0	0	0	2	0	1	2	0	1	no	no	not specific	0	1
2951	AWA	PVQ	757200	1065728	796680	1326360	1151040	1045862	20209	8515	2874480	7544	2661	11	4	823298.0909090909	9	2	no	no	core	no	core	2	1	0	0	0	0	0	0	0	1	3	0	4	1.75	3	1	no	no	not specific	0.4	1.5
2953	AWA	RIA	0	1536	0	0	0	0	0	360	0	887	319	4	3	775.5	2	2	no	no	not specific	no	not specific	0	0	0	0	0	0	0	0	0	0	1	0	1	1	0	1	no	no	not specific	0	0.5
2955	AWA	RIB	43680	256	1800	32520	30120	9123	0	794	36720	5824	13853	10	4	17469	8	2	no	no	not specific	no	core	0	0	0	0	1	0	0	0	0	0	0	0	1	1	1	0	no	no	not specific	0.1	0
2957	AWA	RIC	0	0	0	48600	0	67921	0	0	76800	0	0	3	1	64440.333333333336	3	0	no	no	not specific	no	not specific	0	0	0	0	0	0	0	0	0	0	0	0	0	0	0	0	no	no	none	0	0
2959	AWA	RID	0	5120	0	0	0	0	0	0	0	0	0	1	0	5120	1	0	no	no	not specific	no	not specific	0	0	0	0	0	0	0	0	0	0	0	0	0	0	0	0	no	no	none	0	0
2961	AWA	RIF	173520	107264	100560	650760	256560	752884	8480	12573	1534080	322	0	10	3	359700.3	9	1	no	no	not specific	no	not specific	0	0	0	0	0	1	2	6	5	1	0	0	5	3	5	0	no	no	not specific	1.5	0
2963	AWA	RIG	0	0	0	0	15360	1013	0	1552	12720	0	0	4	2	7661.25	4	0	no	no	not specific	no	cel_specific	0	0	0	0	0	0	0	6	0	1	0	0	2	3.5	2	0	no	no	not specific	0.7	0
2965	AWA	RIH	0	0	0	0	0	0	0	0	0	8168	1555	2	2	4861.5	0	2	no	yes	pristi_specific	no	pristi_specific	0	0	0	0	0	0	0	0	0	0	16	0	1	16	0	1	no	no	not specific	0	8
2967	AWA	RIM	12960	0	0	1320	0	0	0	16	69840	6079	13384	6	4	17266.5	4	2	no	no	not specific	no	core	0	0	0	0	0	0	0	0	0	0	18	5	2	11.5	0	2	no	yes	pristi_specific	0	11.5
2969	AWA	RIP	0	0	0	0	0	0	0	0	0	344	446	2	2	395	0	2	no	yes	pristi_specific	no	pristi_specific	0	0	0	0	0	0	0	0	0	0	0	0	0	0	0	0	no	no	none	0	0
2971	AWA	RIR	15360	0	0	2160	184200	0	40	3808	122880	0	0	6	2	54741.333333333336	6	0	no	no	not specific	no	cel_specific	0	0	0	0	0	0	0	2	0	0	0	0	1	2	1	0	no	no	not specific	0.2	0
2973	AWA	RME	5880	0	0	0	0	0	0	0	0	0	0	1	0	5880	1	0	no	no	not specific	no	not specific	0	0	0	0	0	0	0	0	0	0	0	0	0	0	0	0	no	no	none	0	0
2975	AWA	RMG	225960	349696	37200	0	40560	361574	340	52	3120	0	0	8	2	127312.75	8	0	no	no	not specific	no	cel_specific	0	0	0	0	0	0	0	0	0	0	0	0	0	0	0	0	no	no	none	0	0
2977	AWA	SIA	10920	133888	720	0	0	0	0	0	11760	0	0	4	1	39322	4	0	no	no	not specific	no	not specific	0	0	0	0	0	0	0	0	0	0	0	0	0	0	0	0	no	no	none	0	0
2979	AWA	SIB	720	122368	9600	8520	12000	0	0	0	3120	2421	8114	8	3	20857.875	6	2	no	no	not specific	no	not specific	0	0	0	0	0	0	0	0	0	0	0	0	0	0	0	0	no	no	none	0	0
2981	AWA	SMB	901080	166400	235560	20400	41160	266618	1878	584	193200	48300	40198	11	4	174125.27272727274	9	2	no	no	core	no	core	0	0	1	0	0	0	0	0	0	0	11	0	2	6	1	1	no	no	not specific	0.1	5.5
2983	AWA	SMD	0	0	12120	0	720	0	0	0	0	0	0	2	0	6420	2	0	no	no	not specific	no	not specific	0	0	0	0	0	0	0	0	0	0	0	0	0	0	0	0	no	no	none	0	0
2985	AWA	URX	184200	286208	23160	29880	143280	5406	0	0	0	325	3844	8	2	84537.875	6	2	no	no	not specific	no	pristi_specific	0	0	0	0	0	0	0	0	0	0	0	0	0	0	0	0	no	no	none	0	0
2987	AWA	URY	0	0	27000	0	4800	10475	0	93	0	0	0	4	1	10592	4	0	no	no	not specific	no	not specific	0	0	0	0	0	0	0	0	0	0	0	0	0	0	0	0	no	no	none	0	0
3009	AWB	AWB	140280	224000	69480	106080	195000	142602	1400	1017	88320	756	1431	11	4	88215.09090909091	9	2	no	no	core	no	core	0	0	0	0	0	0	0	0	0	0	6	0	1	6	0	1	no	no	not specific	0	3
3011	AWB	AWC	366960	413952	267360	319200	693240	667053	1024	768	1045200	0	7948	10	3	378270.5	9	1	no	no	not specific	no	not specific	0	0	0	0	0	0	0	1	0	0	0	0	1	1	1	0	no	no	not specific	0.1	0
3013	AWB	BAG	0	0	0	0	7440	34129	0	53	0	262	0	4	2	10471	3	1	no	no	not specific	no	not specific	0	0	0	0	0	0	0	0	0	0	0	0	0	0	0	0	no	no	none	0	0
3015	AWB	BDU	0	0	0	0	0	0	0	0	0	0	120	1	1	120	0	1	no	no	not specific	no	not specific	0	0	0	0	0	0	0	0	0	0	0	0	0	0	0	0	no	no	none	0	0
3017	AWB	CEP	0	0	0	51600	0	0	0	0	0	0	224	2	1	25912	1	1	no	no	not specific	no	not specific	0	0	0	0	0	0	0	0	0	0	0	0	0	0	0	0	no	no	none	0	0
3019	AWB	DVA	153960	0	3480	0	9360	99009	703	140	220080	0	299	8	3	60878.875	7	1	no	no	not specific	no	not specific	0	0	0	0	0	0	0	0	0	0	0	0	0	0	0	0	no	no	none	0	0
3021	AWB	IL1	0	0	0	2160	23280	0	0	0	0	0	0	2	0	12720	2	0	no	no	not specific	no	not specific	0	0	0	0	0	0	0	0	0	0	0	0	0	0	0	0	no	no	none	0	0
3023	AWB	IL2	0	0	21600	0	0	0	0	0	0	0	0	1	0	21600	1	0	no	no	not specific	no	not specific	0	0	0	0	0	0	0	0	0	0	0	0	0	0	0	0	no	no	none	0	0
3025	AWB	OLQ	66480	55552	18600	37200	42840	0	0	740	83760	0	0	7	2	43596	7	0	no	no	not specific	no	cel_specific	0	0	0	0	0	0	0	1	0	0	1	0	2	1	1	1	no	no	not specific	0.1	0.5
3027	AWB	PVC	48120	39936	8880	1080	32640	0	0	204	20400	23469	19072	9	4	21533.444444444445	7	2	no	no	not specific	no	core	0	0	0	0	0	0	0	0	0	0	18	2	2	10	0	2	no	yes	pristi_specific	0	10
3029	AWB	PVP	409440	236032	149520	247680	125760	6758	2330	284	527040	22015	6560	11	4	157583.54545454544	9	2	no	no	core	no	core	0	0	0	0	0	0	0	0	0	0	8	4	2	6	0	2	no	yes	pristi_specific	0	6
3031	AWB	PVQ	161640	57856	13080	145200	10560	0	0	0	0	21125	35643	7	2	63586.28571428572	5	2	no	no	not specific	no	pristi_specific	0	0	0	0	0	0	0	0	0	0	5	2	2	3.5	0	2	no	yes	pristi_specific	0	3.5
3033	AWB	PVR	0	0	0	0	0	0	0	0	0	0	223	1	1	223	0	1	no	no	not specific	no	not specific	0	0	0	0	0	0	0	0	0	0	0	0	0	0	0	0	no	no	none	0	0
3035	AWB	RIA	0	0	4440	1080	6960	136857	853	1352	575280	680	327	9	4	80869.88888888889	7	2	no	no	not specific	no	core	0	0	0	1	1	3	2	13	3	2	18	13	9	6.222222222222222	7	2	no	no	not specific	2.5	15.5
3037	AWB	RIB	167760	644352	434280	295680	587040	811007	557	17878	2063760	4011	2211	11	4	457139.63636363635	9	2	no	no	core	no	core	0	0	0	1	0	0	1	0	1	0	0	0	3	1	3	0	no	no	not specific	0.3	0
3039	AWB	RIC	0	0	0	0	0	30074	450	290	0	0	0	3	1	10271.333333333334	3	0	no	no	not specific	no	not specific	0	0	0	0	0	0	0	0	0	0	0	0	0	0	0	0	no	no	none	0	0
3041	AWB	RID	0	0	0	0	0	0	0	1332	0	0	9034	2	2	5183	1	1	no	no	not specific	no	not specific	0	0	0	0	0	0	0	0	0	0	0	0	0	0	0	0	no	no	none	0	0
3043	AWB	RIF	135600	553984	178440	572760	512280	1400339	6494	15406	1314000	68007	18506	11	4	434165.0909090909	9	2	no	no	core	no	core	0	0	0	0	0	1	0	1	0	0	33	5	4	10	2	2	no	no	not specific	0.2	19
3045	AWB	RIG	0	0	0	0	251640	140574	0	1161	322080	0	0	4	2	178863.75	4	0	no	no	not specific	no	cel_specific	0	0	0	0	1	3	0	2	2	4	0	0	5	2.4	5	0	no	no	not specific	1.2	0
3047	AWB	RIH	0	0	0	0	0	0	0	0	19200	0	0	1	1	19200	1	0	no	no	not specific	no	not specific	0	0	0	0	0	0	0	0	0	0	0	0	0	0	0	0	no	no	none	0	0
3049	AWB	RIM	114000	1792	2400	0	124080	156794	0	0	8400	2802	0	7	2	58609.71428571428	6	1	no	no	not specific	no	not specific	0	0	0	0	0	0	0	0	0	0	0	0	0	0	0	0	no	no	none	0	0
3051	AWB	RIP	0	0	0	0	0	0	0	0	0	0	377	1	1	377	0	1	no	no	not specific	no	not specific	0	0	0	0	0	0	0	0	0	0	0	0	0	0	0	0	no	no	none	0	0
3053	AWB	RIR	277920	144896	8040	415560	81840	132126	1614	11091	880800	17303	13190	11	4	180398.18181818182	9	2	no	no	core	no	core	0	0	0	3	0	0	1	7	0	2	17	6	6	6	4	2	no	no	not specific	1.3	11.5
3055	AWB	RIS	0	0	0	0	0	0	0	0	0	7464	6181	2	2	6822.5	0	2	no	yes	pristi_specific	no	pristi_specific	0	0	0	0	0	0	0	0	0	0	1	0	1	1	0	1	no	no	not specific	0	0.5
3057	AWB	RMG	183480	275968	198000	10440	359520	455853	4974	3956	580560	10943	7209	11	4	190082.0909090909	9	2	no	no	core	no	core	0	0	0	0	0	0	0	0	0	0	0	0	0	0	0	0	no	no	none	0	0
3059	AWB	SIA	44280	0	0	0	0	0	303	0	83760	0	0	3	1	42781	3	0	no	no	not specific	no	not specific	0	0	0	0	0	0	0	0	1	0	0	0	1	1	1	0	no	no	not specific	0.1	0
3061	AWB	SIB	102360	0	0	0	186120	0	1611	0	8640	0	0	4	1	74682.75	4	0	no	no	not specific	no	not specific	0	0	0	0	0	0	0	0	1	0	0	0	1	1	1	0	no	no	not specific	0.1	0
3063	AWB	SMB	243960	406784	303600	644040	845640	2171473	26596	32727	3247920	3315	6764	11	4	721165.3636363636	9	2	no	no	core	no	core	0	0	1	2	2	3	9	5	3	3	0	0	8	3.5	8	0	no	no	not specific	2.8	0
3065	AWB	URB	0	0	1800	0	0	0	0	0	0	0	0	1	0	1800	1	0	no	no	not specific	no	not specific	0	0	0	0	0	0	0	0	0	0	0	0	0	0	0	0	no	no	none	0	0
3067	AWB	URX	542880	835584	576480	583800	685800	553850	793	920	477360	6046	5644	11	4	388105.1818181818	9	2	no	no	core	no	core	0	0	1	2	0	0	0	0	0	0	0	0	2	1.5	2	0	no	no	not specific	0.3	0
3069	AWB	URY	62280	64000	17400	26400	42000	9799	0	793	17760	21953	11849	10	4	27423.4	8	2	no	no	not specific	no	core	0	0	0	0	0	0	0	1	0	0	42	7	3	16.666666666666668	1	2	no	no	not specific	0.1	24.5
3088	AWC	AWC	991680	2196224	1773120	2341920	4723920	4703508	75414	49032	11243520	254	4424	11	4	2554819.6363636362	9	2	no	no	core	no	core	2	7	5	8	19	14	17	28	24	22	0	4	11	13.636363636363637	10	1	no	no	not specific	14.6	2
3090	AWC	BAG	64680	285952	458880	1822320	701640	2950715	14524	18	6926400	0	2183	10	3	1322731.2	9	1	no	no	not specific	no	not specific	0	0	1	0	0	0	2	0	3	4	0	0	4	2.5	4	0	no	no	not specific	1	0
3092	AWC	CEP	171240	379904	264960	65040	287280	590682	2133	2448	381600	5161	0	10	3	215044.8	9	1	no	no	not specific	no	not specific	0	0	0	0	0	0	0	0	0	1	17	0	2	9	1	1	no	no	not specific	0.1	8.5
3094	AWC	DB	0	0	34680	0	82080	0	0	0	0	0	0	2	0	58380	2	0	no	no	not specific	no	not specific	0	0	0	0	0	0	0	0	0	0	0	0	0	0	0	0	no	no	none	0	0
3096	AWC	IL1	305040	271616	53280	234960	330840	259858	1511	2922	420000	245	691	11	4	170996.63636363635	9	2	no	no	core	no	core	0	1	0	0	0	0	0	0	0	1	0	0	2	1	2	0	no	no	not specific	0.2	0
3098	AWC	IL2	183000	229632	75840	241560	376680	515324	1692	1894	736320	1898	643	11	4	214953	9	2	no	no	core	no	core	0	1	0	0	0	0	0	2	1	1	0	0	4	1.25	4	0	no	no	not specific	0.5	0
3100	AWC	OLL	77040	52480	20880	80040	219600	297705	1210	1963	480960	1822	0	10	3	123370	9	1	no	no	not specific	no	not specific	0	0	0	0	0	0	0	0	1	0	0	0	1	1	1	0	no	no	not specific	0.1	0
3102	AWC	OLQ	147000	94208	91320	77520	178920	278782	258	589	364800	301	1263	11	4	112269.18181818182	9	2	no	no	core	no	core	0	0	0	0	0	0	0	0	0	0	0	0	0	0	0	0	no	no	none	0	0
3104	AWC	PVP	0	0	0	0	0	0	0	0	0	0	679	1	1	679	0	1	no	no	not specific	no	not specific	0	0	0	0	0	0	0	0	0	0	0	0	0	0	0	0	no	no	none	0	0
3106	AWC	PVQ	0	0	480	480	1800	0	0	1	0	0	1881	5	2	928.4	4	1	no	no	not specific	no	not specific	0	0	0	0	0	0	0	0	0	0	0	0	0	0	0	0	no	no	none	0	0
3108	AWC	RIA	39360	129536	15960	33960	96240	81775	2080	4403	3840	296	22	11	4	37042.90909090909	9	2	no	no	core	no	core	0	0	0	0	0	0	1	9	0	0	0	0	2	5	2	0	no	no	not specific	1	0
3110	AWC	RIB	52320	270336	126120	150240	399480	268983	1732	11010	826560	13401	7752	11	4	193448.54545454544	9	2	no	no	core	no	core	0	0	0	0	0	0	0	0	0	0	0	0	0	0	0	0	no	no	none	0	0
3112	AWC	RID	9000	0	0	0	256080	0	0	3331	52080	0	771	5	3	64252.4	4	1	no	no	not specific	no	not specific	0	0	0	0	0	0	0	0	0	0	0	0	0	0	0	0	no	no	none	0	0
3114	AWC	RIF	0	0	0	20160	0	0	0	0	0	0	0	1	0	20160	1	0	no	no	not specific	no	not specific	0	0	0	0	0	0	0	0	0	0	0	0	0	0	0	0	no	no	none	0	0
3116	AWC	RIH	0	0	0	0	0	0	0	0	0	0	553	1	1	553	0	1	no	no	not specific	no	not specific	0	0	0	0	0	0	0	0	0	0	0	0	0	0	0	0	no	no	none	0	0
3118	AWC	RIM	102360	301824	216120	85560	123720	552499	0	15128	258720	16781	1021	10	4	167373.3	8	2	no	no	not specific	no	core	0	0	0	0	0	0	0	0	0	0	4	0	1	4	0	1	no	no	not specific	0	2
3120	AWC	RIR	0	0	0	0	0	0	0	114	0	0	0	1	1	114	1	0	no	no	not specific	no	not specific	0	0	0	0	0	0	0	0	0	0	0	0	0	0	0	0	no	no	none	0	0
3122	AWC	RIS	0	0	0	0	0	0	0	0	0	0	1448	1	1	1448	0	1	no	no	not specific	no	not specific	0	0	0	0	0	0	0	0	0	0	0	0	0	0	0	0	no	no	none	0	0
3124	AWC	RIV	10560	8192	4680	0	28200	0	74	1308	0	498	0	7	2	7644.571428571428	6	1	no	no	not specific	no	not specific	0	0	0	0	0	0	0	3	0	0	0	0	1	3	1	0	no	no	not specific	0.3	0
3126	AWC	RMD	0	0	0	0	0	0	0	3299	0	0	0	1	1	3299	1	0	no	no	not specific	no	not specific	0	0	0	0	0	0	0	0	0	0	0	0	0	0	0	0	no	no	none	0	0
3128	AWC	RME	0	0	0	72720	0	0	0	0	0	167	0	2	1	36443.5	1	1	no	no	not specific	no	not specific	0	0	0	0	0	0	0	0	0	0	0	0	0	0	0	0	no	no	none	0	0
3131	AWC	SAA	97800	93952	11880	11640	5760	86843	22	1549	0	2	0	9	2	34383.11111111111	8	1	no	no	not specific	no	not specific	0	0	0	0	0	0	0	0	0	0	0	0	0	0	0	0	no	no	none	0	0
3133	AWC	SIB	307440	498944	268440	148080	464400	697128	0	0	939600	4007	3253	9	3	370143.55555555556	7	2	no	no	not specific	no	not specific	0	0	0	0	0	0	0	0	0	0	2	0	1	2	0	1	no	no	not specific	0	1
3135	AWC	SMB	0	0	0	0	0	0	0	0	0	0	416	1	1	416	0	1	no	no	not specific	no	not specific	0	0	0	0	0	0	0	0	0	0	0	0	0	0	0	0	no	no	none	0	0
3137	AWC	SMD	17760	1536	600	0	0	0	0	1088	0	0	0	4	1	5246	4	0	no	no	not specific	no	not specific	0	0	0	0	0	0	0	1	0	0	0	0	1	1	1	0	no	no	not specific	0.1	0
3139	AWC	URA	0	1024	0	20160	0	20950	0	0	12480	411	71	6	3	9182.666666666666	4	2	no	no	not specific	no	not specific	0	0	0	0	0	0	0	0	0	0	0	0	0	0	0	0	no	no	none	0	0
3141	AWC	URB	27600	0	0	22320	3360	7434	0	0	56880	400	0	6	2	19665.666666666668	5	1	no	no	not specific	no	not specific	0	0	0	0	0	0	0	0	0	0	0	0	0	0	0	0	no	no	none	0	0
3143	AWC	URX	23160	0	0	28080	0	0	23	275	0	0	0	4	1	12884.5	4	0	no	no	not specific	no	not specific	0	0	0	0	0	0	0	0	0	0	0	0	0	0	0	0	no	no	none	0	0
3145	AWC	URY	94560	64256	18360	79560	126600	94954	273	471	282000	523	67	11	4	69238.54545454546	9	2	no	no	core	no	core	0	0	0	0	0	0	0	0	0	0	0	0	0	0	0	0	no	no	none	0	0
3158	BAG	BAG	895200	2147584	916560	1221360	2388840	2058270	20517	25648	5107200	10641	5204	11	4	1345184	9	2	no	no	core	no	core	0	0	0	0	0	1	0	4	0	2	0	0	3	2.3333333333333335	3	0	no	no	not specific	0.7	0
3160	BAG	CEP	279840	765952	400080	236880	1027440	1297950	4894	6164	1336320	6306	199	11	4	487456.8181818182	9	2	no	no	core	no	core	0	0	0	0	0	0	0	2	0	0	0	0	1	2	1	0	no	no	not specific	0.2	0
3162	BAG	DVA	337800	279296	165000	311280	504960	435578	2898	5459	1118400	0	0	9	2	351185.6666666667	9	0	yes	no	cel_specific	no	cel_specific	0	0	0	0	0	0	0	0	0	0	0	0	0	0	0	0	no	no	none	0	0
3164	BAG	DVC	73200	189696	132960	78120	454320	45619	556	7879	373920	4497	2457	11	4	123929.45454545454	9	2	no	no	core	no	core	0	0	0	0	0	0	0	0	0	0	0	0	0	0	0	0	no	no	none	0	0
3166	BAG	IL1	214200	377856	255960	99960	303600	390971	2600	5190	613440	2382	2573	11	4	206248.36363636365	9	2	no	no	core	no	core	0	0	0	0	0	0	0	0	0	0	0	0	0	0	0	0	no	no	none	0	0
3168	BAG	IL2	231720	318720	478320	133320	572760	584935	4422	4244	423840	2665	3222	11	4	250742.54545454544	9	2	no	no	core	no	core	0	0	0	0	0	0	0	0	0	0	0	0	0	0	0	0	no	no	none	0	0
3170	BAG	OLL	4320	0	0	0	0	57784	36	1186	58800	0	834	6	3	20493.333333333332	5	1	no	no	not specific	no	not specific	0	0	0	0	0	0	0	0	0	0	0	0	0	0	0	0	no	no	none	0	0
3172	BAG	OLQ	285720	427776	247680	198840	287040	728890	767	33671	552720	1035	624	11	4	251342.0909090909	9	2	no	no	core	no	core	0	0	0	0	0	0	1	2	0	0	0	0	2	1.5	2	0	no	no	not specific	0.3	0
3174	BAG	PVC	0	7424	4200	0	18000	47983	0	1963	21840	0	0	6	2	16901.666666666668	6	0	no	no	not specific	no	cel_specific	0	0	0	0	0	0	0	0	0	0	0	0	0	0	0	0	no	no	none	0	0
3176	BAG	PVP	87720	329472	288960	3480	44520	114554	0	116	2880	0	0	8	2	108962.75	8	0	no	no	not specific	no	cel_specific	0	0	0	0	0	0	0	0	2	0	0	0	1	2	1	0	no	no	not specific	0.2	0
3178	BAG	PVT	111120	0	73320	0	0	49674	774	7764	0	495	3644	7	3	35255.857142857145	5	2	no	no	not specific	no	not specific	0	0	0	0	0	0	0	0	0	0	0	0	0	0	0	0	no	no	none	0	0
3180	BAG	RIA	1016520	2084864	2178240	2396400	4643880	5079274	41989	51048	9799440	30037	19908	11	4	2485600	9	2	no	no	core	no	core	4	6	6	7	10	18	11	36	26	34	37	11	12	17.166666666666668	10	2	no	no	core	15.8	24
3182	BAG	RIB	2739120	3488256	2850120	4213320	6513000	10402528	67742	108294	14733600	73144	44151	11	4	4112115.909090909	9	2	no	no	core	no	core	5	6	5	12	21	22	7	42	19	37	43	14	12	19.416666666666668	10	2	no	no	core	17.6	28.5
3184	BAG	RID	492000	900864	500880	850800	1120080	2194114	14708	10469	5102160	0	363	10	3	1118643.8	9	1	no	no	not specific	no	not specific	0	0	0	0	0	0	0	3	2	0	0	0	2	2.5	2	0	no	no	not specific	0.5	0
3186	BAG	RIG	1390200	2333952	1551960	1733520	3983280	3188273	11859	18076	6428400	76405	18400	11	4	1884938.6363636365	9	2	no	no	core	no	core	0	2	2	3	5	5	3	20	12	6	21	4	11	7.545454545454546	9	2	no	no	not specific	5.8	12.5
3188	BAG	RIH	222360	407552	443400	6240	1006680	3586344	3568	11039	777840	38185	10448	11	4	592150.5454545454	9	2	no	no	core	no	core	0	0	0	0	0	0	0	0	0	0	3	0	1	3	0	1	no	no	not specific	0	1.5
3190	BAG	RIM	663360	224512	549360	124080	100920	421385	193	1654	110400	20036	7292	11	4	202108.36363636365	9	2	no	no	core	no	core	0	0	0	0	0	0	0	0	0	0	0	0	0	0	0	0	no	no	none	0	0
3192	BAG	RIP	0	0	0	14400	0	0	0	28976	0	3225	1362	4	3	11990.75	2	2	no	no	not specific	no	not specific	0	0	0	0	0	0	0	1	0	0	0	0	1	1	1	0	no	no	not specific	0.1	0
3194	BAG	RIR	566880	1182720	860040	709560	1390560	1782189	11404	9879	2752080	62468	17790	11	4	849597.2727272727	9	2	no	no	core	no	core	0	0	0	0	0	0	0	0	0	1	43	12	3	18.666666666666668	1	2	no	no	not specific	0.1	27.5
3196	BAG	RIS	7080	0	0	0	0	337	0	8687	32160	2194	85	6	4	8423.833333333334	4	2	no	no	not specific	no	core	0	0	0	0	0	0	0	0	0	0	0	0	0	0	0	0	no	no	none	0	0
3198	BAG	RIV	224880	429312	159960	274320	368400	564662	4548	7539	559200	2088	1579	11	4	236044.36363636365	9	2	no	no	core	no	core	0	0	0	0	0	0	0	2	0	0	0	0	1	2	1	0	no	no	not specific	0.2	0
3200	BAG	RMD	245760	0	10800	6360	0	446054	5644	11077	248160	9907	7973	9	4	110192.77777777778	7	2	no	no	not specific	no	core	0	0	0	0	0	0	0	0	0	0	0	0	0	0	0	0	no	no	none	0	0
3202	BAG	RME	157440	147968	152880	41040	322440	0	2098	17097	26400	667	0	9	3	96447.77777777778	8	1	no	no	not specific	no	not specific	0	0	0	0	0	0	0	0	0	0	0	0	0	0	0	0	no	no	none	0	0
3204	BAG	SAA	372720	238592	295440	297720	89160	246342	2060	8897	814560	3394	2135	11	4	215547.27272727274	9	2	no	no	core	no	core	0	0	0	0	0	0	0	0	0	0	0	0	0	0	0	0	no	no	none	0	0
3206	BAG	SIA	6480	0	0	600	40800	16558	461	801	104400	135	6735	9	4	19663.333333333332	7	2	no	no	not specific	no	core	0	0	0	0	0	0	0	0	0	0	0	0	0	0	0	0	no	no	none	0	0
3208	BAG	SIB	510120	468480	243840	620880	499920	593046	4475	6185	1398000	2582	4540	11	4	395642.54545454547	9	2	no	no	core	no	core	0	0	0	0	0	0	0	0	0	0	0	0	0	0	0	0	no	no	none	0	0
3210	BAG	SMB	13680	0	0	0	0	23654	0	64	0	377	0	4	2	9443.75	3	1	no	no	not specific	no	not specific	0	0	0	0	0	0	0	0	0	0	0	0	0	0	0	0	no	no	none	0	0
3212	BAG	SMD	150240	146176	178920	216600	260520	347042	4136	7743	697440	1379	2108	11	4	182936.72727272726	9	2	no	no	core	no	core	0	0	0	0	0	0	0	1	0	0	0	0	1	1	1	0	no	no	not specific	0.1	0
3214	BAG	URA	108960	231168	101160	35400	159240	123678	1697	1827	48960	1136	1389	11	4	74055.90909090909	9	2	no	no	core	no	core	0	0	0	0	0	0	0	1	0	0	0	0	1	1	1	0	no	no	not specific	0.1	0
3216	BAG	URB	0	0	4560	0	9480	0	0	271	0	0	0	3	1	4770.333333333333	3	0	no	no	not specific	no	not specific	0	0	0	0	0	0	0	0	0	0	0	0	0	0	0	0	no	no	none	0	0
3218	BAG	URX	113520	142592	86040	173640	434880	255804	2225	3179	808320	7138	4375	11	4	184701.18181818182	9	2	no	no	core	no	core	0	0	0	0	0	0	0	1	2	0	4	5	4	3	2	2	no	no	not specific	0.3	4.5
3220	BAG	URY	438480	326656	245280	204600	170280	37171	579	14464	234480	14282	5734	11	4	153818.72727272726	9	2	no	no	core	no	core	0	0	0	0	0	0	0	0	0	0	21	3	2	12	0	2	no	yes	pristi_specific	0	12
3232	BDU	BDU	231000	140032	39840	454800	312360	130437	344	578	124080	2320	9511	11	4	131391.0909090909	9	2	no	no	core	no	core	1	0	0	0	0	0	0	0	0	0	4	3	3	2.6666666666666665	1	2	no	no	not specific	0.1	3.5
3234	BDU	CAN	0	0	0	0	0	0	0	0	0	0	549	1	1	549	0	1	no	no	not specific	no	not specific	0	0	0	0	0	0	0	0	0	0	0	0	0	0	0	0	no	no	none	0	0
3236	BDU	CEP	61200	116992	96720	62400	89040	255127	1301	6729	302160	14807	5116	11	4	91962.90909090909	9	2	no	no	core	no	core	0	0	3	0	4	4	1	1	0	1	12	3	8	3.625	6	2	no	no	not specific	1.4	7.5
3238	BDU	DB	0	0	26640	150000	21000	0	0	0	0	0	0	3	0	65880	3	0	no	no	not specific	no	not specific	0	0	0	0	0	0	0	0	0	0	0	0	0	0	0	0	no	no	none	0	0
3240	BDU	DVA	261600	298752	155400	677880	80160	105431	0	0	0	0	8748	7	1	226853	6	1	no	no	not specific	no	not specific	0	0	0	0	0	0	0	0	0	0	0	0	0	0	0	0	no	no	none	0	0
3242	BDU	FLP	100800	51712	24240	76800	211080	0	0	7180	70320	0	0	7	2	77447.42857142857	7	0	no	no	not specific	no	cel_specific	0	0	0	0	0	0	0	0	0	0	0	0	0	0	0	0	no	no	none	0	0
3244	BDU	IL1	54600	55040	106680	28440	59280	316966	277	910	97440	9399	3535	11	4	66597	9	2	no	no	core	no	core	0	0	0	0	0	1	0	0	0	0	14	0	2	7.5	1	1	no	no	not specific	0.1	7
3246	BDU	IL2	69600	112384	67920	27840	100320	319332	638	1685	133680	1165	4140	11	4	76245.81818181818	9	2	no	no	core	no	core	0	0	0	1	0	0	1	0	1	1	2	2	6	1.3333333333333333	4	2	no	no	not specific	0.4	2
3248	BDU	OLL	0	0	0	0	0	0	0	0	0	0	4085	1	1	4085	0	1	no	no	not specific	no	not specific	0	0	0	0	0	0	0	0	0	0	0	2	1	2	0	1	no	no	not specific	0	1
3250	BDU	OLQ	0	5632	19200	8160	0	1351	0	340	0	6383	8513	7	3	7082.714285714285	5	2	no	no	not specific	no	not specific	0	0	0	0	0	0	0	0	0	0	3	3	2	3	0	2	no	yes	pristi_specific	0	3
3252	BDU	PVC	296640	827648	405480	587400	513600	86506	2615	9107	542880	2931	1086	11	4	297808.45454545453	9	2	no	no	core	no	core	0	2	1	3	3	0	0	0	4	1	0	0	6	2.3333333333333335	6	0	no	no	not specific	1.4	0
3254	BDU	PVP	0	1280	25440	8160	11520	4730	0	0	233760	105	89	8	3	35635.5	6	2	no	no	not specific	no	not specific	0	0	0	0	0	0	0	0	0	0	7	0	1	7	0	1	no	no	not specific	0	3.5
3256	BDU	PVQ	328320	500224	190800	67440	1274760	689694	71	594	713760	18674	6773	11	4	344646.36363636365	9	2	no	no	core	no	core	0	0	0	0	0	0	0	0	1	0	0	1	2	1	1	1	no	no	not specific	0.1	0.5
3258	BDU	PVR	1683240	2002944	1199160	877440	340800	903259	2463	3792	223680	140832	58886	11	4	676045.0909090909	9	2	no	no	core	no	core	0	0	3	4	0	0	0	0	0	0	29	13	4	12.25	2	2	no	no	not specific	0.7	21
3260	BDU	RIC	0	58624	33840	104400	0	70963	14	664	0	9422	20101	8	3	37253.5	6	2	no	no	not specific	no	not specific	0	0	0	0	0	0	0	0	0	0	7	0	1	7	0	1	no	no	not specific	0	3.5
3262	BDU	RID	167640	104960	67200	190200	368520	0	252	5704	1037520	0	0	8	2	242749.5	8	0	no	no	not specific	no	cel_specific	0	0	0	0	0	0	0	0	3	1	0	0	2	2	2	0	no	no	not specific	0.4	0
3264	BDU	RIF	2466480	3364096	2251560	2332800	5061120	4409517	33918	45784	8839200	18637	3104	11	4	2620565.090909091	9	2	no	no	core	no	core	1	0	2	0	2	0	0	2	4	0	1	0	6	2	5	1	no	no	not specific	1.1	0.5
3266	BDU	RIG	0	0	0	0	0	0	0	0	111840	0	0	1	1	111840	1	0	no	no	not specific	no	not specific	0	0	0	0	0	0	0	0	0	0	0	0	0	0	0	0	no	no	none	0	0
3268	BDU	RIH	10440	0	0	0	0	0	0	0	0	0	0	1	0	10440	1	0	no	no	not specific	no	not specific	0	0	0	0	0	0	0	0	0	0	0	0	0	0	0	0	no	no	none	0	0
3270	BDU	RIM	0	0	0	0	38400	522761	4336	162	1080240	0	0	5	2	329179.8	5	0	no	no	not specific	no	cel_specific	0	0	0	0	0	0	1	0	0	0	0	0	1	1	1	0	no	no	not specific	0.1	0
3272	BDU	RIP	0	0	0	0	0	0	0	0	0	2021	4429	2	2	3225	0	2	no	yes	pristi_specific	no	pristi_specific	0	0	0	0	0	0	0	0	0	0	1	0	1	1	0	1	no	no	not specific	0	0.5
3274	BDU	RIR	55560	0	0	0	0	0	0	0	0	0	0	1	0	55560	1	0	no	no	not specific	no	not specific	0	0	0	0	0	0	0	0	0	0	0	0	0	0	0	0	no	no	none	0	0
3276	BDU	RIS	7200	5120	68520	0	0	16896	43	1258	0	5343	1372	8	3	13219	6	2	no	no	not specific	no	not specific	0	0	0	0	0	0	0	0	0	0	16	2	2	9	0	2	no	yes	pristi_specific	0	9
3278	BDU	RIV	5280	50688	0	0	0	0	0	0	0	0	0	2	0	27984	2	0	no	no	not specific	no	not specific	0	0	0	0	0	0	0	0	0	0	0	0	0	0	0	0	no	no	none	0	0
3280	BDU	RMD	36480	0	0	4920	0	0	284	934	5760	5564	6795	7	4	8676.714285714286	5	2	no	no	not specific	no	core	0	0	0	0	0	0	0	0	0	0	0	0	0	0	0	0	no	no	none	0	0
3282	BDU	RME	0	0	0	0	0	0	0	0	61920	0	0	1	1	61920	1	0	no	no	not specific	no	not specific	0	0	0	0	0	0	0	0	0	0	0	0	0	0	0	0	no	no	none	0	0
3284	BDU	RMG	432720	592128	680640	202200	1137360	932658	592	1666	856800	3808	8617	11	4	440835.36363636365	9	2	no	no	core	no	core	0	1	0	0	1	3	0	0	0	0	1	0	4	1.5	3	1	no	no	not specific	0.5	0.5
3286	BDU	SAA	0	47872	0	0	3000	0	0	0	31680	0	4	4	2	20639	3	1	no	no	not specific	no	not specific	0	0	0	0	0	0	0	0	0	0	0	0	0	0	0	0	no	no	none	0	0
3288	BDU	SIA	85680	26112	37920	37560	0	47646	0	0	74400	1534	435	8	3	38910.875	6	2	no	no	not specific	no	not specific	0	0	0	0	0	0	0	0	0	0	0	0	0	0	0	0	no	no	none	0	0
3290	BDU	SIB	323160	378624	260040	321480	282960	391986	827	530	307440	8184	9406	11	4	207694.27272727274	9	2	no	no	core	no	core	0	2	1	0	1	0	0	0	0	0	9	0	4	3.25	3	1	no	no	not specific	0.4	4.5
3292	BDU	SMB	5880	29440	0	0	30600	0	37	0	93840	3017	2667	7	3	23640.14285714286	5	2	no	no	not specific	no	not specific	0	0	0	0	1	0	0	0	0	0	0	0	1	1	1	0	no	no	not specific	0.1	0
3294	BDU	SMD	0	139520	0	0	0	0	0	24	272400	0	0	3	2	137314.66666666666	3	0	no	no	not specific	no	cel_specific	0	0	0	0	0	0	0	0	0	0	0	0	0	0	0	0	no	no	none	0	0
3296	BDU	URA	33600	139776	75600	41040	180240	248707	372	2174	126240	1671	2311	11	4	77430.09090909091	9	2	no	no	core	no	core	0	0	1	0	0	2	1	6	2	1	0	0	6	2.1666666666666665	6	0	no	no	not specific	1.3	0
3298	BDU	URB	5760	16640	33120	18000	23760	11489	0	0	0	3874	3647	8	2	14536.25	6	2	no	no	not specific	no	pristi_specific	0	0	0	0	1	0	0	0	0	0	7	2	3	3.3333333333333335	1	2	no	no	not specific	0.1	4.5
3300	BDU	URX	0	84992	0	0	73080	0	36	0	260400	1672	5422	6	3	70933.66666666667	4	2	no	no	not specific	no	not specific	0	0	0	0	0	0	0	0	0	0	2	0	1	2	0	1	no	no	not specific	0	1
3302	BDU	URY	0	0	0	1320	0	11151	0	0	0	693	7004	4	2	5042	2	2	no	no	not specific	no	pristi_specific	0	0	0	0	0	0	0	0	0	0	1	6	2	3.5	0	2	no	yes	pristi_specific	0	3.5
3304	CAN	IL1	0	0	0	11160	0	1689	0	0	0	0	0	2	0	6424.5	2	0	no	no	not specific	no	not specific	0	0	0	0	0	0	0	0	0	0	0	0	0	0	0	0	no	no	none	0	0
3306	CAN	IL2	0	9216	0	3480	0	0	0	0	0	0	0	2	0	6348	2	0	no	no	not specific	no	not specific	0	0	0	0	0	0	0	0	0	0	0	0	0	0	0	0	no	no	none	0	0
3308	CAN	OLL	0	0	0	11400	0	0	0	0	0	0	0	1	0	11400	1	0	no	no	not specific	no	not specific	0	0	0	0	0	0	0	0	0	0	0	0	0	0	0	0	no	no	none	0	0
3310	CAN	PVQ	0	9472	0	1320	0	0	0	0	240	0	26	4	2	2764.5	3	1	no	no	not specific	no	not specific	0	0	0	0	0	0	0	0	0	0	0	0	0	0	0	0	no	no	none	0	0
3312	CAN	RIF	0	0	0	0	0	0	0	0	0	1683	0	1	1	1683	0	1	no	no	not specific	no	not specific	0	0	0	0	0	0	0	0	0	0	0	0	0	0	0	0	no	no	none	0	0
3314	CAN	SAA	0	0	0	127320	0	121651	0	0	9600	0	0	3	1	86190.33333333333	3	0	no	no	not specific	no	not specific	0	0	0	0	0	0	0	0	0	0	0	0	0	0	0	0	no	no	none	0	0
3316	CAN	SIA	0	0	0	0	0	0	0	0	0	0	149	1	1	149	0	1	no	no	not specific	no	not specific	0	0	0	0	0	0	0	0	0	0	0	0	0	0	0	0	no	no	none	0	0
3318	CAN	SMB	0	0	1680	0	14040	0	0	0	0	0	855	3	1	5525	2	1	no	no	not specific	no	not specific	0	0	0	0	0	0	0	0	0	0	0	0	0	0	0	0	no	no	none	0	0
3320	CAN	SMD	0	0	0	1440	0	0	0	0	0	0	0	1	0	1440	1	0	no	no	not specific	no	not specific	0	0	0	0	0	0	0	0	0	0	0	0	0	0	0	0	no	no	none	0	0
3322	CAN	URB	0	0	3000	3360	0	0	0	0	0	0	0	2	0	3180	2	0	no	no	not specific	no	not specific	0	0	0	0	0	0	0	0	0	0	0	0	0	0	0	0	no	no	none	0	0
3337	CEP	CEP	960	3072	0	4440	53160	0	146	649	129360	0	0	7	2	27398.14285714286	7	0	no	no	not specific	no	cel_specific	0	0	0	0	1	0	0	8	0	1	0	0	3	3.3333333333333335	3	0	no	no	not specific	1	0
3339	CEP	DVA	0	0	0	0	0	0	0	0	156480	2455	2355	3	3	53763.333333333336	1	2	no	no	not specific	no	not specific	0	0	0	0	0	0	0	0	0	0	6	2	2	4	0	2	no	yes	pristi_specific	0	4
3341	CEP	DVC	18120	0	0	0	11400	107458	301	0	4560	1547	0	6	2	23897.666666666668	5	1	no	no	not specific	no	not specific	0	0	0	0	0	0	0	0	0	0	2	0	1	2	0	1	no	no	not specific	0	1
3343	CEP	IL1	1607520	2620416	2735280	2392440	4481640	6589437	21680	51823	6400800	67201	43039	11	4	2455570.5454545454	9	2	no	no	core	no	core	0	1	2	8	9	17	13	51	15	22	99	39	11	25.09090909090909	9	2	no	no	not specific	13.8	69
3345	CEP	IL2	1379040	3133952	2038920	914400	4638240	3686029	20016	39750	6585840	3710	877	11	4	2040070.3636363635	9	2	no	no	core	no	core	0	0	0	1	0	0	0	4	0	0	0	0	2	2.5	2	0	no	no	not specific	0.5	0
3347	CEP	OLL	1080600	2162432	1432320	3027120	2914680	5131652	55039	57962	10445520	55688	28353	11	4	2399215.090909091	9	2	no	no	core	no	core	8	13	15	22	22	19	16	44	31	45	61	27	12	26.916666666666668	10	2	no	no	core	23.5	44
3349	CEP	OLQ	596760	1487872	1631040	1381440	3725880	5635153	27555	26883	7595520	14370	11427	11	4	2012172.7272727273	9	2	no	no	core	no	core	1	5	6	9	19	22	16	77	24	23	7	2	12	17.583333333333332	10	2	no	no	core	20.2	4.5
3351	CEP	PVC	31200	89344	0	83400	35040	136857	104	1268	290400	0	0	8	2	83451.625	8	0	no	no	not specific	no	cel_specific	0	0	0	0	0	0	0	0	0	0	0	0	0	0	0	0	no	no	none	0	0
3353	CEP	PVP	1560	0	0	16800	0	0	0	0	0	862	33	4	2	4813.75	2	2	no	no	not specific	no	pristi_specific	0	0	0	0	0	0	0	0	0	0	0	0	0	0	0	0	no	no	none	0	0
3355	CEP	PVQ	101640	134400	103440	80520	512640	284865	1105	436	440640	0	338	10	3	166002.4	9	1	no	no	not specific	no	not specific	0	0	0	0	0	0	0	0	0	0	0	0	0	0	0	0	no	no	none	0	0
3357	CEP	PVR	1297320	3392256	2065200	1671600	4135320	478155	32868	49256	7303920	110555	79819	11	4	1874206.2727272727	9	2	no	no	core	no	core	0	2	2	0	2	0	1	0	2	3	15	10	8	4.625	6	2	no	no	not specific	1.2	12.5
3359	CEP	PVT	600	0	0	0	1320	99010	420	1228	29520	2301	0	7	3	19199.85714285714	6	1	no	no	not specific	no	not specific	0	0	0	0	0	0	0	0	0	0	1	0	1	1	0	1	no	no	not specific	0	0.5
3361	CEP	RIA	2193360	3784192	2795880	2507520	5691360	5349608	24943	31229	10938720	61739	66767	11	4	3040483.4545454546	9	2	no	no	core	no	core	0	0	0	0	0	0	0	3	0	1	33	4	4	10.25	2	2	no	no	not specific	0.4	18.5
3363	CEP	RIB	404400	657152	527880	370440	1888320	1360464	4705	9979	1949520	1189	800	11	4	652259	9	2	no	no	core	no	core	0	0	0	0	2	4	4	9	4	4	0	0	6	4.5	6	0	no	no	not specific	2.7	0
3365	CEP	RIC	1699680	2731264	2124480	1975800	5747160	7337929	39208	51266	11001360	76413	52878	11	4	2985221.6363636362	9	2	no	no	core	no	core	11	19	14	15	20	24	25	113	32	32	83	95	12	40.25	10	2	no	no	core	30.5	89
3367	CEP	RID	85920	768	0	0	120360	279459	1391	1040	547680	0	722	8	3	129667.5	7	1	no	no	not specific	no	not specific	0	0	0	0	0	0	0	0	0	0	0	0	0	0	0	0	no	no	none	0	0
3369	CEP	RIF	121440	203008	96360	52920	61320	308519	1215	4945	332880	4323	747	11	4	107970.63636363637	9	2	no	no	core	no	core	0	0	0	0	0	0	0	2	0	0	0	0	1	2	1	0	no	no	not specific	0.2	0
3371	CEP	RIG	0	20736	0	0	0	70624	548	2190	10560	0	0	5	2	20931.6	5	0	no	no	not specific	no	cel_specific	0	0	0	0	0	0	0	0	0	0	0	0	0	0	0	0	no	no	none	0	0
3373	CEP	RIH	1570920	3196928	2206200	681840	4354080	7117946	11154	30297	10009440	20998	16750	11	4	2656050.272727273	9	2	no	no	core	no	core	0	0	0	0	0	0	0	5	0	0	1	0	2	3	1	1	no	no	not specific	0.5	0.5
3375	CEP	RIM	104520	0	0	225120	11760	2703	996	2066	14160	61030	58971	9	4	53480.666666666664	7	2	no	no	not specific	no	core	0	0	0	0	0	0	0	0	0	0	35	0	1	35	0	1	no	no	not specific	0	17.5
3377	CEP	RIP	155640	477184	342000	281760	547200	1087426	2652	3079	891120	10404	11753	11	4	346383.45454545453	9	2	no	no	core	no	core	0	0	3	3	4	4	2	15	4	4	3	6	10	4.8	8	2	no	no	not specific	3.9	4.5
3379	CEP	RIR	0	0	0	48240	0	0	0	0	0	0	0	1	0	48240	1	0	no	no	not specific	no	not specific	0	0	0	0	0	0	0	0	0	0	0	0	0	0	0	0	no	no	none	0	0
3381	CEP	RIS	918120	2436352	1531920	1094400	3765960	4674107	38854	39910	5619360	82581	70973	11	4	1842957.9090909092	9	2	no	no	core	no	core	0	0	0	0	0	1	0	3	2	2	9	6	6	3.8333333333333335	4	2	no	no	not specific	0.8	7.5
3383	CEP	RIV	47520	60928	26880	200040	21600	92251	400	1344	240720	8434	2776	11	4	63899.36363636364	9	2	no	no	core	no	core	0	0	0	0	0	0	0	2	0	0	15	0	2	8.5	1	1	no	no	not specific	0.2	7.5
3385	CEP	RMD	4845480	7771904	6738000	7289880	13151400	15069871	141859	141032	24878640	155461	150223	11	4	7303068.181818182	9	2	no	no	core	no	core	0	4	10	16	18	15	13	41	27	34	95	54	11	29.727272727272727	9	2	no	no	not specific	17.8	74.5
3387	CEP	RME	209040	196096	170280	24120	188520	23315	2183	4970	128640	20256	3434	11	4	88259.45454545454	9	2	no	no	core	no	core	0	0	0	0	0	0	0	0	0	0	0	0	0	0	0	0	no	no	none	0	0
3389	CEP	RMG	256320	140032	126120	137880	1757040	2754384	24863	25060	3460320	1170	1214	11	4	789491.1818181818	9	2	no	no	core	no	core	0	0	0	0	0	0	3	9	1	1	0	0	4	3.5	4	0	no	no	not specific	1.4	0
3391	CEP	SAA	0	18688	0	1080	0	0	0	229	0	0	145	4	2	5035.5	3	1	no	no	not specific	no	not specific	0	0	0	0	0	0	0	0	0	0	0	0	0	0	0	0	no	no	none	0	0
3393	CEP	SIA	64920	28672	2520	123600	239880	271348	2102	13356	1196160	7925	5873	11	4	177850.54545454544	9	2	no	no	core	no	core	0	0	0	0	0	2	2	17	3	5	0	0	5	5.8	5	0	no	no	not specific	2.9	0
3395	CEP	SIB	339000	699392	806640	720360	1382280	1257398	5866	6018	2876400	1809	2129	11	4	736117.4545454546	9	2	no	no	core	no	core	1	0	0	0	1	0	0	3	1	0	2	0	5	1.6	4	1	no	no	not specific	0.6	1
3397	CEP	SMB	737160	1020416	1068840	1783920	3037920	3806329	24391	41455	7299600	49513	26111	11	4	1717786.8181818181	9	2	no	no	core	no	core	0	0	0	1	2	0	0	9	5	3	37	7	7	9.142857142857142	5	2	no	no	not specific	2	22
3399	CEP	SMD	1540800	3454208	1965000	2693520	3767760	4023273	34921	35121	7293360	63359	22851	11	4	2263106.6363636362	9	2	no	no	core	no	core	4	4	3	6	0	0	0	3	2	5	58	21	9	11.777777777777779	7	2	no	no	not specific	2.7	39.5
3401	CEP	URA	647160	1455104	1595640	965400	3401400	4293271	23120	29609	3197520	7825	5550	11	4	1420145.3636363635	9	2	no	no	core	no	core	0	2	3	1	8	8	8	20	11	7	3	0	10	7.1	9	1	no	no	not specific	6.8	1.5
3403	CEP	URB	1314360	2444544	2096280	2267280	6339480	8813290	77845	39892	8961360	0	0	9	2	3594925.6666666665	9	0	yes	no	cel_specific	no	cel_specific	2	2	2	5	4	3	2	25	8	12	0	0	10	6.5	10	0	yes	no	cel_specific	6.5	0
3405	CEP	URX	953520	1796096	1514400	1063440	3833520	4569353	45449	119484	3012480	13599	7301	11	4	1538967.4545454546	9	2	no	no	core	no	core	0	0	0	0	0	0	1	4	8	6	26	17	6	10.333333333333334	4	2	no	no	not specific	1.9	21.5
3407	CEP	URY	2003400	4423680	2925720	2558280	5709720	5340485	21916	23771	7816320	16130	8842	11	4	2804387.6363636362	9	2	no	no	core	no	core	2	3	2	3	3	8	4	17	9	6	9	2	12	5.666666666666667	10	2	no	no	core	5.7	5.5
3409	DA	DB	91680	0	0	0	0	0	0	0	0	0	0	1	0	91680	1	0	no	no	not specific	no	not specific	0	0	0	0	0	0	0	0	0	0	0	0	0	0	0	0	no	no	none	0	0
3411	DA	PVR	1920	0	0	0	0	0	0	0	0	0	0	1	0	1920	1	0	no	no	not specific	no	not specific	0	0	0	0	0	0	0	0	0	0	0	0	0	0	0	0	no	no	none	0	0
3413	DA	RIC	32400	0	0	0	0	0	0	0	0	0	0	1	0	32400	1	0	no	no	not specific	no	not specific	0	0	0	0	0	0	0	0	0	0	0	0	0	0	0	0	no	no	none	0	0
3415	DA	RME	8520	0	0	0	0	0	0	0	0	0	0	1	0	8520	1	0	no	no	not specific	no	not specific	0	0	0	0	0	0	0	0	0	0	0	0	0	0	0	0	no	no	none	0	0
3417	DA	RMG	99720	0	0	0	0	0	0	0	0	0	0	1	0	99720	1	0	no	no	not specific	no	not specific	0	0	0	0	0	0	0	0	0	0	0	0	0	0	0	0	no	no	none	0	0
3419	DA	SIA	54360	0	0	0	0	0	0	0	0	0	0	1	0	54360	1	0	no	no	not specific	no	not specific	0	0	0	0	0	0	0	0	0	0	0	0	0	0	0	0	no	no	none	0	0
3421	DA	SIB	27600	0	0	0	0	0	0	0	0	0	0	1	0	27600	1	0	no	no	not specific	no	not specific	0	0	0	0	0	0	0	0	0	0	0	0	0	0	0	0	no	no	none	0	0
3423	DA	SMB	62760	0	0	0	0	0	0	0	0	0	0	1	0	62760	1	0	no	no	not specific	no	not specific	0	0	0	0	0	0	0	0	0	0	0	0	0	0	0	0	no	no	none	0	0
3425	DB	DVA	0	73728	53040	68640	0	0	0	0	0	0	0	3	0	65136	3	0	no	no	not specific	no	not specific	0	0	0	0	0	0	0	0	0	0	0	0	0	0	0	0	no	no	none	0	0
3427	DB	FLP	0	0	0	8520	4920	0	0	0	0	0	0	2	0	6720	2	0	no	no	not specific	no	not specific	0	0	0	0	0	0	0	0	0	0	0	0	0	0	0	0	no	no	none	0	0
3429	DB	PVC	0	0	0	56520	3120	0	0	0	0	0	0	2	0	29820	2	0	no	no	not specific	no	not specific	0	0	0	0	0	0	0	0	0	0	0	0	0	0	0	0	no	no	none	0	0
3431	DB	PVQ	0	0	360	49440	0	0	0	0	0	0	0	2	0	24900	2	0	no	no	not specific	no	not specific	0	0	0	0	0	0	0	0	0	0	0	0	0	0	0	0	no	no	none	0	0
3433	DB	RIA	0	0	0	1560	0	0	0	0	0	0	0	1	0	1560	1	0	no	no	not specific	no	not specific	0	0	0	0	0	0	0	0	0	0	0	0	0	0	0	0	no	no	none	0	0
3435	DB	RIB	0	0	3360	0	2280	0	0	0	0	0	0	2	0	2820	2	0	no	no	not specific	no	not specific	0	0	0	0	0	0	0	0	0	0	0	0	0	0	0	0	no	no	none	0	0
3437	DB	RIC	2400	0	45000	3000	0	0	0	0	0	0	0	3	0	16800	3	0	no	no	not specific	no	not specific	0	0	0	0	0	0	0	0	0	0	0	0	0	0	0	0	no	no	none	0	0
3439	DB	RIF	0	0	0	30840	0	0	0	0	0	0	0	1	0	30840	1	0	no	no	not specific	no	not specific	0	0	0	0	0	0	0	0	0	0	0	0	0	0	0	0	no	no	none	0	0
3441	DB	RIH	0	0	0	47400	0	0	0	0	0	0	0	1	0	47400	1	0	no	no	not specific	no	not specific	0	0	0	0	0	0	0	0	0	0	0	0	0	0	0	0	no	no	none	0	0
3443	DB	RIM	28560	151552	72480	77160	11400	0	0	0	0	0	0	5	0	68230.4	5	0	no	no	not specific	no	not specific	0	0	0	0	0	0	0	0	0	0	0	0	0	0	0	0	no	no	none	0	0
3445	DB	RIS	97080	382976	286320	189360	716280	0	0	0	0	0	0	5	0	334403.2	5	0	no	no	not specific	no	not specific	0	0	0	0	0	0	0	0	0	0	0	0	0	0	0	0	no	no	none	0	0
3447	DB	RMG	0	0	65040	30720	118560	0	0	0	0	0	0	3	0	71440	3	0	no	no	not specific	no	not specific	0	0	0	0	0	0	0	0	0	0	0	0	0	0	0	0	no	no	none	0	0
3449	DB	SIA	11400	10496	35520	0	0	0	0	0	0	0	0	3	0	19138.666666666668	3	0	no	no	not specific	no	not specific	0	0	0	0	0	0	0	0	0	0	0	0	0	0	0	0	no	no	none	0	0
3451	DB	SIB	77040	185600	105840	69240	96240	0	0	0	0	0	0	5	0	106792	5	0	no	no	not specific	no	not specific	0	0	0	0	0	0	0	0	0	0	0	0	0	0	0	0	no	no	none	0	0
3453	DB	SMB	23520	0	0	0	0	0	0	0	0	0	0	1	0	23520	1	0	no	no	not specific	no	not specific	0	0	0	0	0	0	0	0	0	0	0	0	0	0	0	0	no	no	none	0	0
3466	DVA	DVC	0	0	6480	0	480	0	317	0	0	0	0	3	0	2425.6666666666665	3	0	no	no	not specific	no	not specific	0	0	0	0	0	0	0	0	0	0	0	0	0	0	0	0	no	no	none	0	0
3468	DVA	FLP	0	172544	221040	278400	534480	1046876	14293	18294	2021760	0	0	8	2	538460.875	8	0	no	no	not specific	no	cel_specific	0	0	0	0	0	1	0	0	1	1	0	0	3	1	3	0	no	no	not specific	0.3	0
3470	DVA	IL1	98040	89856	63120	140640	123720	126719	1218	3315	79200	0	928	10	3	72675.6	9	1	no	no	not specific	no	not specific	0	0	0	0	0	0	0	0	0	0	0	0	0	0	0	0	no	no	none	0	0
3472	DVA	IL2	55200	49152	35760	115920	43920	36495	1763	2307	70080	0	0	9	2	45621.88888888889	9	0	yes	no	cel_specific	no	cel_specific	0	0	0	0	0	0	0	0	0	0	0	0	0	0	0	0	no	no	none	0	0
3474	DVA	OLL	0	0	0	0	0	0	0	515	0	0	0	1	1	515	1	0	no	no	not specific	no	not specific	0	0	0	0	0	0	0	0	0	0	0	0	0	0	0	0	no	no	none	0	0
3476	DVA	OLQ	48840	43520	39360	78960	196200	142602	2896	0	263040	114	6	10	3	81553.8	8	2	no	no	not specific	no	not specific	0	0	0	0	2	0	0	0	0	2	3	0	3	2.3333333333333335	2	1	no	no	not specific	0.4	1.5
3478	DVA	PVC	117000	236032	336240	752760	1608480	2204927	17606	25379	5539440	20495	15350	11	4	988519	9	2	no	no	core	no	core	0	0	0	0	0	1	0	3	0	2	2	2	5	2	3	2	no	no	not specific	0.6	2
3480	DVA	PVP	1083720	2697216	2050080	1410360	2362320	2879753	36901	37368	3102720	19281	20272	11	4	1427271.9090909092	9	2	no	no	core	no	core	0	0	0	0	2	1	1	3	1	0	2	11	7	3	5	2	no	no	not specific	0.8	6.5
3482	DVA	PVQ	2280	11520	0	0	0	0	0	0	0	0	0	2	0	6900	2	0	no	no	not specific	no	not specific	0	0	0	0	0	0	0	0	0	0	0	0	0	0	0	0	no	no	none	0	0
3484	DVA	PVR	391440	362496	270360	210240	396840	269322	0	24598	317280	13925	16676	10	4	227317.7	8	2	no	no	not specific	no	core	0	0	0	0	0	0	1	0	0	0	0	0	1	1	1	0	no	no	not specific	0.1	0
3486	DVA	RIA	0	4096	0	3120	0	74004	974	7448	1201200	0	0	6	2	215140.33333333334	6	0	no	no	not specific	no	cel_specific	0	0	0	0	0	0	0	11	2	3	0	0	3	5.333333333333333	3	0	no	no	not specific	1.6	0
3488	DVA	RIB	25920	100096	75960	90240	896520	1171905	3674	6186	855840	87	24	11	4	293313.8181818182	9	2	no	no	core	no	core	0	0	0	0	0	0	1	0	0	2	0	0	2	1.5	2	0	no	no	not specific	0.3	0
3490	DVA	RIC	697320	1101312	570360	542880	1264920	1351341	7982	6505	645360	85723	67485	11	4	576471.6363636364	9	2	no	no	core	no	core	0	1	0	0	0	0	1	0	0	0	3	0	3	1.6666666666666667	2	1	no	no	not specific	0.2	1.5
3492	DVA	RID	292080	483584	437640	1066800	1795680	1135411	17966	11443	4705440	0	4853	10	3	995089.7	9	1	no	no	not specific	no	not specific	0	0	0	0	0	0	1	0	0	0	0	0	1	1	1	0	no	no	not specific	0.1	0
3494	DVA	RIF	9120	0	0	0	3720	0	0	324	0	11147	0	4	2	6077.75	3	1	no	no	not specific	no	not specific	0	0	0	0	0	0	0	0	0	0	2	0	1	2	0	1	no	no	not specific	0	1
3496	DVA	RIG	56400	55808	96840	0	31680	8785	735	351	19200	0	32	9	3	29981.222222222223	8	1	no	no	not specific	no	not specific	0	0	1	0	0	0	0	0	0	0	0	0	1	1	1	0	no	no	not specific	0.1	0
3498	DVA	RIH	0	142848	248160	0	0	474777	44	822	1323600	0	0	6	2	365041.8333333333	6	0	no	no	not specific	no	cel_specific	0	0	0	0	0	1	1	0	1	1	0	0	4	1	4	0	no	no	not specific	0.4	0
3500	DVA	RIM	30240	111104	286080	578520	234600	462949	4674	9923	1569120	3331	3622	11	4	299469.36363636365	9	2	no	no	core	no	core	0	0	0	0	0	1	0	5	1	1	2	0	5	2	4	1	no	no	not specific	0.8	1
3502	DVA	RIP	0	0	0	0	89880	37171	0	0	46080	5311	11103	5	3	37909	3	2	no	no	not specific	no	not specific	0	0	0	0	2	0	0	0	0	1	0	0	2	1.5	2	0	no	no	not specific	0.3	0
3504	DVA	RIR	966600	1302528	923400	1363200	2280840	1910937	29092	27070	3591120	1187	3205	11	4	1127198.0909090908	9	2	no	no	core	no	core	1	3	2	3	3	4	3	4	4	2	0	0	10	2.9	10	0	yes	no	cel_specific	2.9	0
3506	DVA	RIS	1320	19456	0	0	0	277094	0	2438	0	0	0	4	1	75077	4	0	no	no	not specific	no	not specific	0	0	0	0	0	0	0	0	0	0	0	0	0	0	0	0	no	no	none	0	0
3508	DVA	RIV	204360	45824	208800	18000	115320	352787	0	2128	6720	4853	1171	10	4	95996.3	8	2	no	no	not specific	no	core	0	0	0	0	0	0	0	0	0	0	1	0	1	1	0	1	no	no	not specific	0	0.5
3510	DVA	RMD	75000	131328	60120	68160	66360	0	4900	605	68640	1617	674	10	4	47740.4	8	2	no	no	not specific	no	core	0	0	0	0	0	0	0	0	0	0	0	0	0	0	0	0	no	no	none	0	0
3512	DVA	RME	5040	0	88680	0	209640	244992	1057	0	222480	0	0	6	1	128648.16666666667	6	0	no	no	not specific	no	not specific	0	0	0	0	0	0	1	0	0	0	0	0	1	1	1	0	no	no	not specific	0.1	0
3514	DVA	RMG	59640	404992	183720	26760	55080	0	1528	1859	241200	0	0	8	2	121847.375	8	0	no	no	not specific	no	cel_specific	0	0	0	0	0	0	0	0	0	0	0	0	0	0	0	0	no	no	none	0	0
3516	DVA	SAA	111840	141312	182760	234840	116880	171662	3687	6438	1184400	2369	2180	11	4	196215.27272727274	9	2	no	no	core	no	core	0	0	0	0	0	0	0	9	0	0	0	0	1	9	1	0	no	no	not specific	0.9	0
3518	DVA	SIA	2241120	3828224	2852400	4090200	6669480	6546184	78226	78727	11032080	51509	24642	11	4	3408435.6363636362	9	2	no	no	core	no	core	0	2	0	0	1	1	3	0	2	0	2	0	6	1.8333333333333333	5	1	no	no	not specific	0.9	1
3520	DVA	SIB	3123720	3709440	3034560	3572880	5612040	7062189	49366	100662	10173120	31593	29316	11	4	3318080.5454545454	9	2	no	no	core	no	core	0	0	0	0	2	1	0	0	0	1	8	4	5	3.2	3	2	no	no	not specific	0.4	6
3522	DVA	SMB	256800	603904	418560	944520	3106800	2712144	16557	43551	6308400	797	1719	11	4	1310341.0909090908	9	2	no	no	core	no	core	0	0	0	0	0	0	1	23	6	6	0	0	4	9	4	0	no	no	not specific	3.6	0
3524	DVA	SMD	571080	977664	797400	637200	1969800	1657158	5907	18006	2275200	21500	5743	11	4	812423.4545454546	9	2	no	no	core	no	core	0	0	0	0	0	0	0	1	0	0	0	0	1	1	1	0	no	no	not specific	0.1	0
3526	DVA	URA	99120	146688	49440	91800	89640	126044	1291	4415	178320	527	100	11	4	71580.45454545454	9	2	no	no	core	no	core	0	0	0	0	0	0	0	0	0	0	0	0	0	0	0	0	no	no	none	0	0
3528	DVA	URB	49560	101888	10920	33000	387720	874198	1600	0	479280	0	0	8	1	242270.75	8	0	no	no	not specific	no	not specific	0	0	0	0	0	0	0	0	0	0	0	0	0	0	0	0	no	no	none	0	0
3530	DVA	URX	65040	415232	197040	26640	404880	483225	7741	3849	707040	0	0	9	2	256743	9	0	yes	no	cel_specific	no	cel_specific	0	0	0	0	1	0	1	1	1	0	0	0	4	1	4	0	no	no	not specific	0.4	0
3532	DVA	URY	162960	283904	81600	327600	226320	211874	2470	3694	693120	4744	1260	11	4	181776.9090909091	9	2	no	no	core	no	core	0	0	0	3	1	0	0	3	1	2	0	0	5	2	5	0	no	no	not specific	1	0
3558	DVC	FLP	1560	259328	174840	20400	231360	0	796	5908	244320	0	0	8	2	117314	8	0	no	no	not specific	no	cel_specific	0	0	0	0	0	0	0	0	0	1	0	0	1	1	1	0	no	no	not specific	0.1	0
3560	DVC	IL1	30120	75776	72000	96360	175680	336904	939	897	282240	1573	1875	11	4	97669.45454545454	9	2	no	no	core	no	core	0	0	0	0	0	0	0	0	0	0	0	0	0	0	0	0	no	no	none	0	0
3562	DVC	IL2	480	56064	99240	162240	173160	287569	1257	1834	627120	3731	5743	11	4	128948.90909090909	9	2	no	no	core	no	core	0	0	0	0	0	1	0	0	0	0	0	0	1	1	1	0	no	no	not specific	0.1	0
3564	DVC	OLL	3960	275200	131640	58920	280440	159497	736	953	360000	2	2018	11	4	115760.54545454546	9	2	no	no	core	no	core	0	0	0	0	0	0	0	0	1	0	0	0	1	1	1	0	no	no	not specific	0.1	0
3566	DVC	OLQ	138960	612864	333600	323280	878400	572434	3573	2021	406320	16380	2641	11	4	299133.9090909091	9	2	no	no	core	no	core	0	0	0	0	0	0	0	0	0	0	0	0	0	0	0	0	no	no	none	0	0
3568	DVC	PVC	0	0	0	0	1200	0	0	0	0	0	0	1	0	1200	1	0	no	no	not specific	no	not specific	0	0	0	0	0	0	0	0	0	0	0	0	0	0	0	0	no	no	none	0	0
3570	DVC	PVP	0	229888	85440	27600	321240	516341	763	2248	700320	0	0	8	2	235480	8	0	no	no	not specific	no	cel_specific	0	0	0	0	0	0	0	0	0	0	0	0	0	0	0	0	no	no	none	0	0
3572	DVC	PVT	1300680	3497728	2460480	5053920	4623840	5603727	34801	103130	12707280	42838	52321	11	4	3225522.272727273	9	2	no	no	core	no	core	0	0	0	0	1	2	0	1	0	0	5	0	4	2.25	3	1	no	no	not specific	0.4	2.5
3574	DVC	RIA	0	0	0	0	5880	0	0	121	0	0	0	2	1	3000.5	2	0	no	no	not specific	no	not specific	0	0	0	0	0	0	0	0	0	0	0	0	0	0	0	0	no	no	none	0	0
3576	DVC	RIB	240600	639744	732000	611520	1680720	1428387	5957	7698	4490160	4887	1221	11	4	894808.5454545454	9	2	no	no	core	no	core	1	5	2	6	7	3	7	8	10	14	14	5	12	6.833333333333333	10	2	no	no	core	6.3	9.5
3578	DVC	RIC	0	0	17040	0	0	0	0	0	0	0	0	1	0	17040	1	0	no	no	not specific	no	not specific	0	0	0	0	0	0	0	0	0	0	0	0	0	0	0	0	no	no	none	0	0
3580	DVC	RID	0	498688	190200	166440	59520	358871	0	0	318480	0	0	6	1	265366.5	6	0	no	no	not specific	no	not specific	0	0	0	0	0	0	0	0	1	0	0	0	1	1	1	0	no	no	not specific	0.1	0
3582	DVC	RIG	1706640	3680768	2795280	4539600	6328560	5012028	54514	69318	14433840	54481	21422	11	4	3517859.1818181816	9	2	no	no	core	no	core	0	4	4	7	11	6	14	29	16	23	4	0	10	11.8	9	1	no	no	not specific	11.4	2
3584	DVC	RIH	0	178432	199080	21000	38640	244316	0	25	208080	1741	1792	9	4	99234	7	2	no	no	not specific	no	core	0	0	0	0	0	0	0	0	0	0	1	0	1	1	0	1	no	no	not specific	0	0.5
3586	DVC	RIM	11880	236032	203760	48120	186480	197683	0	18	352320	0	122	9	3	137379.44444444444	8	1	no	no	not specific	no	not specific	0	0	0	0	0	0	0	0	1	0	0	0	1	1	1	0	no	no	not specific	0.1	0
3588	DVC	RIR	0	0	0	255120	0	3379	0	0	31920	0	0	3	1	96806.33333333333	3	0	no	no	not specific	no	not specific	0	0	0	0	0	0	0	0	0	0	0	0	0	0	0	0	no	no	none	0	0
3590	DVC	RIS	0	8704	6480	72720	29880	0	0	0	55920	3357	1322	7	3	25483.285714285714	5	2	no	no	not specific	no	not specific	0	0	0	0	0	0	0	0	0	0	0	0	0	0	0	0	no	no	none	0	0
3592	DVC	RIV	492720	824576	726480	375240	1373880	928941	13477	22574	2417760	0	0	9	2	797294.2222222222	9	0	yes	no	cel_specific	no	cel_specific	0	0	0	0	0	0	1	2	1	1	0	0	4	1.25	4	0	no	no	not specific	0.5	0
3594	DVC	RMD	0	0	0	0	4080	81438	141	165	28320	0	2	6	3	19024.333333333332	5	1	no	no	not specific	no	not specific	0	0	0	0	0	0	0	0	0	0	0	0	0	0	0	0	no	no	none	0	0
3596	DVC	RME	68880	567552	546720	436320	883560	1094859	2965	837	687840	1519	1353	11	4	390218.63636363635	9	2	no	no	core	no	core	0	0	0	0	0	0	0	0	0	0	0	0	0	0	0	0	no	no	none	0	0
3598	DVC	RMG	2640	71424	14640	0	960	0	0	0	0	0	2467	5	1	18426.2	4	1	no	no	not specific	no	not specific	0	0	0	0	0	0	0	0	0	0	0	0	0	0	0	0	no	no	none	0	0
3600	DVC	SAA	1200	537088	183840	175800	1048920	62853	5188	10150	290880	382	0	10	3	231630.1	9	1	no	no	not specific	no	not specific	0	0	0	0	0	0	0	0	1	0	0	0	1	1	1	0	no	no	not specific	0.1	0
3602	DVC	SIA	0	109312	37680	244080	1621920	0	0	0	144960	0	1175	6	2	359854.5	5	1	no	no	not specific	no	not specific	0	0	0	0	0	0	0	0	0	0	0	0	0	0	0	0	no	no	none	0	0
3604	DVC	SIB	0	0	0	0	240240	0	0	0	0	0	0	1	0	240240	1	0	no	no	not specific	no	not specific	0	0	0	0	0	0	0	0	0	0	0	0	0	0	0	0	no	no	none	0	0
3606	DVC	SMB	0	131328	23280	0	414000	68259	1854	2030	11280	354	6758	9	4	73238.11111111111	7	2	no	no	not specific	no	core	0	0	0	0	0	0	0	0	0	0	0	0	0	0	0	0	no	no	none	0	0
3608	DVC	SMD	840	102144	29280	23400	1080	675	0	0	0	0	1572	7	1	22713	6	1	no	no	not specific	no	not specific	0	0	0	0	0	0	0	0	0	0	0	0	0	0	0	0	no	no	none	0	0
3610	DVC	URA	1200	45312	33000	190680	400080	142262	2384	4058	543360	1727	2470	11	4	124230.27272727272	9	2	no	no	core	no	core	0	0	0	1	0	1	0	1	0	0	4	0	4	1.75	3	1	no	no	not specific	0.3	2
3612	DVC	URB	0	0	1560	0	57240	42577	0	0	32880	0	0	4	1	33564.25	4	0	no	no	not specific	no	not specific	0	0	0	0	0	0	0	0	0	0	0	0	0	0	0	0	no	no	none	0	0
3614	DVC	URX	76800	107520	64560	101520	7560	6757	0	0	2880	1188	1893	9	3	41186.444444444445	7	2	no	no	not specific	no	not specific	0	1	0	0	1	0	0	0	0	0	0	0	2	1	2	0	no	no	not specific	0.2	0
3616	DVC	URY	122040	648192	366360	400920	454200	689692	5015	2247	881040	10869	8645	11	4	326292.7272727273	9	2	no	no	core	no	core	0	0	1	0	2	1	1	0	0	3	8	5	7	3	5	2	no	no	not specific	0.8	6.5
3632	FLP	FLP	403920	333824	443760	833640	1300800	862709	9644	13100	1677840	0	0	9	2	653248.5555555555	9	0	yes	no	cel_specific	no	cel_specific	0	1	4	3	7	2	3	14	3	4	0	0	9	4.555555555555555	9	0	no	no	not specific	4.1	0
3634	FLP	PVC	641400	815360	583800	1510200	1831920	2106929	0	44142	3156240	0	0	8	2	1336248.875	8	0	no	no	not specific	no	cel_specific	0	1	1	1	1	2	0	2	5	2	0	0	8	1.875	8	0	no	no	not specific	1.5	0
3636	FLP	PVP	54480	256	0	15240	0	323388	0	1350	54720	0	0	6	2	74905.66666666667	6	0	no	no	not specific	no	cel_specific	0	0	0	0	0	0	0	0	1	0	0	0	1	1	1	0	no	no	not specific	0.1	0
3638	FLP	PVQ	240	0	74160	6600	2760	0	0	0	5280	0	0	5	1	17808	5	0	no	no	not specific	no	not specific	0	0	0	0	0	0	0	0	0	0	0	0	0	0	0	0	no	no	none	0	0
3640	FLP	PVR	15000	107008	83640	489960	393120	131450	0	1584	1027680	0	0	8	2	281180.25	8	0	no	no	not specific	no	cel_specific	0	0	0	0	0	0	0	0	0	0	0	0	0	0	0	0	no	no	none	0	0
3642	FLP	PVT	0	105984	0	17520	275400	0	0	0	0	0	0	3	0	132968	3	0	no	no	not specific	no	not specific	0	0	0	0	0	0	0	0	0	0	0	0	0	0	0	0	no	no	none	0	0
3644	FLP	RIA	0	0	9840	104040	38640	109824	558	1132	132720	0	0	7	2	56679.142857142855	7	0	no	no	not specific	no	cel_specific	0	0	0	0	0	0	0	0	0	0	0	0	0	0	0	0	no	no	none	0	0
3646	FLP	RIC	0	0	0	40320	0	215930	0	6622	0	0	0	3	1	87624	3	0	no	no	not specific	no	not specific	0	0	0	0	0	0	0	0	0	0	0	0	0	0	0	0	no	no	none	0	0
3648	FLP	RID	0	0	0	0	0	97320	0	0	0	0	0	1	0	97320	1	0	no	no	not specific	no	not specific	0	0	0	0	0	0	0	0	0	0	0	0	0	0	0	0	no	no	none	0	0
3650	FLP	RIF	99240	28160	99720	101640	50760	0	0	0	272880	0	0	6	1	108733.33333333333	6	0	no	no	not specific	no	not specific	0	0	0	0	0	0	0	0	0	0	0	0	0	0	0	0	no	no	none	0	0
3652	FLP	RIG	172680	136192	216120	131280	409560	9461	0	8024	232320	0	0	8	2	164454.625	8	0	no	no	not specific	no	cel_specific	0	0	0	0	0	0	1	0	0	0	0	0	1	1	1	0	no	no	not specific	0.1	0
3654	FLP	RIH	1817880	2099712	2393760	210240	2709120	4169932	5384	18112	7495680	0	0	9	2	2324424.4444444445	9	0	yes	no	cel_specific	no	cel_specific	0	0	0	0	0	0	0	0	1	2	0	0	2	1.5	2	0	no	no	not specific	0.3	0
3656	FLP	RIM	0	0	40440	182160	132480	255129	258	4540	106560	0	0	7	2	103081	7	0	no	no	not specific	no	cel_specific	0	0	0	0	0	0	0	0	0	0	0	0	0	0	0	0	no	no	none	0	0
3658	FLP	RIR	27720	0	0	0	0	0	0	0	0	0	0	1	0	27720	1	0	no	no	not specific	no	not specific	0	0	0	0	0	0	0	0	0	0	0	0	0	0	0	0	no	no	none	0	0
3660	FLP	RIS	0	193024	118920	68160	282960	2447892	0	14182	2097600	0	0	7	2	746105.4285714285	7	0	no	no	not specific	no	cel_specific	0	0	0	0	0	1	0	1	0	1	0	0	3	1	3	0	no	no	not specific	0.3	0
3662	FLP	RIV	205560	90368	193680	43080	260520	227756	405	5796	161760	0	0	9	2	132102.77777777778	9	0	yes	no	cel_specific	no	cel_specific	0	0	0	0	0	0	0	0	0	0	0	0	0	0	0	0	no	no	none	0	0
3665	FLP	RMG	0	0	0	67680	151920	0	0	3440	0	0	0	3	1	74346.66666666667	3	0	no	no	not specific	no	not specific	0	0	0	0	0	0	0	0	0	0	0	0	0	0	0	0	no	no	none	0	0
3667	FLP	SAA	123000	96000	348600	9240	0	21288	0	8122	0	0	0	6	1	101041.66666666667	6	0	no	no	not specific	no	not specific	0	0	0	0	0	0	0	0	0	0	0	0	0	0	0	0	no	no	none	0	0
3669	FLP	SIA	26280	0	95640	201360	117600	370698	0	8598	467040	0	0	7	2	183888	7	0	no	no	not specific	no	cel_specific	0	0	0	0	0	0	0	0	0	0	0	0	0	0	0	0	no	no	none	0	0
3671	FLP	SIB	0	70144	72360	106440	94200	0	0	8080	152640	0	0	6	2	83977.33333333333	6	0	no	no	not specific	no	cel_specific	0	0	0	0	0	0	0	0	0	0	0	0	0	0	0	0	no	no	none	0	0
3673	FLP	SMB	42360	87808	136080	275760	71760	304465	0	3682	413280	0	0	8	2	166899.375	8	0	no	no	not specific	no	cel_specific	0	0	0	0	0	0	0	0	0	0	0	0	0	0	0	0	no	no	none	0	0
3675	FLP	SMD	0	0	110280	57000	0	203765	0	0	76320	0	0	4	1	111841.25	4	0	no	no	not specific	no	not specific	0	0	0	0	0	0	0	0	0	0	0	0	0	0	0	0	no	no	none	0	0
3682	IL1	IL1	572880	908800	876360	978240	2160000	3469759	17848	38730	4715040	8480	5501	11	4	1250148.9090909092	9	2	no	no	core	no	core	1	0	2	0	2	2	0	15	4	6	2	0	8	4.25	7	1	no	no	not specific	3.2	1
3684	IL1	IL2	3201360	5722880	5133720	4492200	10237200	11668710	91826	116771	13696800	177015	122770	11	4	4969204.7272727275	9	2	no	no	core	no	core	0	0	0	0	0	0	0	9	0	0	10	3	3	7.333333333333333	1	2	no	no	not specific	0.9	6.5
3686	IL1	OLL	2260560	3558656	3290280	3163080	5483640	9167090	71969	108322	12478320	82395	78982	11	4	3613026.727272727	9	2	no	no	core	no	core	0	0	0	0	1	0	0	4	0	5	38	23	5	14.2	3	2	no	no	not specific	1	30.5
3688	IL1	OLQ	2396400	5038080	3582120	3220080	8504400	10288987	52438	60538	12950400	22163	29636	11	4	4195022	9	2	no	no	core	no	core	0	0	0	0	0	0	0	7	0	0	97	19	3	41	1	2	no	no	not specific	0.7	58
3690	IL1	PVC	0	0	0	0	34560	0	0	196	0	0	0	2	1	17378	2	0	no	no	not specific	no	not specific	0	0	0	0	0	0	0	0	0	0	0	0	0	0	0	0	no	no	none	0	0
3692	IL1	PVP	0	6144	0	0	0	0	0	0	0	676	0	2	1	3410	1	1	no	no	not specific	no	not specific	0	0	0	0	0	0	0	0	0	0	2	0	1	2	0	1	no	no	not specific	0	1
3694	IL1	PVQ	35520	0	21240	24360	3120	15881	0	0	0	0	0	5	0	20024.2	5	0	no	no	not specific	no	not specific	0	0	0	0	0	0	0	0	0	0	0	0	0	0	0	0	no	no	none	0	0
3696	IL1	PVR	271560	659712	345840	476640	1400760	344676	13285	18391	1816560	5702	3415	11	4	486958.2727272727	9	2	no	no	core	no	core	0	0	0	0	0	1	5	0	4	2	2	0	5	2.8	4	1	no	no	not specific	1.2	1
3698	IL1	PVT	105120	69888	91440	128880	246720	195317	1307	3300	519840	972	1299	11	4	124007.54545454546	9	2	no	no	core	no	core	0	0	0	0	0	0	0	0	0	0	0	0	0	0	0	0	no	no	none	0	0
3700	IL1	RIA	279240	534272	345600	544320	1058160	880616	8220	4000	2041680	982	109	11	4	517927.1818181818	9	2	no	no	core	no	core	0	0	0	0	0	0	0	0	0	0	0	7	1	7	0	1	no	no	not specific	0	3.5
3702	IL1	RIB	65520	273920	161760	94920	296160	371710	1318	3476	332880	2524	9793	11	4	146725.54545454544	9	2	no	no	core	no	core	0	0	0	0	0	0	0	0	0	0	0	0	0	0	0	0	no	no	none	0	0
3704	IL1	RIC	232920	250112	139080	189120	245040	337917	1713	1462	624240	3996	3268	11	4	184442.54545454544	9	2	no	no	core	no	core	0	0	0	0	0	0	0	0	0	0	0	0	0	0	0	0	no	no	none	0	0
3706	IL1	RID	0	0	0	0	0	19261	940	832	83520	0	0	4	2	26138.25	4	0	no	no	not specific	no	cel_specific	0	0	0	0	0	0	0	0	0	0	0	0	0	0	0	0	no	no	none	0	0
3708	IL1	RIF	207360	286976	96120	42720	127920	31424	34	345	47760	1332	0	10	3	84199.1	9	1	no	no	not specific	no	not specific	0	0	0	0	0	0	0	0	0	0	0	0	0	0	0	0	no	no	none	0	0
3710	IL1	RIG	146160	180736	166560	53640	273600	408881	3191	4602	562080	8139	3550	11	4	164649	9	2	no	no	core	no	core	0	0	0	0	0	0	0	0	0	0	9	10	2	9.5	0	2	no	yes	pristi_specific	0	9.5
3712	IL1	RIH	195720	49152	179880	310200	509160	976248	2635	9851	1317120	5235	4306	11	4	323591.54545454547	9	2	no	no	core	no	core	0	0	0	0	0	0	0	0	0	0	2	0	1	2	0	1	no	no	not specific	0	1
3714	IL1	RIM	71040	0	93480	0	17040	0	0	0	7200	1877	237	6	3	31812.333333333332	4	2	no	no	not specific	no	not specific	0	0	0	0	0	0	0	0	0	0	4	0	1	4	0	1	no	no	not specific	0	2
3716	IL1	RIP	1537920	2949120	4020600	2486160	6787560	8667646	86604	99218	9674640	22766	15531	11	4	3304342.272727273	9	2	no	no	core	no	core	7	15	12	13	12	10	19	68	12	12	3	1	12	15.333333333333334	10	2	no	no	core	18	2
3718	IL1	RIR	131640	0	0	82560	0	0	0	0	0	0	0	2	0	107100	2	0	no	no	not specific	no	not specific	0	0	0	0	0	0	0	0	0	0	0	0	0	0	0	0	no	no	none	0	0
3720	IL1	RIS	12720	0	35160	360	94080	104078	215	526	161520	3765	4233	10	4	41665.7	8	2	no	no	not specific	no	core	0	0	0	0	0	0	0	0	1	0	0	0	1	1	1	0	no	no	not specific	0.1	0
3722	IL1	RIV	228720	231424	110280	90240	374040	333526	3568	5388	415680	4867	1667	11	4	163581.81818181818	9	2	no	no	core	no	core	0	0	0	0	0	0	0	0	0	0	0	0	0	0	0	0	no	no	none	0	0
3724	IL1	RMD	7826760	14275328	12993240	14807520	28777080	35258899	336416	339226	51654480	332780	237911	11	4	15167240	9	2	no	no	core	no	core	17	28	32	23	39	45	48	243	80	63	148	82	12	70.66666666666667	10	2	no	no	core	61.8	115
3726	IL1	RME	4314000	6872576	5557440	7008960	12249000	16156285	101603	168810	27948480	55979	69876	11	4	7318455.363636363	9	2	no	no	core	no	core	10	12	13	5	4	7	3	10	8	10	37	11	12	10.833333333333334	10	2	no	no	core	8.2	24
3728	IL1	RMG	173040	85760	56640	16800	133920	395365	1877	2247	527040	7197	10094	11	4	128180	9	2	no	no	core	no	core	0	0	0	0	0	1	0	1	0	0	0	0	2	1	2	0	no	no	not specific	0.2	0
3730	IL1	SAA	277920	224768	179520	330360	376320	477141	109	947	679440	3164	2124	11	4	231983	9	2	no	no	core	no	core	0	0	0	0	0	0	0	0	0	0	1	0	1	1	0	1	no	no	not specific	0	0.5
3732	IL1	SIA	139440	244480	118920	88200	259080	403474	2447	6000	411600	5015	2753	11	4	152855.36363636365	9	2	no	no	core	no	core	0	0	0	0	0	0	0	0	0	0	0	0	0	0	0	0	no	no	none	0	0
3734	IL1	SIB	316080	197632	244080	94560	243360	423409	1386	4771	588960	1273	0	10	3	211551.1	9	1	no	no	not specific	no	not specific	0	0	0	0	0	0	0	0	0	0	0	0	0	0	0	0	no	no	none	0	0
3736	IL1	SMB	184560	192256	363600	64440	409800	148345	545	5166	335040	34644	23519	11	4	160174.0909090909	9	2	no	no	core	no	core	0	0	0	0	0	0	0	0	0	0	14	3	2	8.5	0	2	no	yes	pristi_specific	0	8.5
3738	IL1	SMD	152040	336896	276360	313800	684360	833645	4584	6145	563520	27378	7811	11	4	291503.54545454547	9	2	no	no	core	no	core	0	0	0	0	0	0	0	0	0	0	20	8	2	14	0	2	no	yes	pristi_specific	0	14
3740	IL1	URA	1775160	3055872	2470200	2507160	4564560	7248042	43839	87857	8582880	107970	127595	11	4	2779194.090909091	9	2	no	no	core	no	core	0	1	1	1	4	1	0	30	1	3	92	78	10	21.2	8	2	no	no	not specific	4.2	85
3742	IL1	URB	1316760	2218496	1438680	1266960	2818080	3508623	39372	45622	3373440	117067	62626	11	4	1473247.8181818181	9	2	no	no	core	no	core	0	0	0	0	0	0	0	1	0	0	83	59	3	47.666666666666664	1	2	no	no	not specific	0.1	71
3744	IL1	URX	328680	476160	452040	296400	1280040	1473666	7735	9562	712320	1034	451	11	4	458008	9	2	no	no	core	no	core	0	0	0	0	0	0	0	1	0	0	0	0	1	1	1	0	no	no	not specific	0.1	0
3746	IL1	URY	4063920	7101952	5231640	4424880	8744640	10286958	52037	52399	18212640	15159	19529	11	4	5291432.181818182	9	2	no	no	core	no	core	0	0	0	0	0	0	0	6	0	0	5	3	3	4.666666666666667	1	2	no	no	not specific	0.6	4
3762	IL2	IL2	66000	233984	441120	101040	262560	1097900	1212	1600	584640	9094	6023	11	4	255015.72727272726	9	2	no	no	core	no	core	0	0	0	0	1	0	0	3	2	2	31	5	6	7.333333333333333	4	2	no	no	not specific	0.8	18
3764	IL2	OLL	1372320	2206976	1575240	1723920	3744840	4256102	38050	15025	3871920	38109	30217	11	4	1715701.7272727273	9	2	no	no	core	no	core	0	0	1	3	1	1	1	5	3	2	9	0	9	2.888888888888889	8	1	no	no	not specific	1.7	4.5
3766	IL2	OLQ	1841760	4328448	3870480	2905200	8525520	10379547	67046	83600	11675040	16252	14670	11	4	3973414.8181818184	9	2	no	no	core	no	core	4	10	14	11	10	21	19	94	39	41	16	3	12	23.5	10	2	no	no	core	26.3	9.5
3768	IL2	PVC	0	0	0	2400	83520	0	63	60	0	0	0	4	1	21510.75	4	0	no	no	not specific	no	not specific	0	0	0	0	0	0	0	0	0	0	0	0	0	0	0	0	no	no	none	0	0
3770	IL2	PVP	0	0	0	2280	0	0	0	0	0	0	0	1	0	2280	1	0	no	no	not specific	no	not specific	0	0	0	0	0	0	0	0	0	0	0	0	0	0	0	0	no	no	none	0	0
3772	IL2	PVQ	23400	23040	26520	101400	21720	45619	316	0	10080	0	188	9	2	28031.444444444445	8	1	no	no	not specific	no	not specific	0	0	0	0	0	0	0	0	0	0	0	0	0	0	0	0	no	no	none	0	0
3774	IL2	PVR	172440	349184	233160	145440	147840	180110	854	1078	9120	2097	725	11	4	112913.45454545454	9	2	no	no	core	no	core	0	0	0	0	0	0	0	0	0	0	0	0	0	0	0	0	no	no	none	0	0
3776	IL2	PVT	114840	2560	171960	95640	307680	230121	1672	1909	671760	1955	1422	11	4	145592.63636363635	9	2	no	no	core	no	core	0	0	0	0	0	0	0	0	0	0	1	0	1	1	0	1	no	no	not specific	0	0.5
3778	IL2	RIA	75600	164608	219360	120000	342000	429157	2140	2088	688800	0	0	9	2	227083.66666666666	9	0	yes	no	cel_specific	no	cel_specific	0	0	1	0	2	2	2	6	5	7	0	0	7	3.5714285714285716	7	0	no	no	not specific	2.5	0
3780	IL2	RIB	240720	228608	115680	52080	194280	83465	1310	899	448320	11326	12598	11	4	126298.72727272728	9	2	no	no	core	no	core	0	0	0	0	0	0	1	1	0	2	10	2	5	3.2	3	2	no	no	not specific	0.4	6
3782	IL2	RIC	278400	465152	325680	357720	905880	1202991	10003	12286	1236000	1509	4738	11	4	436396.2727272727	9	2	no	no	core	no	core	0	0	0	0	1	1	0	4	5	2	0	0	5	2.6	5	0	no	no	not specific	1.3	0
3784	IL2	RID	0	0	0	0	0	0	830	1013	4560	0	0	3	2	2134.3333333333335	3	0	no	no	not specific	no	cel_specific	0	0	0	0	0	0	0	0	0	0	0	0	0	0	0	0	no	no	none	0	0
3786	IL2	RIF	31200	98048	32880	20280	75360	96306	516	1044	161520	754	0	10	3	51790.8	9	1	no	no	not specific	no	not specific	0	0	0	0	0	0	0	0	0	0	0	0	0	0	0	0	no	no	none	0	0
3788	IL2	RIG	115920	115200	70680	71160	156840	329470	2495	2451	444960	5921	2584	11	4	119789.18181818182	9	2	no	no	core	no	core	0	0	0	0	0	0	0	0	0	1	0	0	1	1	1	0	no	no	not specific	0.1	0
3790	IL2	RIH	2946720	4453376	4071120	4396800	5861640	6733729	24022	44126	16171680	11485	25000	11	4	4067245.272727273	9	2	no	no	core	no	core	6	9	13	9	13	19	12	56	26	31	0	0	10	19.4	10	0	yes	no	cel_specific	19.4	0
3792	IL2	RIM	0	0	17520	19440	27720	0	0	0	19920	184	42	6	3	14137.666666666666	4	2	no	no	not specific	no	not specific	0	0	0	0	0	0	0	0	0	0	0	0	0	0	0	0	no	no	none	0	0
3794	IL2	RIP	2551320	4736256	4216560	5230080	9278880	12511486	67157	95866	16367520	75141	71509	11	4	5018343.181818182	9	2	no	no	core	no	core	9	17	20	19	29	39	32	150	56	70	88	33	12	46.833333333333336	10	2	no	no	core	44.1	60.5
3796	IL2	RIR	0	6912	1080	21960	0	0	0	0	0	0	565	4	1	7629.25	3	1	no	no	not specific	no	not specific	0	0	0	0	0	0	0	0	0	0	0	0	0	0	0	0	no	no	none	0	0
3798	IL2	RIS	0	0	0	0	14640	0	344	0	22800	2145	5428	5	3	9071.4	3	2	no	no	not specific	no	not specific	0	0	0	0	0	0	0	0	0	0	0	0	0	0	0	0	no	no	none	0	0
3800	IL2	RIV	31800	164608	119160	50400	215760	150372	1289	0	202560	2542	952	10	3	93944.3	8	2	no	no	not specific	no	not specific	0	0	0	0	0	0	0	0	0	0	0	0	0	0	0	0	no	no	none	0	0
3802	IL2	RMD	280800	755968	863400	463920	1432920	1119188	8981	10568	1602000	3349	6986	11	4	595280	9	2	no	no	core	no	core	0	0	1	3	5	5	9	6	7	7	0	0	8	5.375	8	0	no	no	not specific	4.3	0
3804	IL2	RME	5174640	10434304	11105640	8368200	15694800	19316510	146550	178904	33209280	6000	24636	11	4	9423587.636363637	9	2	no	no	core	no	core	14	23	28	31	34	37	19	130	58	64	54	36	12	44	10	2	no	no	core	43.8	45
3806	IL2	RMG	242040	385024	188160	197520	818760	997539	8515	6881	882480	0	856	10	3	372777.5	9	1	no	no	not specific	no	not specific	0	0	0	0	0	0	0	1	0	0	0	0	1	1	1	0	no	no	not specific	0.1	0
3808	IL2	SAA	100080	239104	161640	111120	203280	234853	0	669	101520	100	3925	10	4	115629.1	8	2	no	no	not specific	no	core	0	0	0	0	0	0	0	0	0	0	0	0	0	0	0	0	no	no	none	0	0
3810	IL2	SIA	76800	165120	114600	73320	340560	510257	2802	1724	480240	940	1276	11	4	160694.45454545456	9	2	no	no	core	no	core	0	0	0	0	0	0	0	1	0	0	0	0	1	1	1	0	no	no	not specific	0.1	0
3812	IL2	SIB	311040	336640	329160	115560	525600	505862	4562	3255	853200	0	81	10	3	298496	9	1	no	no	not specific	no	not specific	0	0	1	0	0	0	0	0	2	0	0	0	2	1.5	2	0	no	no	not specific	0.3	0
3814	IL2	SMB	274680	445184	360720	260880	729120	323388	4445	4300	1051440	2736	2540	11	4	314493.9090909091	9	2	no	no	core	no	core	0	0	0	0	0	0	0	0	2	1	0	0	2	1.5	2	0	no	no	not specific	0.3	0
3816	IL2	SMD	16680	50432	140520	38400	148800	111850	1970	294	397680	1301	1523	11	4	82677.27272727272	9	2	no	no	core	no	core	0	0	0	0	0	0	0	0	0	0	0	0	0	0	0	0	no	no	none	0	0
3818	IL2	URA	2709840	5873152	5245200	3967320	10283400	12136056	53934	91141	14810400	46897	42619	11	4	5023632.636363637	9	2	no	no	core	no	core	0	8	5	6	13	17	12	41	18	32	0	18	10	17	9	1	no	no	not specific	15.2	9
3820	IL2	URB	1081800	1670656	1306440	594960	2148720	2387066	25743	15139	3238800	60767	43210	11	4	1143027.3636363635	9	2	no	no	core	no	core	0	0	0	0	0	0	0	3	1	1	6	0	4	2.75	3	1	no	no	not specific	0.5	3
3822	IL2	URX	625080	1000704	1001040	914400	2700720	2549942	10284	10482	2349840	0	614	10	3	1116310.6	9	1	no	no	not specific	no	not specific	0	0	0	0	1	1	2	5	3	4	0	0	6	2.6666666666666665	6	0	no	no	not specific	1.6	0
3824	IL2	URY	1110720	1772032	1365960	1140480	3484920	2164375	15312	9551	3478800	11220	7483	11	4	1323713.9090909092	9	2	no	no	core	no	core	0	0	0	0	0	0	0	0	2	1	0	0	2	1.5	2	0	no	no	not specific	0.3	0
3831	OLL	OLL	107040	220928	195720	291840	421080	577505	3929	5263	666720	3526	3907	11	4	227041.63636363635	9	2	no	no	core	no	core	0	0	0	0	0	0	0	8	1	0	0	0	2	4.5	2	0	no	no	not specific	0.9	0
3833	OLL	OLQ	441600	572928	877200	934800	1767720	1612890	6800	8449	3098880	7850	5095	11	4	848564.7272727273	9	2	no	no	core	no	core	0	0	0	0	0	1	0	1	1	0	9	5	5	3.4	3	2	no	no	not specific	0.3	7
3835	OLL	PVQ	17640	0	2880	5160	1320	49673	296	0	21600	0	43	8	2	12326.5	7	1	no	no	not specific	no	not specific	0	0	0	0	0	0	0	0	0	0	0	0	0	0	0	0	no	no	none	0	0
3837	OLL	PVR	0	0	0	0	0	0	0	0	0	0	567	1	1	567	0	1	no	no	not specific	no	not specific	0	0	0	0	0	0	0	0	0	0	0	0	0	0	0	0	no	no	none	0	0
3839	OLL	PVT	78840	126464	144480	90720	213000	150712	0	215	287280	440	0	9	3	121350.11111111111	8	1	no	no	not specific	no	not specific	0	0	0	0	0	0	0	0	0	0	0	0	0	0	0	0	no	no	none	0	0
3841	OLL	RIA	0	0	118920	30960	36480	7434	281	107	141120	0	0	7	2	47900.28571428572	7	0	no	no	not specific	no	cel_specific	0	0	0	0	0	0	0	0	0	0	0	0	0	0	0	0	no	no	none	0	0
3843	OLL	RIB	754440	1363456	1178880	1451880	2201160	2908814	23721	45494	6590640	44534	31302	11	4	1508574.6363636365	9	2	no	no	core	no	core	6	8	16	12	22	23	20	45	24	27	57	31	12	24.25	10	2	no	no	core	20.3	44
3845	OLL	RIC	240	4608	45000	22800	83760	85493	723	0	0	272	0	8	1	30362	7	1	no	no	not specific	no	not specific	0	0	0	0	0	0	0	0	0	0	0	0	0	0	0	0	no	no	none	0	0
3847	OLL	RID	0	0	0	0	0	0	0	0	7680	0	0	1	1	7680	1	0	no	no	not specific	no	not specific	0	0	0	0	0	0	0	0	0	0	0	0	0	0	0	0	no	no	none	0	0
3849	OLL	RIG	556680	813312	757440	605280	1538280	1632153	10841	19914	2137200	11921	8264	11	4	735571.3636363636	9	2	no	no	core	no	core	0	0	0	0	0	0	0	0	0	0	0	0	0	0	0	0	no	no	none	0	0
3851	OLL	RIH	0	33024	0	1012920	12960	160849	0	359	0	0	0	5	1	244022.4	5	0	no	no	not specific	no	not specific	0	0	0	0	0	0	0	0	0	0	0	0	0	0	0	0	no	no	none	0	0
3853	OLL	RIM	6720	28416	198720	211560	252840	164226	2444	1087	346800	0	0	9	2	134757	9	0	yes	no	cel_specific	no	cel_specific	0	0	0	0	0	0	0	0	0	0	0	0	0	0	0	0	no	no	none	0	0
3855	OLL	RIP	0	0	0	0	0	0	122	9629	0	115	0	3	2	3288.6666666666665	2	1	no	no	not specific	no	not specific	0	0	0	0	0	0	0	0	0	0	0	0	0	0	0	0	no	no	none	0	0
3857	OLL	RIS	17040	80896	54840	0	411600	293652	1533	1236	442080	500	1169	10	4	130454.6	8	2	no	no	not specific	no	core	0	0	0	0	0	1	0	2	0	0	0	3	3	2	2	1	no	no	not specific	0.3	1.5
3859	OLL	RIV	0	0	43440	9720	5640	0	334	1705	61440	517	456	8	4	15406.5	6	2	no	no	not specific	no	core	0	0	0	0	0	0	0	0	0	0	0	0	0	0	0	0	no	no	none	0	0
3861	OLL	RMD	1814400	4267520	2885520	5132280	11182680	11312542	123249	102112	18231360	26190	35175	11	4	5010275.2727272725	9	2	no	no	core	no	core	0	2	9	13	30	24	22	69	49	67	22	30	11	30.636363636363637	9	2	no	no	not specific	28.5	26
3863	OLL	RME	3952200	6701568	4962600	5413440	9779760	13087300	50480	84506	23329200	9574	16667	11	4	6126117.7272727275	9	2	no	no	core	no	core	0	0	0	0	2	8	3	9	9	3	1	3	8	4.75	6	2	no	no	not specific	3.4	2
3865	OLL	RMG	0	5888	22440	0	368280	353126	4466	2756	407760	347	764	9	4	129536.33333333333	7	2	no	no	not specific	no	core	0	0	1	0	0	0	0	0	1	0	0	0	2	1	2	0	no	no	not specific	0.2	0
3867	OLL	SAA	471000	724224	586680	585240	2010240	2297177	8709	20325	1660080	0	8746	10	3	837242.1	9	1	no	no	not specific	no	not specific	0	0	0	0	0	0	0	0	0	0	9	6	2	7.5	0	2	no	yes	pristi_specific	0	7.5
3869	OLL	SIA	28800	163328	35280	29280	222480	290948	1370	1755	162240	831	431	11	4	85158.45454545454	9	2	no	no	core	no	core	0	0	0	0	0	0	0	0	0	0	0	0	0	0	0	0	no	no	none	0	0
3871	OLL	SIB	102120	258816	138240	107880	384120	307505	5258	5121	527280	139	0	10	3	183647.9	9	1	no	no	not specific	no	not specific	0	0	0	0	0	0	0	0	0	0	0	0	0	0	0	0	no	no	none	0	0
3873	OLL	SMB	186960	248576	187800	109920	602880	249384	3393	3796	1005840	2563	2674	11	4	236707.81818181818	9	2	no	no	core	no	core	0	0	0	0	0	0	0	0	0	0	0	0	0	0	0	0	no	no	none	0	0
3875	OLL	SMD	850080	1415936	1478520	2094480	2653920	3890807	34525	29876	7619760	13118	4977	11	4	1825999.9090909092	9	2	no	no	core	no	core	8	14	15	16	16	20	18	46	28	28	14	1	12	18.666666666666668	10	2	no	no	core	20.9	7.5
3877	OLL	URA	13080	124928	84600	98880	24840	101375	218	0	0	0	1579	8	1	56187.5	7	1	no	no	not specific	no	not specific	0	0	0	0	0	0	0	0	0	0	0	2	1	2	0	1	no	no	not specific	0	1
3879	OLL	URB	1057200	1880832	1317120	826320	2570160	2817914	36530	29910	2384640	34435	30707	11	4	1180524.3636363635	9	2	no	no	core	no	core	0	0	0	0	0	0	0	0	0	0	2	0	1	2	0	1	no	no	not specific	0	1
3881	OLL	URX	47400	67584	43800	179160	728400	94617	2065	2122	324480	0	175	10	3	148980.3	9	1	no	no	not specific	no	not specific	0	0	0	0	0	0	0	0	1	0	0	0	1	1	1	0	no	no	not specific	0.1	0
3883	OLL	URY	345840	122880	376560	505800	710640	1431427	4946	7691	1291440	701	1207	11	4	436284.7272727273	9	2	no	no	core	no	core	0	0	0	0	1	0	0	3	1	1	3	6	6	2.5	4	2	no	no	not specific	0.6	4.5
3895	OLQ	OLQ	378360	476416	0	13080	35280	17233	0	408	2090160	0	0	7	2	430133.85714285716	7	0	no	no	not specific	no	cel_specific	0	0	0	0	0	0	0	0	0	0	2	0	1	2	0	1	no	no	not specific	0	1
3897	OLQ	PVC	46560	45312	37320	154680	27600	154428	905	1043	11760	0	89	10	3	47969.7	9	1	no	no	not specific	no	not specific	0	0	0	0	0	0	0	0	0	0	0	0	0	0	0	0	no	no	none	0	0
3899	OLQ	PVP	41400	34816	13800	25080	12840	39536	209	0	0	3692	1661	9	2	19226	7	2	no	no	not specific	no	pristi_specific	0	0	0	0	0	0	0	0	1	0	11	0	2	6	1	1	no	no	not specific	0.1	5.5
3901	OLQ	PVQ	0	11264	8760	0	40200	6420	0	0	0	0	0	4	0	16661	4	0	no	no	not specific	no	not specific	0	0	0	0	0	0	0	0	0	0	0	0	0	0	0	0	no	no	none	0	0
3903	OLQ	PVR	147120	525568	187920	68760	119760	0	295	122	0	9070	7416	9	3	118447.88888888889	7	2	no	no	not specific	no	not specific	0	0	0	0	0	0	0	0	0	0	14	4	2	9	0	2	no	yes	pristi_specific	0	9
3905	OLQ	PVT	194400	475904	133560	168360	1009560	649480	5813	4058	340800	7861	0	10	3	298979.6	9	1	no	no	not specific	no	not specific	0	0	0	0	0	0	0	0	0	0	3	0	1	3	0	1	no	no	not specific	0	1.5
3907	OLQ	RIA	12720	26112	68520	42240	135240	152062	0	371	278160	1154	1991	10	4	71857	8	2	no	no	not specific	no	core	0	0	0	0	0	0	0	0	0	0	5	0	1	5	0	1	no	no	not specific	0	2.5
3909	OLQ	RIB	457560	921856	456240	640800	1598760	1020855	6023	9832	1802880	4928	3878	11	4	629419.2727272727	9	2	no	no	core	no	core	0	0	0	0	0	0	0	0	0	0	0	0	0	0	0	0	no	no	none	0	0
3911	OLQ	RIC	1383960	1930752	1680600	1048080	1678200	2270820	20606	16393	2782320	4380	6785	11	4	1165717.8181818181	9	2	no	no	core	no	core	9	5	5	4	6	4	5	17	6	7	3	2	12	6.083333333333333	10	2	no	no	core	6.8	2.5
3913	OLQ	RID	1080	32512	0	39360	56640	220998	770	2205	194640	0	1282	9	3	61054.11111111111	8	1	no	no	not specific	no	not specific	0	0	0	0	0	0	0	0	0	0	0	0	0	0	0	0	no	no	none	0	0
3915	OLQ	RIF	35880	59648	19680	23040	40800	78059	196	532	5520	508	137	11	4	24000	9	2	no	no	core	no	core	0	0	0	0	0	0	0	0	0	0	0	0	0	0	0	0	no	no	none	0	0
3917	OLQ	RIG	554400	769024	590520	460440	1311360	1748734	10220	7913	1952160	5515	3486	11	4	673979.2727272727	9	2	no	no	core	no	core	0	0	0	0	0	0	0	0	1	0	10	2	3	4.333333333333333	1	2	no	no	not specific	0.1	6
3919	OLQ	RIH	3071880	6026752	4169160	11271120	12640200	14351122	51141	119471	28630080	29123	22890	11	4	7307539.909090909	9	2	no	no	core	no	core	1	1	0	0	0	0	2	23	2	2	23	6	8	7.5	6	2	no	no	not specific	3.1	14.5
3921	OLQ	RIM	0	0	0	0	5280	0	0	0	0	4337	0	2	1	4808.5	1	1	no	no	not specific	no	not specific	0	0	0	0	0	0	0	0	0	0	3	0	1	3	0	1	no	no	not specific	0	1.5
3923	OLQ	RIP	952920	950528	247560	1350360	1959840	1682502	3730	19509	4976160	15261	14464	11	4	1106621.2727272727	9	2	no	no	core	no	core	0	0	0	0	0	0	0	18	0	0	7	4	3	9.666666666666666	1	2	no	no	not specific	1.8	5.5
3925	OLQ	RIR	73920	71424	149880	37320	186840	170649	97	300	169920	3987	3228	11	4	78869.54545454546	9	2	no	no	core	no	core	0	0	0	0	0	0	0	0	0	0	8	3	2	5.5	0	2	no	yes	pristi_specific	0	5.5
3927	OLQ	RIS	394200	797952	257400	483480	1188000	362249	3999	3912	806160	4571	7900	11	4	391802.0909090909	9	2	no	no	core	no	core	0	0	0	0	0	0	0	0	0	0	0	4	1	4	0	1	no	no	not specific	0	2
3929	OLQ	RIV	2520	43776	11520	45960	40440	100023	0	0	48000	1482	0	8	2	36715.125	7	1	no	no	not specific	no	not specific	0	0	0	0	0	0	0	0	0	0	2	0	1	2	0	1	no	no	not specific	0	1
3931	OLQ	RMD	1544880	3384832	2692560	2484960	7264440	10313651	83468	102263	11253600	4829	5086	11	4	3557688.090909091	9	2	no	no	core	no	core	3	9	4	6	10	13	10	52	21	21	33	10	12	16	10	2	no	no	core	14.9	21.5
3933	OLQ	RME	2160000	4373248	3743160	3099840	4913640	6618834	19440	32801	9598800	16079	25986	11	4	3145620.727272727	9	2	no	no	core	no	core	0	0	0	0	1	2	0	5	4	4	32	3	7	7.285714285714286	5	2	no	no	not specific	1.6	17.5
3935	OLQ	RMG	0	0	0	2760	0	0	0	107	960	0	0	3	2	1275.6666666666667	3	0	no	no	not specific	no	cel_specific	0	0	0	0	0	0	0	0	0	0	0	0	0	0	0	0	no	no	none	0	0
3937	OLQ	SAA	16200	0	60600	0	6240	0	0	0	0	0	0	3	0	27680	3	0	no	no	not specific	no	not specific	0	0	0	0	0	0	0	0	0	0	0	0	0	0	0	0	no	no	none	0	0
3939	OLQ	SIA	0	27136	22560	1920	203640	40549	184	80	573120	101	352	10	4	86964.2	8	2	no	no	not specific	no	core	0	0	0	0	0	0	0	9	0	1	0	0	2	5	2	0	no	no	not specific	1	0
3941	OLQ	SIB	437520	973312	969720	1390560	2498400	3022691	26249	16733	5198160	1545	501	11	4	1321399.1818181819	9	2	no	no	core	no	core	2	5	4	6	10	13	9	47	22	21	1	0	11	12.727272727272727	10	1	no	no	not specific	13.9	0.5
3943	OLQ	SMB	1272720	2100992	1469160	1627800	3384480	3873576	33104	33101	5919600	6273	5152	11	4	1793268.9090909092	9	2	no	no	core	no	core	1	0	0	0	0	1	0	0	1	2	8	0	5	2.6	4	1	no	no	not specific	0.5	4
3945	OLQ	SMD	113640	243456	25680	12000	528360	117932	572	4589	116160	0	0	9	2	129154.33333333333	9	0	yes	no	cel_specific	no	cel_specific	0	0	0	0	0	0	0	0	0	0	0	0	0	0	0	0	no	no	none	0	0
3947	OLQ	URA	1099200	1116416	1078440	825240	2440320	2129908	11326	10481	1711440	12718	7328	11	4	949347	9	2	no	no	core	no	core	0	0	0	0	1	0	0	0	0	0	4	0	2	2.5	1	1	no	no	not specific	0.1	2
3949	OLQ	URB	159360	498688	332400	457440	939360	1048564	8644	5059	1573680	0	0	9	2	558132.7777777778	9	0	yes	no	cel_specific	no	cel_specific	0	0	0	0	0	0	0	0	0	1	0	0	1	1	1	0	no	no	not specific	0.1	0
3951	OLQ	URX	180960	148480	388080	165240	716880	202076	1167	1819	309360	15401	17999	11	4	195223.81818181818	9	2	no	no	core	no	core	0	0	0	0	0	0	0	0	0	0	36	17	2	26.5	0	2	no	yes	pristi_specific	0	26.5
3953	OLQ	URY	2985840	6434304	8012880	2874000	10151520	7381185	39450	56990	9345360	124315	107759	11	4	4319418.454545454	9	2	no	no	core	no	core	0	1	0	0	0	0	0	3	0	0	92	26	4	30.5	2	2	no	no	not specific	0.4	59
3969	PVC	PVC	371760	410880	125400	1345560	0	2251560	10257	29986	1732800	933	81	10	4	627921.7	8	2	no	no	not specific	no	core	0	0	0	2	0	1	1	12	0	1	0	0	5	3.4	5	0	no	no	not specific	1.7	0
3971	PVC	PVP	545760	1021952	1195920	1606920	2843160	4713644	35221	47859	7341600	44480	19187	11	4	1765063.9090909092	9	2	no	no	core	no	core	0	0	0	0	0	0	0	1	0	0	12	3	3	5.333333333333333	1	2	no	no	not specific	0.1	7.5
3973	PVC	PVQ	7440	0	0	46560	0	0	0	1185	0	4002	11614	5	3	14160.2	3	2	no	no	not specific	no	not specific	0	0	0	0	0	0	0	0	0	0	0	0	0	0	0	0	no	no	none	0	0
3975	PVC	PVR	137640	11776	87600	262800	108840	503838	1650	2933	76800	0	2141	10	3	119601.8	9	1	no	no	not specific	no	not specific	0	0	0	0	0	0	0	0	0	0	0	2	1	2	0	1	no	no	not specific	0	1
3977	PVC	PVT	0	0	0	2400	88320	0	0	0	0	0	0	2	0	45360	2	0	no	no	not specific	no	not specific	0	0	0	0	0	0	0	0	0	0	0	0	0	0	0	0	no	no	none	0	0
3979	PVC	RIA	0	0	0	0	0	0	657	0	0	0	0	1	0	657	1	0	no	no	not specific	no	not specific	0	0	0	0	0	0	0	0	0	0	0	0	0	0	0	0	no	no	none	0	0
3981	PVC	RIB	0	0	0	0	0	0	36	0	0	0	0	1	0	36	1	0	no	no	not specific	no	not specific	0	0	0	0	0	0	0	0	0	0	0	0	0	0	0	0	no	no	none	0	0
3983	PVC	RIC	78840	80640	68760	60240	555480	832971	5232	5754	963600	1508	17770	11	4	242799.54545454544	9	2	no	no	core	no	core	0	0	0	0	0	0	0	0	0	0	0	5	1	5	0	1	no	no	not specific	0	2.5
3985	PVC	RID	660960	678400	408840	1128720	1006560	1891337	16362	38327	2989200	0	8279	10	3	882698.5	9	1	no	no	not specific	no	not specific	1	1	3	4	1	8	5	27	10	6	0	4	11	6.363636363636363	10	1	no	no	not specific	6.6	2
3987	PVC	RIF	368880	141056	110880	204360	254400	30412	1802	2513	90480	24594	2663	11	4	112003.63636363637	9	2	no	no	core	no	core	0	0	0	0	0	0	0	0	0	0	8	0	1	8	0	1	no	no	not specific	0	4
3989	PVC	RIG	199920	116224	85320	0	386760	337	0	942	0	22	0	7	2	112789.28571428571	6	1	no	no	not specific	no	not specific	0	0	0	0	0	0	0	0	0	0	0	0	0	0	0	0	no	no	none	0	0
3991	PVC	RIH	441120	96512	0	0	4080	285204	0	5318	0	210	2775	7	3	119317	5	2	no	no	not specific	no	not specific	1	0	0	0	0	0	0	0	0	0	0	0	1	1	1	0	no	no	not specific	0.1	0
3993	PVC	RIM	141960	451584	148560	356760	0	47308	3858	3154	444720	18336	8105	10	4	162434.5	8	2	no	no	not specific	no	core	0	0	0	0	0	0	0	0	0	0	37	29	2	33	0	2	no	yes	pristi_specific	0	33
3995	PVC	RIP	0	0	0	0	0	7434	95	1266	0	1813	6596	5	3	3440.8	3	2	no	no	not specific	no	not specific	0	0	0	0	0	0	0	0	0	0	7	3	2	5	0	2	no	yes	pristi_specific	0	5
3997	PVC	RIR	9960	23296	56760	600	247320	55080	94	42	30960	0	846	10	3	42495.8	9	1	no	no	not specific	no	not specific	0	0	0	0	0	0	0	0	0	0	0	0	0	0	0	0	no	no	none	0	0
3999	PVC	RIS	137520	144128	190080	79200	30360	306492	0	15476	742320	9125	2963	10	4	165766.4	8	2	no	no	not specific	no	core	1	0	0	1	0	1	0	2	1	1	2	2	8	1.375	6	2	no	no	not specific	0.7	2
4001	PVC	RIV	0	0	0	56760	0	511947	2142	2139	170160	0	0	5	2	148629.6	5	0	no	no	not specific	no	cel_specific	0	0	0	0	0	0	0	0	0	0	0	0	0	0	0	0	no	no	none	0	0
4003	PVC	RMD	0	0	3720	1680	0	96306	0	283	315600	0	0	5	2	83517.8	5	0	no	no	not specific	no	cel_specific	0	0	0	0	0	0	0	0	0	0	0	0	0	0	0	0	no	no	none	0	0
4005	PVC	RME	0	0	0	0	0	0	185	0	0	0	0	1	0	185	1	0	no	no	not specific	no	not specific	0	0	0	0	0	0	0	0	0	0	0	0	0	0	0	0	no	no	none	0	0
4007	PVC	RMG	45720	12544	18840	7320	65160	803573	2527	0	155760	809	3346	10	3	111559.9	8	2	no	no	not specific	no	not specific	0	0	0	0	0	0	0	0	0	0	0	0	0	0	0	0	no	no	none	0	0
4009	PVC	SAA	30840	0	45240	0	0	243639	1914	0	541440	0	0	5	1	172614.6	5	0	no	no	not specific	no	not specific	0	0	0	0	0	0	0	0	0	1	0	0	1	1	1	0	no	no	not specific	0.1	0
4011	PVC	SIA	340920	616448	291600	143280	0	801544	1844	4838	2074800	1377	976	10	4	427762.7	8	2	no	no	not specific	no	core	3	2	1	2	0	1	2	0	1	0	0	0	7	1.7142857142857142	7	0	no	no	not specific	1.2	0
4013	PVC	SIB	276720	446208	415920	674040	254040	1381752	20695	45682	4668000	15983	5155	11	4	745835.9090909091	9	2	no	no	core	no	core	1	0	0	4	0	4	1	12	6	13	3	0	8	5.5	7	1	no	no	not specific	4.1	1.5
4015	PVC	SMB	382920	820480	322200	56400	110640	466666	415	12428	569280	3373	2022	11	4	249711.27272727274	9	2	no	no	core	no	core	1	0	0	0	0	0	0	3	0	0	0	0	2	2	2	0	no	no	not specific	0.4	0
4017	PVC	SMD	6360	13312	30240	0	0	137194	915	369	30960	0	0	7	2	31335.714285714286	7	0	no	no	not specific	no	cel_specific	0	0	0	0	0	0	0	0	0	0	0	0	0	0	0	0	no	no	none	0	0
4019	PVC	URA	0	0	0	54000	71640	98672	296	353	0	0	0	5	1	44992.2	5	0	no	no	not specific	no	not specific	0	0	0	0	0	0	0	0	0	0	0	0	0	0	0	0	no	no	none	0	0
4021	PVC	URB	0	37376	40920	12360	162600	425777	440	0	181200	0	0	7	1	122953.28571428571	7	0	no	no	not specific	no	not specific	0	0	0	0	0	0	0	0	0	0	0	0	0	0	0	0	no	no	none	0	0
4023	PVC	URX	0	32256	0	10440	75600	0	0	191	0	8546	2794	6	3	21637.833333333332	4	2	no	no	not specific	no	not specific	0	0	0	0	0	0	0	0	0	0	1	0	1	1	0	1	no	no	not specific	0	0.5
4025	PVC	URY	39360	84992	26040	101160	11760	161523	1024	1965	2880	0	791	10	3	43149.5	9	1	no	no	not specific	no	not specific	0	0	0	0	0	0	0	0	0	0	0	0	0	0	0	0	no	no	none	0	0
4047	PVP	PVP	17880	11008	2280	139680	103200	39536	4161	2724	100560	5390	1986	11	4	38945.90909090909	9	2	no	no	core	no	core	0	0	0	0	0	0	0	0	0	0	1	0	1	1	0	1	no	no	not specific	0	0.5
4049	PVP	PVQ	116520	0	0	0	0	0	0	0	0	1110	2743	3	2	40124.333333333336	1	2	no	no	not specific	no	pristi_specific	0	0	0	0	0	0	0	0	0	0	0	8	1	8	0	1	no	no	not specific	0	4
4051	PVP	PVR	6720	0	3240	6000	0	0	0	0	9840	1266	0	5	2	5413.2	4	1	no	no	not specific	no	not specific	0	0	0	0	0	0	0	0	0	0	0	0	0	0	0	0	no	no	none	0	0
4053	PVP	PVT	0	63232	0	337920	0	0	0	2622	0	0	32	4	2	100951.5	3	1	no	no	not specific	no	not specific	0	0	0	0	0	0	0	0	0	0	0	0	0	0	0	0	no	no	none	0	0
4055	PVP	RIA	0	1536	0	0	8400	0	0	1823	427680	0	21	5	3	87892	4	1	no	no	not specific	no	not specific	0	0	0	0	0	0	0	2	0	2	0	0	2	2	2	0	no	no	not specific	0.4	0
4057	PVP	RIB	0	0	0	0	0	0	0	0	0	715	8508	2	2	4611.5	0	2	no	yes	pristi_specific	no	pristi_specific	0	0	0	0	0	0	0	0	0	0	0	0	0	0	0	0	no	no	none	0	0
4059	PVP	RIC	21600	265984	135000	0	5280	0	4523	15	248880	2553	16304	9	4	77793.22222222222	7	2	no	no	not specific	no	core	0	0	0	0	0	0	0	0	0	0	0	6	1	6	0	1	no	no	not specific	0	3
4061	PVP	RID	78240	830464	11400	18480	392760	88197	155	517	26160	0	6817	10	3	145319	9	1	no	no	not specific	no	not specific	1	1	0	0	0	1	0	0	0	0	0	2	4	1.25	3	1	no	no	not specific	0.3	1
4063	PVP	RIF	184440	163584	194400	888960	1124160	2398892	23724	32576	4416480	8302	1267	11	4	857889.5454545454	9	2	no	no	core	no	core	0	0	0	0	0	1	1	0	0	3	0	0	3	1.6666666666666667	3	0	no	no	not specific	0.5	0
4065	PVP	RIG	157080	196864	46320	531120	1253400	234516	1564	12904	1297680	8660	4888	11	4	340454.1818181818	9	2	no	no	core	no	core	1	2	1	2	1	1	3	3	1	1	0	0	10	1.6	10	0	yes	no	cel_specific	1.6	0
4067	PVP	RIH	0	0	0	0	451080	0	0	0	0	0	0	1	0	451080	1	0	no	no	not specific	no	not specific	0	0	0	0	0	0	0	0	0	0	0	0	0	0	0	0	no	no	none	0	0
4069	PVP	RIM	85440	12288	38880	63840	212520	236205	3522	4664	495120	8704	1298	11	4	105680.09090909091	9	2	no	no	core	no	core	0	0	0	0	0	0	0	1	0	0	0	0	1	1	1	0	no	no	not specific	0.1	0
4071	PVP	RIP	0	0	0	0	0	0	0	0	0	1221	3355	2	2	2288	0	2	no	yes	pristi_specific	no	pristi_specific	0	0	0	0	0	0	0	0	0	0	0	0	0	0	0	0	no	no	none	0	0
4073	PVP	RIR	1453080	2437120	2154840	2587800	4088280	4280770	32398	17566	6899280	12207	8757	11	4	2179281.6363636362	9	2	no	no	core	no	core	1	2	0	0	0	0	0	1	1	2	1	3	7	1.5714285714285714	5	2	no	no	not specific	0.7	2
4075	PVP	RIS	0	0	0	0	53880	0	0	0	0	0	0	1	0	53880	1	0	no	no	not specific	no	not specific	0	0	0	0	1	0	1	0	0	0	0	0	2	1	2	0	no	no	not specific	0.2	0
4077	PVP	RIV	87240	4352	0	0	0	0	0	0	0	0	0	2	0	45796	2	0	no	no	not specific	no	not specific	0	0	0	0	0	0	0	0	0	0	0	0	0	0	0	0	no	no	none	0	0
4079	PVP	RMD	0	0	0	0	0	0	0	0	0	0	522	1	1	522	0	1	no	no	not specific	no	not specific	0	0	0	0	0	0	0	0	0	0	0	0	0	0	0	0	no	no	none	0	0
4081	PVP	RME	0	0	0	0	0	0	0	0	0	276	0	1	1	276	0	1	no	no	not specific	no	not specific	0	0	0	0	0	0	0	0	0	0	0	0	0	0	0	0	no	no	none	0	0
4083	PVP	RMG	3360	1792	0	1200	33840	0	0	0	0	9079	1960	6	2	8538.5	4	2	no	no	not specific	no	pristi_specific	0	0	0	0	0	0	0	0	0	0	4	0	1	4	0	1	no	no	not specific	0	2
4085	PVP	SAA	13440	29952	0	4080	144960	0	0	80	354960	3645	274	8	4	68923.875	6	2	no	no	not specific	no	core	0	0	0	0	1	0	0	0	0	0	0	0	1	1	1	0	no	no	not specific	0.1	0
4087	PVP	SIA	16200	16384	302640	174360	443760	0	0	616	353760	5928	7666	9	4	146812.66666666666	7	2	no	no	not specific	no	core	0	0	0	0	0	0	0	0	1	0	0	0	1	1	1	0	no	no	not specific	0.1	0
4089	PVP	SIB	47760	434176	108240	32160	46080	0	1794	3619	12720	11367	9906	10	4	70782.2	8	2	no	no	not specific	no	core	0	0	0	0	0	0	1	0	0	0	4	3	3	2.6666666666666665	1	2	no	no	not specific	0.1	3.5
4091	PVP	SMB	157920	112384	61080	72240	1012920	269998	5963	8113	1035840	2440	1	11	4	248990.81818181818	9	2	no	no	core	no	core	0	0	0	0	1	0	1	0	0	0	0	0	2	1	2	0	no	no	not specific	0.2	0
4093	PVP	SMD	137400	4352	0	4680	1440	0	0	0	0	2177	1128	6	2	25196.166666666668	4	2	no	no	not specific	no	pristi_specific	0	0	0	0	0	0	0	0	0	0	0	0	0	0	0	0	no	no	none	0	0
4095	PVP	URA	0	4864	0	22560	0	0	0	89	0	0	0	3	1	9171	3	0	no	no	not specific	no	not specific	0	0	0	0	0	0	0	0	0	0	0	0	0	0	0	0	no	no	none	0	0
4097	PVP	URX	223200	738560	933840	638640	2310000	1528749	10454	10190	2188080	425	4200	11	4	780576.1818181818	9	2	no	no	core	no	core	1	2	1	0	2	0	0	1	0	0	0	0	5	1.4	5	0	no	no	not specific	0.7	0
4099	PVP	URY	16560	44544	20400	29640	0	42240	706	0	15840	2323	3854	9	3	19567.444444444445	7	2	no	no	not specific	no	not specific	0	1	0	0	0	0	0	0	0	0	4	0	2	2.5	1	1	no	no	not specific	0.1	2
4117	PVQ	PVQ	16200	0	0	0	0	0	673	0	0	0	8703	3	1	8525.333333333334	2	1	no	no	not specific	no	not specific	0	0	0	0	0	0	0	0	0	0	0	0	0	0	0	0	no	no	none	0	0
4119	PVQ	PVR	13680	49408	21600	0	0	0	0	0	0	0	4288	4	1	22244	3	1	no	no	not specific	no	not specific	0	0	0	0	0	0	0	0	0	0	0	0	0	0	0	0	no	no	none	0	0
4121	PVQ	RIC	14400	12032	36480	0	23040	0	0	0	0	2983	0	5	1	17787	4	1	no	no	not specific	no	not specific	0	0	0	0	0	0	0	0	0	0	0	0	0	0	0	0	no	no	none	0	0
4123	PVQ	RID	0	0	40440	0	143640	47984	0	4112	8160	0	411	6	3	40791.166666666664	5	1	no	no	not specific	no	not specific	0	0	0	0	0	0	0	0	0	0	0	0	0	0	0	0	no	no	none	0	0
4125	PVQ	RIF	1329360	1290752	1184520	694320	2604240	2242774	9777	25430	1261920	5153	0	10	3	1064824.6	9	1	no	no	not specific	no	not specific	0	0	0	0	0	1	1	4	0	0	2	0	4	2	3	1	no	no	not specific	0.6	1
4127	PVQ	RIM	0	0	0	0	1560	3041	0	0	0	0	0	2	0	2300.5	2	0	no	no	not specific	no	not specific	0	0	0	0	0	0	0	0	0	0	0	0	0	0	0	0	no	no	none	0	0
4129	PVQ	RIP	0	0	0	0	0	0	0	0	0	0	138	1	1	138	0	1	no	no	not specific	no	not specific	0	0	0	0	0	0	0	0	0	0	0	0	0	0	0	0	no	no	none	0	0
4131	PVQ	RIR	14880	0	0	0	0	0	0	47	0	0	0	2	1	7463.5	2	0	no	no	not specific	no	not specific	0	0	0	0	0	0	0	0	0	0	0	0	0	0	0	0	no	no	none	0	0
4133	PVQ	RIS	0	0	0	54360	69840	0	0	7404	0	15000	1096	5	3	29540	3	2	no	no	not specific	no	not specific	0	0	0	0	0	0	0	0	0	0	33	5	2	19	0	2	no	yes	pristi_specific	0	19
4135	PVQ	RMD	0	0	0	0	2160	0	0	1121	32640	0	138	4	3	9014.75	3	1	no	no	not specific	no	not specific	0	0	0	0	0	0	0	0	0	0	0	0	0	0	0	0	no	no	none	0	0
4137	PVQ	RMG	1224240	2402304	1855560	938400	4730520	3531601	23645	18507	3423840	23131	26279	11	4	1654366.0909090908	9	2	no	no	core	no	core	0	0	0	0	0	1	0	2	2	0	4	11	5	4	3	2	no	no	not specific	0.5	7.5
4139	PVQ	SAA	0	0	0	0	12600	0	0	113	0	0	0	2	1	6356.5	2	0	no	no	not specific	no	not specific	0	0	0	0	0	0	0	0	0	0	0	0	0	0	0	0	no	no	none	0	0
4141	PVQ	SIA	5520	18688	0	0	0	39197	141	0	0	2386	0	5	1	13186.4	4	1	no	no	not specific	no	not specific	0	0	0	0	0	0	0	0	0	0	0	0	0	0	0	0	no	no	none	0	0
4143	PVQ	SIB	15840	130560	5160	34320	203880	32777	170	0	681120	8796	0	9	2	123624.77777777778	8	1	no	no	not specific	no	not specific	0	0	0	0	0	0	0	0	0	0	0	0	0	0	0	0	no	no	none	0	0
4145	PVQ	SMB	132120	149504	140160	48000	433080	152739	56	0	1440	975	443	10	3	105851.7	8	2	no	no	not specific	no	not specific	0	0	0	0	0	0	0	0	0	0	0	0	0	0	0	0	no	no	none	0	0
4147	PVQ	SMD	4560	0	0	0	64800	30749	66	0	0	0	0	4	0	25043.75	4	0	no	no	not specific	no	not specific	0	0	0	0	0	0	0	0	0	0	0	0	0	0	0	0	no	no	none	0	0
4149	PVQ	URA	0	0	0	0	0	2365	0	0	0	0	0	1	0	2365	1	0	no	no	not specific	no	not specific	0	0	0	0	0	0	0	0	0	0	0	0	0	0	0	0	no	no	none	0	0
4151	PVQ	URB	28200	0	0	0	0	33453	807	0	0	0	0	3	0	20820	3	0	no	no	not specific	no	not specific	0	0	0	0	0	0	0	0	0	0	0	0	0	0	0	0	no	no	none	0	0
4153	PVQ	URX	75120	199424	14880	52080	32040	8448	0	0	0	0	0	6	0	63665.333333333336	6	0	no	no	not specific	no	not specific	0	0	0	0	0	0	0	0	0	0	0	0	0	0	0	0	no	no	none	0	0
4155	PVQ	URY	6600	0	6600	1920	4320	2027	0	0	0	0	0	5	0	4293.4	5	0	no	no	not specific	no	not specific	0	0	0	0	0	0	0	0	0	0	0	0	0	0	0	0	no	no	none	0	0
4166	PVR	RIC	107400	608256	647280	151320	511200	0	447	4672	944880	21451	37111	10	4	303401.7	8	2	no	no	not specific	no	core	0	0	0	0	0	0	0	0	0	0	2	4	2	3	0	2	no	yes	pristi_specific	0	3
4168	PVR	RID	359160	49664	25440	0	0	0	13255	186	188880	0	360	7	3	90992.14285714286	6	1	no	no	not specific	no	not specific	0	0	0	0	0	0	0	0	0	0	0	0	0	0	0	0	no	no	none	0	0
4170	PVR	RIF	68880	219904	12480	33360	57480	0	388	170	0	0	0	7	1	56094.57142857143	7	0	no	no	not specific	no	not specific	0	0	0	0	0	0	0	0	0	0	0	0	0	0	0	0	no	no	none	0	0
4172	PVR	RIH	0	0	0	0	7320	0	0	0	0	0	0	1	0	7320	1	0	no	no	not specific	no	not specific	0	0	0	0	0	0	0	0	0	0	0	0	0	0	0	0	no	no	none	0	0
4174	PVR	RIP	76200	455424	641760	705720	2935440	161524	35678	33888	4161600	33993	38689	11	4	843628.7272727273	9	2	no	no	core	no	core	2	1	2	5	14	1	10	0	19	15	49	19	11	12.454545454545455	9	2	no	no	not specific	6.9	34
4176	PVR	RIS	0	0	86760	0	0	71976	0	0	0	3039	1242	4	2	40754.25	2	2	no	no	not specific	no	pristi_specific	0	0	0	0	0	0	0	0	0	0	11	1	2	6	0	2	no	yes	pristi_specific	0	6
4178	PVR	RIV	77280	459520	324120	618000	820920	31425	2420	3605	2337120	6483	10402	11	4	426481.36363636365	9	2	no	no	core	no	core	0	0	0	0	1	0	0	0	0	0	0	0	1	1	1	0	no	no	not specific	0.1	0
4180	PVR	RMD	155640	0	37080	171360	100560	0	2963	536	347040	12524	6910	9	4	92734.77777777778	7	2	no	no	not specific	no	core	0	0	0	0	0	0	0	0	0	0	3	4	2	3.5	0	2	no	yes	pristi_specific	0	3.5
4182	PVR	RME	0	0	0	0	0	0	0	0	0	812	0	1	1	812	0	1	no	no	not specific	no	not specific	0	0	0	0	0	0	0	0	0	0	0	0	0	0	0	0	no	no	none	0	0
4184	PVR	RMG	16200	270336	216120	7920	195600	206807	0	4934	40560	1245	7628	10	4	96735	8	2	no	no	not specific	no	core	0	0	0	0	0	0	0	0	0	0	0	0	0	0	0	0	no	no	none	0	0
4186	PVR	SAA	0	121856	0	20040	0	0	0	0	0	0	0	2	0	70948	2	0	no	no	not specific	no	not specific	0	0	0	0	0	0	0	0	0	0	0	0	0	0	0	0	no	no	none	0	0
4188	PVR	SIA	146880	6144	6600	87240	232920	135168	0	5462	660960	1969	6662	10	4	129000.5	8	2	no	no	not specific	no	core	0	0	0	0	0	0	0	0	0	0	0	0	0	0	0	0	no	no	none	0	0
4190	PVR	SIB	229920	502528	315000	54840	1216080	160511	1368	8371	1653840	17168	6795	11	4	378765.54545454547	9	2	no	no	core	no	core	0	0	0	0	1	0	0	0	0	0	0	0	1	1	1	0	no	no	not specific	0.1	0
4192	PVR	SMB	24360	92928	65880	9960	7320	0	0	1072	41280	14672	2533	9	4	28889.444444444445	7	2	no	no	not specific	no	core	0	0	0	0	0	0	0	0	0	0	3	0	1	3	0	1	no	no	not specific	0	1.5
4194	PVR	SMD	50640	1280	12720	187680	0	93603	0	1240	0	965	0	7	2	49732.57142857143	6	1	no	no	not specific	no	not specific	0	0	0	0	0	0	0	0	0	0	0	0	0	0	0	0	no	no	none	0	0
4196	PVR	URA	250320	897280	588480	200760	634320	176394	1805	5494	220320	1188	1847	11	4	270746.1818181818	9	2	no	no	core	no	core	0	0	1	0	1	0	0	0	0	0	0	0	2	1	2	0	no	no	not specific	0.2	0
4198	PVR	URB	39240	339968	14040	94800	142440	119285	0	898	201600	2240	1314	10	4	95582.5	8	2	no	no	not specific	no	core	0	0	0	0	0	0	0	0	0	0	0	0	0	0	0	0	no	no	none	0	0
4200	PVR	URX	0	172544	2520	0	75000	0	0	0	25680	3137	0	5	2	55776.2	4	1	no	no	not specific	no	not specific	0	0	0	0	0	0	0	0	0	0	0	0	0	0	0	0	no	no	none	0	0
4202	PVR	URY	176640	282880	98760	69600	400200	60487	1280	2124	931920	2843	0	10	3	202673.4	9	1	no	no	not specific	no	not specific	1	1	0	1	1	0	0	0	0	0	0	0	4	1	4	0	no	no	not specific	0.4	0
4220	PVT	RIA	1440	0	0	0	0	0	0	0	0	0	0	1	0	1440	1	0	no	no	not specific	no	not specific	0	0	0	0	0	0	0	0	0	0	0	0	0	0	0	0	no	no	none	0	0
4222	PVT	RIB	289080	241152	173400	107760	241560	1232731	2428	4087	1044720	691	513	11	4	303465.63636363635	9	2	no	no	core	no	core	0	0	0	0	0	0	0	0	0	0	3	0	1	3	0	1	no	no	not specific	0	1.5
4224	PVT	RIC	0	0	0	0	11160	0	0	0	0	0	1600	2	1	6380	1	1	no	no	not specific	no	not specific	0	0	0	0	0	0	0	0	0	0	0	0	0	0	0	0	no	no	none	0	0
4226	PVT	RID	0	133888	95880	0	0	1090467	6	2231	1680	0	0	6	2	220692	6	0	no	no	not specific	no	cel_specific	0	0	0	0	0	1	0	0	0	0	0	0	1	1	1	0	no	no	not specific	0.1	0
4228	PVT	RIG	2016720	2309632	1220280	2284440	2151360	4100996	25747	42064	5968560	5242	25854	11	4	1831899.5454545454	9	2	no	no	core	no	core	3	4	1	5	4	4	5	7	8	7	0	0	10	4.8	10	0	yes	no	cel_specific	4.8	0
4230	PVT	RIH	19560	0	254040	104280	558600	79073	821	3525	168960	1039	0	9	3	132210.88888888888	8	1	no	no	not specific	no	not specific	0	0	1	0	1	0	0	2	3	0	4	0	5	2.2	4	1	no	no	not specific	0.7	2
4232	PVT	RIM	167520	17920	117960	0	152400	128409	0	0	0	839	5457	7	2	84357.85714285714	5	2	no	no	not specific	no	pristi_specific	0	0	1	0	0	0	0	0	0	0	5	0	2	3	1	1	no	no	not specific	0.1	2.5
4234	PVT	RIP	0	0	0	0	0	0	0	0	0	0	452	1	1	452	0	1	no	no	not specific	no	not specific	0	0	0	0	0	0	0	0	0	0	0	0	0	0	0	0	no	no	none	0	0
4236	PVT	RIR	5520	0	204960	440640	106320	593049	4092	1714	24480	1320	0	9	3	153566.11111111112	8	1	no	no	not specific	no	not specific	0	0	1	1	0	1	0	0	0	0	0	0	3	1	3	0	no	no	not specific	0.3	0
4238	PVT	RIS	75360	131584	102480	77400	21600	1351	0	0	100560	36532	776	9	3	60849.22222222222	7	2	no	no	not specific	no	not specific	0	0	0	0	0	0	0	1	0	0	0	0	1	1	1	0	no	no	not specific	0.1	0
4240	PVT	RIV	107400	3584	21000	10440	140640	811683	0	4795	21600	0	1862	9	3	124778.22222222222	8	1	no	no	not specific	no	not specific	0	0	0	0	0	0	0	0	0	0	0	0	0	0	0	0	no	no	none	0	0
4242	PVT	RMD	1680	0	0	0	67800	86845	0	232	132960	0	0	5	2	57903.4	5	0	no	no	not specific	no	cel_specific	0	0	0	0	0	0	0	0	0	0	0	0	0	0	0	0	no	no	none	0	0
4244	PVT	RME	635640	947456	753360	1221840	2169840	3046009	8705	38990	2590800	2288	1001	11	4	1037811.7272727273	9	2	no	no	core	no	core	0	1	0	1	0	1	4	4	1	0	0	0	6	2	6	0	no	no	not specific	1.2	0
4246	PVT	RMG	9360	0	600	0	0	2703	0	0	3360	0	7721	5	2	4748.8	4	1	no	no	not specific	no	not specific	0	0	0	0	0	0	0	0	0	0	0	0	0	0	0	0	no	no	none	0	0
4248	PVT	SAA	15960	335616	4440	98400	5400	342650	0	0	0	127	150	8	2	100342.875	6	2	no	no	not specific	no	pristi_specific	0	1	0	1	0	0	0	0	0	0	0	0	2	1	2	0	no	no	not specific	0.2	0
4250	PVT	SIA	720	1024	172680	90480	522960	675	1149	998	12960	0	380	10	3	80402.6	9	1	no	no	not specific	no	not specific	0	0	0	0	0	0	0	0	0	0	0	0	0	0	0	0	no	no	none	0	0
4252	PVT	SIB	0	0	102840	0	159960	1013	0	0	0	0	0	3	0	87937.66666666667	3	0	no	no	not specific	no	not specific	0	0	0	0	0	0	0	0	0	0	0	0	0	0	0	0	no	no	none	0	0
4254	PVT	SMB	48000	251136	212640	186600	892200	0	0	3360	938640	1375	38	9	4	281554.3333333333	7	2	no	no	not specific	no	core	0	0	2	0	1	0	1	0	1	0	0	0	4	1.25	4	0	no	no	not specific	0.5	0
4256	PVT	SMD	2520	104448	9240	0	0	1013	0	0	0	0	1527	5	1	23749.6	4	1	no	no	not specific	no	not specific	0	0	0	0	0	0	0	0	0	0	0	0	0	0	0	0	no	no	none	0	0
4258	PVT	URA	72120	26624	54240	39480	240600	516678	1362	2468	522960	820	323	11	4	134334.0909090909	9	2	no	no	core	no	core	0	0	0	0	2	1	0	0	1	2	0	0	4	1.5	4	0	no	no	not specific	0.6	0
4260	PVT	URB	9240	13056	92160	3960	52680	57446	0	0	16560	0	0	7	1	35014.57142857143	7	0	no	no	not specific	no	not specific	0	0	1	0	0	0	0	0	0	0	0	0	1	1	1	0	no	no	not specific	0.1	0
4262	PVT	URX	48240	0	28680	2040	6840	0	0	0	0	0	25	5	1	17165	4	1	no	no	not specific	no	not specific	0	0	0	0	0	0	0	0	0	0	0	0	0	0	0	0	no	no	none	0	0
4264	PVT	URY	480360	382976	350280	422280	708480	628530	5537	4484	777600	8484	4752	11	4	343069.36363636365	9	2	no	no	core	no	core	0	0	0	0	1	0	0	0	0	1	12	0	3	4.666666666666667	2	1	no	no	not specific	0.2	6
4275	RIA	RIA	1960680	2853120	1877280	4249800	4464840	4297666	44697	80817	15303840	3970	21311	11	4	3196183.727272727	9	2	no	no	core	no	core	6	12	19	32	43	40	7	65	44	101	2	5	12	31.333333333333332	10	2	no	no	core	36.9	3.5
4277	RIA	RIB	1804080	2273792	1760280	1233120	2795040	4104375	26427	28677	4102080	25674	29768	11	4	1653028.4545454546	9	2	no	no	core	no	core	0	0	0	0	0	0	0	3	0	0	7	9	3	6.333333333333333	1	2	no	no	not specific	0.3	8
4279	RIA	RIC	275880	41472	3720	30360	3480	154429	435	349	0	5943	4004	10	3	52007.2	8	2	no	no	not specific	no	not specific	1	0	0	0	0	0	0	0	0	0	0	0	1	1	1	0	no	no	not specific	0.1	0
4282	RIA	RIF	0	0	360	0	0	112189	519	2226	60000	0	0	5	2	35058.8	5	0	no	no	not specific	no	cel_specific	0	0	0	0	0	0	0	0	0	0	0	0	0	0	0	0	no	no	none	0	0
4284	RIA	RIG	396840	579328	521160	581760	975480	923873	1906	7079	2116320	129	79	11	4	554904.9090909091	9	2	no	no	core	no	core	0	0	0	0	0	0	0	0	0	0	3	0	1	3	0	1	no	no	not specific	0	1.5
4286	RIA	RIH	1285440	1546496	1202160	1105560	3836640	5372927	47288	32635	7247760	37727	23892	11	4	1976229.5454545454	9	2	no	no	core	no	core	0	0	0	0	0	0	0	0	0	0	36	9	2	22.5	0	2	no	yes	pristi_specific	0	22.5
4288	RIA	RIM	337680	443904	282240	366480	1390800	2010960	17860	23825	3233760	40443	22942	11	4	742808.5454545454	9	2	no	no	core	no	core	0	0	0	0	0	0	0	4	0	0	2	2	3	2.6666666666666665	1	2	no	no	not specific	0.4	2
4290	RIA	RIP	0	0	0	0	0	0	0	0	0	6135	6400	2	2	6267.5	0	2	no	yes	pristi_specific	no	pristi_specific	0	0	0	0	0	0	0	0	0	0	31	14	2	22.5	0	2	no	yes	pristi_specific	0	22.5
4292	RIA	RIR	782160	705280	607320	789000	1610160	1616608	19708	16524	2304720	75867	50026	11	4	779761.1818181818	9	2	no	no	core	no	core	0	0	0	0	0	0	0	3	0	0	43	11	3	19	1	2	no	no	not specific	0.3	27
4294	RIA	RIS	64920	0	65400	43200	99000	0	0	478	0	445	349	7	3	39113.142857142855	5	2	no	no	not specific	no	not specific	0	0	0	0	0	0	0	0	0	0	0	0	0	0	0	0	no	no	none	0	0
4296	RIA	RIV	865200	1931008	1501080	1533240	2956320	2735798	17902	24113	4583040	15236	12750	11	4	1470517	9	2	no	no	core	no	core	0	1	2	2	8	9	8	17	9	13	17	0	10	8.6	9	1	no	no	not specific	6.9	8.5
4298	RIA	RMD	11864520	22228736	16447080	18723840	35949360	44334423	409161	457401	73766640	496289	375555	11	4	20459364.09090909	9	2	no	no	core	no	core	55	76	93	117	141	169	128	471	232	279	531	241	12	211.08333333333334	10	2	no	no	core	176.1	386
4300	RIA	RME	0	256	2400	55800	68280	43253	0	0	0	4549	3672	7	2	25458.571428571428	5	2	no	no	not specific	no	pristi_specific	0	0	0	0	0	0	0	0	0	0	0	0	0	0	0	0	no	no	none	0	0
4302	RIA	RMG	40680	125952	7080	55320	81600	151388	486	501	352800	3534	11768	11	4	75555.36363636363	9	2	no	no	core	no	core	0	0	0	0	0	0	0	0	0	0	29	20	2	24.5	0	2	no	yes	pristi_specific	0	24.5
4304	RIA	SAA	410880	911360	1036920	1012560	2155800	3207872	9443	44768	2486400	6795	8310	11	4	1026464.3636363636	9	2	no	no	core	no	core	0	0	0	0	0	0	0	2	0	0	0	4	2	3	1	1	no	no	not specific	0.2	2
4306	RIA	SIA	870600	1304064	1093800	1873440	3538440	2708426	22866	21077	8133600	36968	17546	11	4	1783711.5454545454	9	2	no	no	core	no	core	4	13	7	16	26	18	10	16	42	47	3	2	12	17	10	2	no	no	core	19.9	2.5
4308	RIA	SIB	213960	391168	356400	304080	901920	992469	10871	18670	1160160	6876	4783	11	4	396487	9	2	no	no	core	no	core	0	0	0	0	0	0	0	0	1	0	0	0	1	1	1	0	no	no	not specific	0.1	0
4310	RIA	SMB	376560	503296	605760	1124280	1757280	2563119	18394	24567	5523840	10529	4352	11	4	1137452.4545454546	9	2	no	no	core	no	core	0	1	0	0	0	0	2	11	5	2	0	0	5	4.2	5	0	no	no	not specific	2.1	0
4312	RIA	SMD	6491760	10301952	9573960	9418200	19172400	25070957	181055	230551	36540480	94011	98743	11	4	10652188.090909092	9	2	no	no	core	no	core	21	31	39	70	83	104	72	225	129	145	174	83	12	98	10	2	no	no	core	91.9	128.5
4314	RIA	URA	45840	93696	41280	21960	79560	200724	407	262	171360	0	0	9	2	72787.66666666667	9	0	yes	no	cel_specific	no	cel_specific	0	0	0	0	0	0	0	0	0	0	0	0	0	0	0	0	no	no	none	0	0
4316	RIA	URB	0	57856	122760	0	15000	0	717	0	6240	0	0	5	1	40514.6	5	0	no	no	not specific	no	not specific	0	0	0	0	0	0	0	0	0	0	0	0	0	0	0	0	no	no	none	0	0
4318	RIA	URX	1058400	1874176	1688640	2606640	4084800	5368872	54817	47394	7809600	13447	16781	11	4	2238506.090909091	9	2	no	no	core	no	core	0	0	0	0	0	0	0	2	0	0	24	7	3	11	1	2	no	no	not specific	0.2	15.5
4320	RIA	URY	38040	114688	143880	24120	301560	200724	507	2530	354960	399	575	11	4	107453	9	2	no	no	core	no	core	0	0	0	0	0	0	0	0	0	0	0	0	0	0	0	0	no	no	none	0	0
4337	RIB	RIB	96720	243456	265320	181080	567360	437944	5480	2729	214080	224	288	11	4	183152.81818181818	9	2	no	no	core	no	core	0	0	0	0	0	0	0	0	0	0	0	0	0	0	0	0	no	no	none	0	0
4339	RIB	RIC	0	0	0	0	0	0	0	82	0	0	0	1	1	82	1	0	no	no	not specific	no	not specific	0	0	0	0	0	0	0	0	0	0	0	0	0	0	0	0	no	no	none	0	0
4341	RIB	RID	25320	111872	543960	179520	78720	943809	1136	2214	1621440	0	3519	10	3	351151	9	1	no	no	not specific	no	not specific	0	0	0	1	0	0	0	0	0	0	0	0	1	1	1	0	no	no	not specific	0.1	0
4343	RIB	RIF	0	0	0	0	0	0	0	0	0	1855	0	1	1	1855	0	1	no	no	not specific	no	not specific	0	0	0	0	0	0	0	0	0	0	0	0	0	0	0	0	no	no	none	0	0
4345	RIB	RIG	204960	325888	420000	305640	607920	620758	7328	5223	2016720	3700	4096	11	4	411112.0909090909	9	2	no	no	core	no	core	0	0	1	0	0	1	0	6	1	3	0	0	5	2.4	5	0	no	no	not specific	1.2	0
4347	RIB	RIH	81960	417280	413160	486240	1426560	1612891	23062	20914	2445600	19500	16693	11	4	633078.1818181818	9	2	no	no	core	no	core	0	0	0	0	0	0	1	2	1	1	27	6	6	6.333333333333333	4	2	no	no	not specific	0.5	16.5
4349	RIB	RIM	695160	1220096	1345560	2250360	3126120	3466044	29989	42224	6864720	41618	24698	11	4	1736962.6363636365	9	2	no	no	core	no	core	0	1	0	0	0	1	1	1	3	0	23	0	6	5	5	1	no	no	not specific	0.7	11.5
4351	RIB	RIP	0	0	0	0	0	0	0	0	0	6566	2737	2	2	4651.5	0	2	no	yes	pristi_specific	no	pristi_specific	0	0	0	0	0	0	0	0	0	0	0	0	0	0	0	0	no	no	none	0	0
4353	RIB	RIR	27600	0	31080	8760	6720	88196	91	0	0	271	0	7	1	23245.428571428572	6	1	no	no	not specific	no	not specific	0	0	0	0	0	0	0	0	0	0	0	0	0	0	0	0	no	no	none	0	0
4355	RIB	RIS	2063160	3347712	2544960	3414720	3939480	4879225	35715	48253	12442560	77802	46570	11	4	2985468.8181818184	9	2	no	no	core	no	core	1	2	2	3	1	1	1	6	3	5	107	48	12	15	10	2	no	no	core	2.5	77.5
4357	RIB	RIV	52320	92928	85320	51360	121560	123340	993	2256	378720	457	1531	11	4	82798.63636363637	9	2	no	no	core	no	core	0	0	0	0	0	0	0	0	0	0	0	0	0	0	0	0	no	no	none	0	0
4359	RIB	RMD	414600	241664	202920	739080	503880	501472	5802	7587	2723520	5273	5582	11	4	486489.0909090909	9	2	no	no	core	no	core	0	0	0	0	2	0	0	2	0	3	0	0	3	2.3333333333333335	3	0	no	no	not specific	0.7	0
4361	RIB	RME	1594800	2307584	2085480	3938280	7831440	7707614	17287	50019	12219120	2375	2580	11	4	3432416.272727273	9	2	no	no	core	no	core	0	0	0	0	0	0	0	1	0	0	0	0	1	1	1	0	no	no	not specific	0.1	0
4363	RIB	RMG	0	0	1320	56640	0	10475	0	0	34320	0	0	4	1	25688.75	4	0	no	no	not specific	no	not specific	0	0	0	0	0	0	0	0	0	0	0	0	0	0	0	0	no	no	none	0	0
4365	RIB	SAA	9120	38144	11880	22920	33840	0	1451	205	1118160	50	757	10	4	123652.7	8	2	no	no	not specific	no	core	0	0	0	0	0	0	0	0	0	0	0	0	0	0	0	0	no	no	none	0	0
4367	RIB	SIA	164520	599808	461520	234000	848880	1062081	5398	8888	823680	2770	2801	11	4	383122.36363636365	9	2	no	no	core	no	core	0	0	0	0	0	0	0	0	0	0	0	0	0	0	0	0	no	no	none	0	0
4369	RIB	SIB	610920	1149952	794520	614520	1993680	2078205	9196	9912	3639120	11902	8544	11	4	992770.0909090909	9	2	no	no	core	no	core	0	0	0	0	0	0	0	0	0	0	0	0	0	0	0	0	no	no	none	0	0
4371	RIB	SMB	9480	0	18240	2160	189960	40211	2	4228	424320	0	0	8	2	86075.125	8	0	no	no	not specific	no	cel_specific	0	0	0	0	0	0	0	0	0	0	0	0	0	0	0	0	no	no	none	0	0
4373	RIB	SMD	1785600	2737664	2466240	2239680	5479680	5919341	29684	32767	7924560	13118	9449	11	4	2603434.8181818184	9	2	no	no	core	no	core	0	2	1	6	7	3	7	12	6	7	5	0	10	5.6	9	1	no	no	not specific	5.1	2.5
4375	RIB	URA	196320	433408	219360	105600	349320	449095	771	763	263280	10543	10829	11	4	185389.9090909091	9	2	no	no	core	no	core	0	0	0	0	0	0	0	0	0	0	0	0	0	0	0	0	no	no	none	0	0
4377	RIB	URB	0	7424	0	0	4560	0	0	0	9120	0	0	3	1	7034.666666666667	3	0	no	no	not specific	no	not specific	0	0	0	0	0	0	0	0	0	0	0	0	0	0	0	0	no	no	none	0	0
4379	RIB	URX	356760	425472	559320	438000	1701840	421385	2468	1004	1026960	15264	15159	11	4	451239.2727272727	9	2	no	no	core	no	core	0	0	0	0	0	0	0	0	0	0	5	0	1	5	0	1	no	no	not specific	0	2.5
4381	RIB	URY	1259760	2063616	1653000	1890360	3693480	5001889	60260	71292	9776400	85580	65002	11	4	2329149	9	2	no	no	core	no	core	0	0	0	2	2	0	3	5	4	5	34	18	8	9.125	6	2	no	no	not specific	2.1	26
4397	RIC	RIC	1878720	2459648	1714920	1616520	3239880	2923345	25670	29195	6523200	51414	42857	11	4	1864124.4545454546	9	2	no	no	core	no	core	0	2	1	0	0	0	0	5	1	5	4	6	7	3.4285714285714284	5	2	no	no	not specific	1.4	5
4399	RIC	RID	392760	1025024	676920	490680	983040	288245	12941	11355	1613040	0	5349	10	3	549935.4	9	1	no	no	not specific	no	not specific	0	0	0	0	0	0	0	0	0	0	0	0	0	0	0	0	no	no	none	0	0
4401	RIC	RIF	0	0	0	3720	0	23654	0	0	0	0	0	2	0	13687	2	0	no	no	not specific	no	not specific	0	0	0	0	0	0	0	0	0	0	0	0	0	0	0	0	no	no	none	0	0
4403	RIC	RIG	0	0	13080	0	3360	0	0	0	0	0	0	2	0	8220	2	0	no	no	not specific	no	not specific	0	0	0	0	0	0	0	0	0	0	0	0	0	0	0	0	no	no	none	0	0
4405	RIC	RIH	0	258560	2400	0	0	0	0	0	0	0	0	2	0	130480	2	0	no	no	not specific	no	not specific	0	0	0	0	0	0	0	0	0	0	0	0	0	0	0	0	no	no	none	0	0
4407	RIC	RIM	168840	510720	454200	573480	1746000	1504419	19010	11917	2561760	5206	7616	11	4	687560.7272727273	9	2	no	no	core	no	core	0	0	0	0	5	2	5	20	10	7	0	0	6	8.166666666666666	6	0	no	no	not specific	4.9	0
4409	RIC	RIP	0	0	99120	71400	140160	462949	2318	3044	41280	6715	8065	9	4	92783.44444444444	7	2	no	no	not specific	no	core	0	0	0	0	0	0	0	0	0	0	0	3	1	3	0	1	no	no	not specific	0	1.5
4411	RIC	RIR	0	0	0	0	3000	0	0	0	0	0	0	1	0	3000	1	0	no	no	not specific	no	not specific	0	0	0	0	0	0	0	0	0	0	0	0	0	0	0	0	no	no	none	0	0
4413	RIC	RIS	43800	178944	216120	261720	558840	367656	11583	18696	794400	0	0	9	2	272417.6666666667	9	0	yes	no	cel_specific	no	cel_specific	0	0	0	0	0	0	0	0	0	1	0	0	1	1	1	0	no	no	not specific	0.1	0
4415	RIC	RIV	829320	1101312	515400	1090440	1921320	2872657	19152	24539	5147520	795	745	11	4	1229381.8181818181	9	2	no	no	core	no	core	0	0	0	1	0	1	1	5	2	4	0	0	6	2.3333333333333335	6	0	no	no	not specific	1.4	0
4417	RIC	RMD	730800	1412352	1164840	1318680	1338960	1210088	9471	26112	2920560	32670	13172	11	4	925245.9090909091	9	2	no	no	core	no	core	1	0	0	0	2	1	0	0	0	0	2	0	4	1.5	3	1	no	no	not specific	0.4	1
4419	RIC	RME	0	0	0	0	136560	97320	669	0	0	0	0	3	0	78183	3	0	no	no	not specific	no	not specific	0	0	0	0	0	0	0	0	0	0	0	0	0	0	0	0	no	no	none	0	0
4421	RIC	RMG	267000	402688	447480	377280	1552800	2168092	13485	14109	3657840	5347	4326	11	4	810040.6363636364	9	2	no	no	core	no	core	0	0	0	0	0	0	0	1	1	0	0	0	2	1	2	0	no	no	not specific	0.2	0
4423	RIC	SAA	317760	766464	764640	129840	996120	504172	557	2618	491280	5653	11480	11	4	362780.36363636365	9	2	no	no	core	no	core	0	0	1	0	3	1	0	2	0	2	13	23	7	6.428571428571429	5	2	no	no	not specific	0.9	18
4425	RIC	SIA	1289520	2614272	1849320	2140920	5026680	4539613	41985	33229	9207120	34670	34950	11	4	2437479.909090909	9	2	no	no	core	no	core	0	0	0	0	0	0	0	0	0	0	3	0	1	3	0	1	no	no	not specific	0	1.5
4427	RIC	SIB	3399120	4074496	3416640	3555600	6900120	6160278	53983	79526	9515280	96509	108179	11	4	3396339.1818181816	9	2	no	no	core	no	core	0	1	0	0	1	1	0	0	0	0	8	5	5	3.2	3	2	no	no	not specific	0.3	6.5
4429	RIC	SMB	1245000	1960448	1576680	1807440	3354120	4358826	29189	47209	8471520	18496	19448	11	4	2080761.4545454546	9	2	no	no	core	no	core	0	0	0	4	3	2	2	9	2	5	0	0	7	3.857142857142857	7	0	no	no	not specific	2.7	0
4431	RIC	SMD	741240	3441920	2381160	1601520	4072440	6244082	52529	62761	8053680	13027	8485	11	4	2424804	9	2	no	no	core	no	core	4	10	4	10	14	23	23	47	18	23	28	3	12	17.25	10	2	no	no	core	17.6	15.5
4433	RIC	URA	219000	278784	265800	221160	298200	488629	3602	1192	252240	844	614	11	4	184551.36363636365	9	2	no	no	core	no	core	0	0	0	0	0	0	0	0	0	0	0	0	0	0	0	0	no	no	none	0	0
4435	RIC	URB	860280	1702400	1175520	1309920	3630240	5641235	48370	36527	8425200	0	0	9	2	2536632.4444444445	9	0	yes	no	cel_specific	no	cel_specific	0	0	0	0	0	1	0	4	0	2	0	0	3	2.3333333333333335	3	0	no	no	not specific	0.7	0
4437	RIC	URX	225240	212736	162480	398280	1649520	2549267	21954	19061	5280720	1880	354	11	4	956499.2727272727	9	2	no	no	core	no	core	0	0	0	0	0	0	0	0	1	1	0	3	3	1.6666666666666667	2	1	no	no	not specific	0.2	1.5
[truncated: 220 more rows]
