# Supplementary material for: Comparative connectomics of two distantly related nematode species reveals patterns of nervous system evolution
Source: Science. Author manuscript; Available in PMC 2025 Aug 7. (PMC12330220; doi:10.1126/science.adx2143)
Supplement: Data S8 [file NIHMS2101571-supplement-Data_S8.csv]

	pre	post	witvliet_7_syn	witvliet_8_syn	cel_n2u_syn	pristi_series14	pristi_series15	how_many_datasets_have_syn	sum_synaptic_weight	average_synaptic_weight	herm_conservation	pristi_conservation	species_specific
0	ADA	ADA	0.0	0.0	11.0	0.0	0.0	1	11.0	5.5	1	0	not specific
1	ADA	ADE	1.0	0.0	0.0	2.0	2.0	3	5.0	1.25	1	2	not specific
2	ADA	ADF	0.0	0.0	0.0	1.0	0.0	1	1.0	0.25	0	1	not specific
3	ADA	ADL	0.0	0.0	2.0	0.0	0.0	1	2.0	0.4	1	0	not specific
4	ADA	AIA	2.0	0.0	3.0	0.0	0.0	2	5.0	1.25	2	0	not specific
5	ADA	AIB	6.0	0.0	10.0	6.0	6.0	4	28.0	5.6	2	2	not specific
6	ADA	AIZ	0.0	0.0	0.0	3.0	0.0	1	3.0	1.5	0	1	not specific
7	ADA	ALM	0.0	0.0	0.0	3.0	0.0	1	3.0	0.6	0	1	not specific
8	ADA	ALN	0.0	0.0	0.0	7.0	0.0	1	7.0	3.5	0	1	not specific
9	ADA	ASH	0.0	0.0	2.0	0.0	0.0	1	2.0	0.6666666666666666	1	0	not specific
10	ADA	AVA	3.0	5.0	17.0	20.0	6.0	5	51.0	12.75	3	2	core
11	ADA	AVB	28.0	45.0	62.0	18.0	5.0	5	158.0	52.666666666666664	3	2	core
12	ADA	AVD	1.0	1.0	8.0	31.0	10.0	5	51.0	25.5	3	2	core
13	ADA	AVE	4.0	1.0	4.0	28.0	29.0	5	66.0	66.0	3	2	core
14	ADA	AVJ	10.0	18.0	24.0	20.0	12.0	5	84.0	28.0	3	2	core
15	ADA	AVK	0.0	0.0	0.0	2.0	0.0	1	2.0	0.6666666666666666	0	1	not specific
16	ADA	AWA	0.0	0.0	0.0	0.0	2.0	1	2.0	0.6666666666666666	0	1	not specific
17	ADA	AWB	0.0	0.0	0.0	0.0	2.0	1	2.0	0.4	0	1	not specific
18	ADA	DVA	3.0	0.0	0.0	7.0	2.0	3	12.0	2.4	1	2	not specific
19	ADA	OLQ	0.0	1.0	0.0	9.0	6.0	3	16.0	4.0	1	2	not specific
20	ADA	PVP	0.0	0.0	1.0	0.0	0.0	1	1.0	0.3333333333333333	1	0	not specific
21	ADA	PVQ	0.0	0.0	0.0	1.0	0.0	1	1.0	0.25	0	1	not specific
22	ADA	PVR	0.0	0.0	0.0	2.0	6.0	2	8.0	1.6	0	2	pristi_specific
23	ADA	RIA	0.0	0.0	0.0	15.0	14.0	2	29.0	9.666666666666666	0	2	pristi_specific
24	ADA	RIB	0.0	0.0	0.0	2.0	0.0	1	2.0	2.0	0	1	not specific
25	ADA	RIC	3.0	1.0	4.0	6.0	0.0	4	14.0	7.0	3	1	not specific
26	ADA	RIF	1.0	0.0	1.0	0.0	0.0	2	2.0	0.4	2	0	not specific
27	ADA	RIM	13.0	11.0	38.0	15.0	4.0	5	81.0	27.0	3	2	core
28	ADA	RIP	8.0	11.0	13.0	0.0	0.0	3	32.0	16.0	3	0	cel_specific
29	ADA	RIV	0.0	0.0	5.0	0.0	0.0	1	5.0	5.0	1	0	not specific
30	ADA	RMF	1.0	4.0	0.0	0.0	3.0	3	8.0	2.6666666666666665	2	1	not specific
31	ADA	RMG	0.0	0.0	0.0	1.0	0.0	1	1.0	0.5	0	1	not specific
32	ADA	SAA	1.0	1.0	0.0	0.0	0.0	2	2.0	0.5	2	0	not specific
33	ADA	SDQ	0.0	0.0	0.0	1.0	0.0	1	1.0	0.3333333333333333	0	1	not specific
34	ADA	SIB	0.0	0.0	0.0	4.0	3.0	2	7.0	2.3333333333333335	0	2	pristi_specific
35	ADA	SMD	1.0	2.0	4.0	5.0	0.0	4	12.0	6.0	3	1	not specific
36	ADA	URA	0.0	0.0	1.0	0.0	0.0	1	1.0	0.5	1	0	not specific
37	ADA	URX	2.0	0.0	3.0	0.0	0.0	2	5.0	2.5	2	0	not specific
38	ADA	URY	0.0	0.0	2.0	2.0	0.0	2	4.0	4.0	1	1	not specific
39	ADE	ADA	2.0	2.0	2.0	6.0	0.0	4	12.0	2.4	3	1	not specific
40	ADE	ADE	9.0	8.0	14.0	0.0	0.0	3	31.0	31.0	3	0	cel_specific
41	ADE	AIN	0.0	2.0	0.0	0.0	0.0	1	2.0	1.0	1	0	not specific
42	ADE	ALM	1.0	1.0	1.0	0.0	0.0	3	3.0	1.5	3	0	cel_specific
43	ADE	ALN	2.0	2.0	1.0	0.0	0.0	3	5.0	1.6666666666666667	3	0	cel_specific
44	ADE	AQR	3.0	0.0	0.0	11.0	4.0	3	18.0		1	2	not specific
45	ADE	ASI	0.0	0.0	1.0	0.0	0.0	1	1.0	0.3333333333333333	1	0	not specific
46	ADE	ASJ	1.0	0.0	0.0	0.0	0.0	1	1.0	0.3333333333333333	1	0	not specific
47	ADE	AVA	12.0	9.0	46.0	17.0	17.0	5	101.0	50.5	3	2	core
48	ADE	AVB	1.0	0.0	0.0	0.0	0.0	1	1.0	0.2	1	0	not specific
49	ADE	AVD	0.0	2.0	7.0	1.0	0.0	3	10.0	3.3333333333333335	2	1	not specific
50	ADE	AVE	1.0	1.0	7.0	0.0	0.0	3	9.0	4.5	3	0	cel_specific
51	ADE	AVH	0.0	0.0	1.0	0.0	0.0	1	1.0	0.3333333333333333	1	0	not specific
52	ADE	AVJ	0.0	0.0	1.0	0.0	0.0	1	1.0	0.3333333333333333	1	0	not specific
53	ADE	AVK	5.0	4.0	0.0	0.0	0.0	2	9.0	9.0	2	0	not specific
54	ADE	AVL	0.0	0.0	1.0	0.0	0.0	1	1.0	0.5	1	0	not specific
55	ADE	BDU	1.0	0.0	1.0	0.0	0.0	2	2.0	1.0	2	0	not specific
56	ADE	CEP	5.0	5.0	8.0	0.0	0.0	3	18.0	6.0	3	0	cel_specific
57	ADE	DVA	1.0	0.0	0.0	0.0	0.0	1	1.0	1.0	1	0	not specific
58	ADE	DVC	2.0	0.0	0.0	8.0	0.0	2	10.0	10.0	1	1	not specific
59	ADE	FLP	1.0	1.0	9.0	0.0	0.0	3	11.0	3.6666666666666665	3	0	cel_specific
60	ADE	IL1	8.0	5.0	4.0	0.0	0.0	3	17.0	5.666666666666667	3	0	cel_specific
61	ADE	IL2	3.0	4.0	6.0	0.0	0.0	3	13.0	4.333333333333333	3	0	cel_specific
62	ADE	OLL	6.0	2.0	10.0	0.0	0.0	3	18.0	6.0	3	0	cel_specific
63	ADE	PVN	1.0	0.0	0.0	0.0	0.0	1	1.0	0.2	1	0	not specific
64	ADE	PVP	1.0	0.0	0.0	4.0	0.0	2	5.0	1.25	1	1	not specific
65	ADE	PVR	0.0	2.0	0.0	0.0	0.0	1	2.0	2.0	1	0	not specific
66	ADE	PVT	0.0	2.0	0.0	0.0	0.0	1	2.0	0.6666666666666666	1	0	not specific
67	ADE	RIA	0.0	0.0	3.0	0.0	0.0	1	3.0	3.0	1	0	not specific
68	ADE	RIF	0.0	1.0	1.0	4.0	0.0	3	6.0		2	1	not specific
69	ADE	RIG	34.0	34.0	87.0	56.0	35.0	5	246.0	82.0	3	2	core
70	ADE	RIH	3.0	0.0	4.0	0.0	0.0	2	7.0		2	0	not specific
71	ADE	RIM	0.0	0.0	0.0	6.0	0.0	1	6.0	2.0	0	1	not specific
72	ADE	RIV	6.0	6.0	5.0	0.0	0.0	3	17.0	17.0	3	0	cel_specific
73	ADE	RMD	8.0	8.0	17.0	0.0	0.0	3	33.0	16.5	3	0	cel_specific
74	ADE	RME	1.0	0.0	4.0	0.0	0.0	2	5.0	2.5	2	0	not specific
75	ADE	RMF	7.0	5.0	0.0	0.0	0.0	2	12.0	4.0	2	0	not specific
76	ADE	RMG	1.0	0.0	0.0	4.0	0.0	2	5.0	1.6666666666666667	1	1	not specific
77	ADE	RMH	2.0	2.0	3.0	0.0	0.0	3	7.0	2.3333333333333335	3	0	cel_specific
78	ADE	SAA	3.0	4.0	1.0	0.0	0.0	3	8.0	8.0	3	0	cel_specific
79	ADE	SDQ	0.0	1.0	0.0	0.0	0.0	1	1.0	1.0	1	0	not specific
80	ADE	SIA	0.0	1.0	1.0	23.0	11.0	4	36.0	9.0	2	2	not specific
81	ADE	SIB	2.0	0.0	2.0	0.0	0.0	2	4.0	0.8	2	0	not specific
82	ADE	SMB	3.0	3.0	3.0	1.0	0.0	4	10.0	10.0	3	1	not specific
83	ADE	SMD	0.0	2.0	1.0	0.0	0.0	2	3.0	3.0	2	0	not specific
84	ADE	URB	1.0	1.0	3.0	0.0	0.0	3	5.0	2.5	3	0	cel_specific
85	ADE	URX	0.0	0.0	2.0	0.0	0.0	1	2.0	0.6666666666666666	1	0	not specific
86	ADE	VBn	0.0	0.0	3.0	0.0	0.0	1	3.0	1.0	1	0	not specific
87	ADF	ADA	1.0	0.0	10.0	1.0	0.0	3	12.0	6.0	2	1	not specific
88	ADF	ADF	0.0	0.0	1.0	0.0	0.0	1	1.0	1.0	1	0	not specific
89	ADF	ADL	0.0	0.0	1.0	0.0	0.0	1	1.0	1.0	1	0	not specific
90	ADF	AFD	0.0	0.0	2.0	0.0	9.0	2	11.0	11.0	1	1	not specific
91	ADF	AIA	0.0	2.0	2.0	0.0	3.0	3	7.0	3.5	2	1	not specific
92	ADF	AIB	1.0	2.0	3.0	0.0	0.0	3	6.0	3.0	3	0	cel_specific
93	ADF	AIN	0.0	0.0	0.0	1.0	0.0	1	1.0	0.3333333333333333	0	1	not specific
94	ADF	AIY	0.0	0.0	2.0	4.0	2.0	3	8.0	4.0	1	2	not specific
95	ADF	AIZ	19.0	31.0	84.0	70.0	26.0	5	230.0	76.66666666666667	3	2	core
96	ADF	ASE	2.0	0.0	0.0	0.0	0.0	1	2.0	0.4	1	0	not specific
97	ADF	ASG	1.0	0.0	0.0	0.0	0.0	1	1.0	1.0	1	0	not specific
98	ADF	ASH	0.0	1.0	10.0	0.0	0.0	2	11.0	11.0	2	0	not specific
99	ADF	AUA	13.0	3.0	21.0	18.0	3.0	5	58.0	14.5	3	2	core
100	ADF	AVH	2.0	1.0	1.0	0.0	0.0	3	4.0	2.0	3	0	cel_specific
101	ADF	AWA	0.0	0.0	1.0	1.0	3.0	3	5.0	1.25	1	2	not specific
102	ADF	AWB	2.0	2.0	6.0	7.0	0.0	4	17.0	8.5	3	1	not specific
103	ADF	AWC	0.0	0.0	3.0	0.0	0.0	1	3.0	3.0	1	0	not specific
104	ADF	BAG	0.0	1.0	6.0	0.0	0.0	2	7.0	1.4	2	0	not specific
105	ADF	OLQ	1.0	2.0	1.0	0.0	0.0	3	4.0	4.0	3	0	cel_specific
106	ADF	PVN	0.0	0.0	0.0	2.0	0.0	1	2.0	0.6666666666666666	0	1	not specific
107	ADF	PVP	0.0	0.0	1.0	0.0	0.0	1	1.0	0.5	1	0	not specific
108	ADF	PVQ	1.0	0.0	0.0	0.0	0.0	1	1.0	0.2	1	0	not specific
109	ADF	RIA	35.0	29.0	122.0	115.0	13.0	5	314.0	314.0	3	2	core
110	ADF	RIB	0.0	0.0	4.0	4.0	0.0	2	8.0	2.6666666666666665	1	1	not specific
111	ADF	RIC	1.0	0.0	0.0	0.0	0.0	1	1.0	0.25	1	0	not specific
112	ADF	RIG	9.0	7.0	29.0	0.0	0.0	3	45.0	11.25	3	0	cel_specific
113	ADF	RIH	0.0	1.0	2.0	2.0	0.0	3	5.0	5.0	2	1	not specific
114	ADF	RIP	0.0	0.0	0.0	40.0	7.0	2	47.0	47.0	0	2	pristi_specific
115	ADF	RIR	6.0	7.0	11.0	7.0	5.0	5	36.0	7.2	3	2	core
116	ADF	RIV	0.0	0.0	1.0	0.0	0.0	1	1.0	1.0	1	0	not specific
117	ADF	SIB	1.0	1.0	0.0	0.0	0.0	2	2.0	0.5	2	0	not specific
118	ADF	SMB	13.0	9.0	31.0	31.0	0.0	4	84.0	42.0	3	1	not specific
119	ADF	SMD	0.0	0.0	1.0	0.0	0.0	1	1.0	0.2	1	0	not specific
120	ADF	URX	4.0	2.0	11.0	11.0	0.0	4	28.0	9.333333333333334	3	1	not specific
121	ADF	URY	1.0	0.0	2.0	0.0	0.0	2	3.0	0.75	2	0	not specific
122	ADL	ADA	0.0	2.0	2.0	3.0	3.0	4	10.0	2.5	2	2	not specific
123	ADL	ADL	0.0	0.0	3.0	3.0	0.0	2	6.0	6.0	1	1	not specific
124	ADL	AIA	14.0	21.0	42.0	12.0	5.0	5	94.0	31.333333333333332	3	2	core
125	ADL	AIB	24.0	30.0	54.0	114.0	14.0	5	236.0	59.0	3	2	core
126	ADL	AIM	0.0	0.0	0.0	7.0	0.0	1	7.0	1.4	0	1	not specific
127	ADL	ALA	0.0	0.0	5.0	6.0	2.0	3	13.0	3.25	1	2	not specific
128	ADL	ALM	0.0	0.0	0.0	5.0	0.0	1	5.0	1.25	0	1	not specific
129	ADL	ASE	10.0	3.0	15.0	31.0	0.0	4	59.0	19.666666666666668	3	1	not specific
130	ADL	ASG	0.0	1.0	2.0	6.0	0.0	3	9.0	3.0	2	1	not specific
131	ADL	ASH	11.0	12.0	10.0	6.0	0.0	4	39.0	13.0	3	1	not specific
132	ADL	ASI	0.0	0.0	0.0	18.0	4.0	2	22.0	7.333333333333333	0	2	pristi_specific
133	ADL	ASJ	0.0	0.0	0.0	2.0	0.0	1	2.0	0.6666666666666666	0	1	not specific
134	ADL	ASK	2.0	5.0	0.0	19.0	1.0	4	27.0	9.0	2	2	not specific
135	ADL	AVA	10.0	30.0	22.0	3.0	0.0	4	65.0	21.666666666666668	3	1	not specific
136	ADL	AVB	2.0	1.0	19.0	4.0	2.0	5	28.0	7.0	3	2	core
137	ADL	AVD	14.0	26.0	48.0	9.0	2.0	5	99.0	24.75	3	2	core
138	ADL	AVE	2.0	1.0	0.0	13.0	0.0	3	16.0	8.0	2	1	not specific
139	ADL	AVH	0.0	1.0	0.0	0.0	0.0	1	1.0	1.0	1	0	not specific
140	ADL	AVJ	8.0	5.0	14.0	3.0	0.0	4	30.0	15.0	3	1	not specific
141	ADL	AWA	0.0	2.0	1.0	0.0	0.0	2	3.0	3.0	2	0	not specific
142	ADL	AWB	1.0	2.0	3.0	5.0	3.0	5	14.0	14.0	3	2	core
143	ADL	AWC	8.0	13.0	9.0	5.0	0.0	4	35.0	8.75	3	1	not specific
144	ADL	CEP	0.0	0.0	1.0	0.0	0.0	1	1.0	0.2	1	0	not specific
145	ADL	HSN	2.0	0.0	0.0	12.0	0.0	2	14.0	2.8	1	1	not specific
146	ADL	IL1	0.0	0.0	0.0	4.0	0.0	1	4.0	1.0	0	1	not specific
147	ADL	IL2	0.0	0.0	0.0	2.0	0.0	1	2.0	0.5	0	1	not specific
148	ADL	OLL	0.0	0.0	1.0	0.0	0.0	1	1.0	0.3333333333333333	1	0	not specific
149	ADL	OLQ	0.0	2.0	3.0	2.0	3.0	4	10.0	3.3333333333333335	2	2	not specific
150	ADL	PVC	0.0	2.0	3.0	0.0	0.0	2	5.0	1.0	2	0	not specific
151	ADL	PVD	0.0	0.0	0.0	3.0	5.0	2	8.0	4.0	0	2	pristi_specific
152	ADL	PVN	1.0	0.0	0.0	8.0	0.0	2	9.0	4.5	1	1	not specific
153	ADL	PVP	1.0	0.0	0.0	1.0	0.0	2	2.0	0.5	1	1	not specific
154	ADL	PVQ	2.0	0.0	0.0	1.0	0.0	2	3.0	0.75	1	1	not specific
155	ADL	RIA	0.0	0.0	1.0	0.0	0.0	1	1.0		1	0	not specific
156	ADL	RIC	0.0	0.0	6.0	0.0	0.0	1	6.0	3.0	1	0	not specific
157	ADL	RIF	0.0	0.0	2.0	0.0	0.0	1	2.0	2.0	1	0	not specific
158	ADL	RIG	0.0	0.0	1.0	0.0	0.0	1	1.0	0.25	1	0	not specific
159	ADL	RIP	0.0	0.0	5.0	0.0	0.0	1	5.0	1.0	1	0	not specific
160	ADL	RIR	0.0	0.0	1.0	0.0	0.0	1	1.0	0.5	1	0	not specific
161	ADL	RMG	0.0	0.0	0.0	6.0	3.0	2	9.0	2.25	0	2	pristi_specific
162	ADL	SIB	2.0	0.0	1.0	0.0	0.0	2	3.0	0.6	2	0	not specific
163	ADL	SMB	6.0	10.0	10.0	5.0	0.0	4	31.0	10.333333333333334	3	1	not specific
164	ADL	SMD	0.0	0.0	0.0	2.0	5.0	2	7.0	2.3333333333333335	0	2	pristi_specific
165	ADL	URB	0.0	0.0	6.0	0.0	0.0	1	6.0	2.0	1	0	not specific
166	ADL	URX	0.0	0.0	7.0	0.0	0.0	1	7.0	1.4	1	0	not specific
167	ADL	URY	0.0	1.0	0.0	0.0	4.0	2	5.0	1.6666666666666667	1	1	not specific
168	AFD	ADF	0.0	0.0	0.0	2.0	0.0	1	2.0	0.5	0	1	not specific
169	AFD	AFD	0.0	0.0	2.0	0.0	0.0	1	2.0	0.6666666666666666	1	0	not specific
170	AFD	AIB	0.0	0.0	1.0	1.0	2.0	3	4.0	4.0	1	2	not specific
171	AFD	AIN	0.0	1.0	3.0	6.0	0.0	3	10.0	2.5	2	1	not specific
172	AFD	AIY	27.0	20.0	56.0	116.0	26.0	5	245.0	122.5	3	2	core
173	AFD	AIZ	0.0	1.0	0.0	1.0	0.0	2	2.0	0.4	1	1	not specific
174	AFD	ASE	2.0	1.0	7.0	4.0	0.0	4	14.0	4.666666666666667	3	1	not specific
175	AFD	ASH	0.0	0.0	0.0	8.0	0.0	1	8.0	2.0	0	1	not specific
176	AFD	AUA	0.0	0.0	0.0	4.0	0.0	1	4.0	0.8	0	1	not specific
177	AFD	AWB	0.0	1.0	4.0	0.0	0.0	2	5.0	1.25	2	0	not specific
178	AFD	AWC	0.0	0.0	0.0	2.0	0.0	1	2.0	0.6666666666666666	0	1	not specific
179	AFD	BAG	0.0	3.0	0.0	0.0	0.0	1	3.0	0.75	1	0	not specific
180	AFD	PVP	0.0	0.0	0.0	0.0	2.0	1	2.0	0.6666666666666666	0	1	not specific
181	AFD	SIB	0.0	0.0	0.0	4.0	2.0	2	6.0	6.0	0	2	pristi_specific
182	AIA	ADA	4.0	5.0	8.0	0.0	0.0	3	17.0	17.0	3	0	cel_specific
183	AIA	ADF	0.0	0.0	2.0	0.0	0.0	1	2.0	0.6666666666666666	1	0	not specific
184	AIA	ADL	2.0	7.0	11.0	6.0	0.0	4	26.0	26.0	3	1	not specific
185	AIA	AIA	0.0	0.0	1.0	5.0	0.0	2	6.0	3.0	1	1	not specific
186	AIA	AIB	25.0	34.0	99.0	63.0	19.0	5	240.0	48.0	3	2	core
187	AIA	AIM	0.0	0.0	6.0	4.0	0.0	2	10.0	5.0	1	1	not specific
188	AIA	AIY	0.0	0.0	0.0	0.0	8.0	1	8.0	2.0	0	1	not specific
189	AIA	AIZ	0.0	0.0	6.0	0.0	0.0	1	6.0	2.0	1	0	not specific
190	AIA	ASE	2.0	1.0	20.0	17.0	0.0	4	40.0	20.0	3	1	not specific
191	AIA	ASG	2.0	3.0	6.0	2.0	0.0	4	13.0	3.25	3	1	not specific
192	AIA	ASH	1.0	0.0	1.0	38.0	17.0	4	57.0	19.0	2	2	not specific
193	AIA	ASI	2.0	1.0	2.0	3.0	0.0	4	8.0	2.6666666666666665	3	1	not specific
194	AIA	ASJ	0.0	0.0	4.0	0.0	0.0	1	4.0	0.8	1	0	not specific
195	AIA	ASK	5.0	3.0	10.0	19.0	0.0	4	37.0	12.333333333333334	3	1	not specific
196	AIA	AWA	1.0	0.0	4.0	1.0	0.0	3	6.0	2.0	2	1	not specific
197	AIA	AWB	0.0	0.0	0.0	2.0	0.0	1	2.0	0.4	0	1	not specific
198	AIA	AWC	13.0	21.0	19.0	2.0	3.0	5	58.0	14.5	3	2	core
199	AIA	HSN	2.0	0.0	0.0	0.0	0.0	1	2.0	2.0	1	0	not specific
200	AIA	PVQ	0.0	1.0	1.0	0.0	0.0	2	2.0	1.0	2	0	not specific
201	AIA	RIF	3.0	3.0	51.0	0.0	0.0	3	57.0	14.25	3	0	cel_specific
202	AIA	RIR	0.0	0.0	2.0	0.0	0.0	1	2.0	0.4	1	0	not specific
203	AIA	RMG	0.0	0.0	2.0	0.0	0.0	1	2.0	0.6666666666666666	1	0	not specific
204	AIB	ADA	2.0	0.0	0.0	0.0	0.0	1	2.0	1.0	1	0	not specific
205	AIB	ADL	0.0	1.0	1.0	0.0	0.0	2	2.0	0.6666666666666666	2	0	not specific
206	AIB	AIA	0.0	1.0	1.0	3.0	0.0	3	5.0	5.0	2	1	not specific
207	AIB	AIB	0.0	2.0	2.0	4.0	0.0	3	8.0	2.6666666666666665	2	1	not specific
208	AIB	AIY	0.0	1.0	1.0	0.0	0.0	2	2.0	0.4	2	0	not specific
209	AIB	AIZ	0.0	2.0	7.0	1.0	0.0	3	10.0	2.0	2	1	not specific
210	AIB	AQR	1.0	0.0	1.0	0.0	0.0	2	2.0	0.5	2	0	not specific
211	AIB	ASE	0.0	0.0	0.0	2.0	0.0	1	2.0	1.0	0	1	not specific
212	AIB	ASH	0.0	0.0	6.0	8.0	0.0	2	14.0	4.666666666666667	1	1	not specific
213	AIB	ASK	0.0	0.0	0.0	1.0	0.0	1	1.0	0.3333333333333333	0	1	not specific
214	AIB	AUA	1.0	4.0	1.0	0.0	0.0	3	6.0	2.0	3	0	cel_specific
215	AIB	AVA	9.0	7.0	9.0	20.0	3.0	5	48.0	12.0	3	2	core
216	AIB	AVB	17.0	14.0	39.0	37.0	3.0	5	110.0	36.666666666666664	3	2	core
217	AIB	AVD	0.0	0.0	0.0	2.0	0.0	1	2.0	1.0	0	1	not specific
218	AIB	AVE	2.0	3.0	5.0	9.0	0.0	4	19.0	3.8	3	1	not specific
219	AIB	AVK	0.0	1.0	0.0	2.0	0.0	2	3.0	0.75	1	1	not specific
220	AIB	AWC	0.0	0.0	1.0	0.0	0.0	1	1.0	1.0	1	0	not specific
221	AIB	BAG	1.0	2.0	0.0	0.0	0.0	2	3.0	1.0	2	0	not specific
222	AIB	DVA	2.0	1.0	1.0	0.0	0.0	3	4.0	4.0	3	0	cel_specific
223	AIB	DVC	1.0	0.0	0.0	0.0	0.0	1	1.0	0.3333333333333333	1	0	not specific
224	AIB	FLP	0.0	0.0	1.0	0.0	0.0	1	1.0	0.3333333333333333	1	0	not specific
225	AIB	IL2	0.0	0.0	0.0	0.0	2.0	1	2.0	1.0	0	1	not specific
226	AIB	PVT	0.0	0.0	0.0	2.0	0.0	1	2.0	0.6666666666666666	0	1	not specific
227	AIB	RIA	1.0	1.0	3.0	0.0	0.0	3	5.0	1.6666666666666667	3	0	cel_specific
228	AIB	RIB	15.0	22.0	27.0	10.0	2.0	5	76.0	76.0	3	2	core
229	AIB	RIC	0.0	0.0	1.0	0.0	0.0	1	1.0	0.5	1	0	not specific
230	AIB	RIF	0.0	0.0	1.0	0.0	0.0	1	1.0	0.25	1	0	not specific
231	AIB	RIG	1.0	4.0	6.0	0.0	0.0	3	11.0	3.6666666666666665	3	0	cel_specific
232	AIB	RIM	53.0	43.0	114.0	89.0	21.0	5	320.0	160.0	3	2	core
233	AIB	RIV	1.0	1.0	0.0	0.0	0.0	2	2.0		2	0	not specific
234	AIB	RMF	2.0	4.0	7.0	0.0	0.0	3	13.0		3	0	cel_specific
235	AIB	RMH	0.0	0.0	0.0	3.0	0.0	1	3.0	1.0	0	1	not specific
236	AIB	SAA	10.0	9.0	22.0	6.0	0.0	4	47.0	47.0	3	1	not specific
237	AIB	SIA	1.0	0.0	5.0	2.0	0.0	3	8.0	4.0	2	1	not specific
238	AIB	SIB	1.0	1.0	4.0	2.0	0.0	4	8.0	4.0	3	1	not specific
239	AIB	SMD	24.0	24.0	44.0	61.0	24.0	5	177.0	177.0	3	2	core
240	AIB	URA	0.0	0.0	0.0	1.0	0.0	1	1.0	1.0	0	1	not specific
241	AIB	URY	0.0	0.0	0.0	5.0	0.0	1	5.0	5.0	0	1	not specific
242	AIB	VBn	0.0	0.0	3.0	0.0	0.0	1	3.0	0.75	1	0	not specific
243	AIM	ADA	1.0	2.0	0.0	0.0	0.0	2	3.0	1.0	2	0	not specific
244	AIM	ADF	0.0	0.0	2.0	0.0	0.0	1	2.0	1.0	1	0	not specific
245	AIM	ADL	0.0	0.0	0.0	3.0	0.0	1	3.0	3.0	0	1	not specific
246	AIM	AIA	15.0	19.0	24.0	0.0	0.0	3	58.0	29.0	3	0	cel_specific
247	AIM	AIB	0.0	0.0	0.0	3.0	4.0	2	7.0	2.3333333333333335	0	2	pristi_specific
248	AIM	AIM	2.0	1.0	1.0	0.0	0.0	3	4.0	2.0	3	0	cel_specific
249	AIM	AIY	1.0	0.0	0.0	0.0	0.0	1	1.0	0.3333333333333333	1	0	not specific
250	AIM	AIZ	1.0	3.0	0.0	0.0	0.0	2	4.0	1.3333333333333333	2	0	not specific
251	AIM	ALA	0.0	0.0	2.0	0.0	0.0	1	2.0	0.4	1	0	not specific
252	AIM	ALM	1.0	2.0	1.0	0.0	0.0	3	4.0	0.8	3	0	cel_specific
253	AIM	ASG	13.0	14.0	16.0	0.0	0.0	3	43.0	14.333333333333334	3	0	cel_specific
254	AIM	ASH	4.0	2.0	0.0	4.0	0.0	3	10.0		2	1	not specific
255	AIM	ASJ	1.0	4.0	6.0	2.0	0.0	4	13.0		3	1	not specific
256	AIM	ASK	6.0	8.0	11.0	3.0	0.0	4	28.0	14.0	3	1	not specific
257	AIM	AVA	1.0	1.0	1.0	0.0	0.0	3	3.0	3.0	3	0	cel_specific
258	AIM	AVB	3.0	3.0	0.0	0.0	0.0	2	6.0	6.0	2	0	not specific
259	AIM	AVD	2.0	3.0	3.0	0.0	0.0	3	8.0	8.0	3	0	cel_specific
260	AIM	AVF	10.0	8.0	16.0	11.0	6.0	5	51.0	17.0	3	2	core
261	AIM	AVH	0.0	0.0	5.0	0.0	0.0	1	5.0	1.6666666666666667	1	0	not specific
262	AIM	AVJ	1.0	2.0	2.0	0.0	0.0	3	5.0	2.5	3	0	cel_specific
263	AIM	AWB	2.0	2.0	0.0	0.0	0.0	2	4.0	1.3333333333333333	2	0	not specific
264	AIM	BDU	0.0	0.0	2.0	0.0	0.0	1	2.0	0.6666666666666666	1	0	not specific
265	AIM	CEP	1.0	1.0	4.0	12.0	8.0	5	26.0	8.666666666666666	3	2	core
266	AIM	HSN	3.0	0.0	6.0	0.0	0.0	2	9.0	2.25	2	0	not specific
267	AIM	OLQ	0.0	0.0	1.0	0.0	2.0	2	3.0	0.6	1	1	not specific
268	AIM	PVN	2.0	0.0	1.0	2.0	0.0	3	5.0	1.25	2	1	not specific
269	AIM	PVQ	0.0	0.0	1.0	1.0	2.0	3	4.0		1	2	not specific
270	AIM	RIC	1.0	0.0	0.0	0.0	0.0	1	1.0		1	0	not specific
271	AIM	RID	2.0	0.0	3.0	0.0	0.0	2	5.0	2.5	2	0	not specific
272	AIM	RIF	2.0	4.0	5.0	6.0	0.0	4	17.0	8.5	3	1	not specific
273	AIM	RMD	0.0	0.0	1.0	0.0	0.0	1	1.0	0.3333333333333333	1	0	not specific
274	AIM	RMG	1.0	0.0	8.0	1.0	0.0	3	10.0	2.5	2	1	not specific
275	AIM	SDQ	1.0	0.0	0.0	0.0	0.0	1	1.0	0.5	1	0	not specific
276	AIM	SIA	1.0	1.0	0.0	0.0	0.0	2	2.0	2.0	2	0	not specific
277	AIM	SIB	0.0	1.0	0.0	0.0	0.0	1	1.0	0.3333333333333333	1	0	not specific
278	AIM	SMB	2.0	2.0	4.0	1.0	2.0	5	11.0	5.5	3	2	core
279	AIM	URX	1.0	0.0	6.0	1.0	1.0	4	9.0	3.0	2	2	not specific
280	AIN	ADF	0.0	0.0	0.0	1.0	3.0	2	4.0	1.0	0	2	pristi_specific
281	AIN	AFD	16.0	17.0	22.0	0.0	0.0	3	55.0	13.75	3	0	cel_specific
282	AIN	AIA	0.0	1.0	3.0	0.0	0.0	2	4.0	4.0	2	0	not specific
283	AIN	AIB	4.0	2.0	2.0	17.0	6.0	5	31.0	6.2	3	2	core
284	AIN	AIN	0.0	1.0	2.0	0.0	0.0	2	3.0		2	0	not specific
285	AIN	AIY	0.0	1.0	0.0	1.0	0.0	2	2.0		1	1	not specific
286	AIN	AIZ	0.0	0.0	0.0	7.0	3.0	2	10.0	5.0	0	2	pristi_specific
287	AIN	ASE	3.0	3.0	5.0	0.0	3.0	4	14.0	2.8	3	1	not specific
288	AIN	ASG	0.0	0.0	2.0	0.0	0.0	1	2.0	0.5	1	0	not specific
289	AIN	ASI	0.0	0.0	11.0	0.0	0.0	1	11.0	3.6666666666666665	1	0	not specific
290	AIN	AUA	7.0	5.0	5.0	9.0	6.0	5	32.0	32.0	3	2	core
291	AIN	AVA	0.0	1.0	0.0	0.0	0.0	1	1.0	0.5	1	0	not specific
292	AIN	AWA	0.0	0.0	0.0	10.0	3.0	2	13.0	2.6	0	2	pristi_specific
293	AIN	AWC	1.0	0.0	2.0	0.0	0.0	2	3.0	1.0	2	0	not specific
294	AIN	BAG	19.0	16.0	14.0	12.0	2.0	5	63.0	12.6	3	2	core
295	AIN	CEP	3.0	5.0	2.0	0.0	0.0	3	10.0	2.0	3	0	cel_specific
296	AIN	RIA	1.0	0.0	0.0	6.0	0.0	2	7.0	2.3333333333333335	1	1	not specific
297	AIN	RIB	15.0	13.0	13.0	22.0	9.0	5	72.0	18.0	3	2	core
298	AIN	RID	1.0	5.0	4.0	0.0	0.0	3	10.0	5.0	3	0	cel_specific
299	AIN	RIM	4.0	2.0	0.0	0.0	0.0	2	6.0	3.0	2	0	not specific
300	AIN	RMD	0.0	0.0	3.0	0.0	0.0	1	3.0	0.6	1	0	not specific
301	AIN	RMF	0.0	2.0	1.0	0.0	0.0	2	3.0	0.75	2	0	not specific
302	AIN	SAA	0.0	0.0	3.0	0.0	0.0	1	3.0	0.75	1	0	not specific
303	AIN	URX	1.0	0.0	4.0	0.0	0.0	2	5.0	5.0	2	0	not specific
304	AIY	ADF	2.0	1.0	1.0	12.0	0.0	4	16.0	8.0	3	1	not specific
305	AIY	AFD	2.0	1.0	3.0	1.0	0.0	4	7.0	1.4	3	1	not specific
306	AIY	AIB	1.0	2.0	3.0	8.0	0.0	4	14.0	2.8	3	1	not specific
307	AIY	AIN	0.0	0.0	1.0	0.0	0.0	1	1.0	1.0	1	0	not specific
308	AIY	AIY	1.0	0.0	12.0	0.0	0.0	2	13.0	4.333333333333333	2	0	not specific
309	AIY	AIZ	26.0	23.0	219.0	145.0	57.0	5	470.0	156.66666666666666	3	2	core
310	AIY	ASE	4.0	3.0	7.0	9.0	0.0	4	23.0	5.75	3	1	not specific
311	AIY	ASG	0.0	0.0	2.0	0.0	0.0	1	2.0	0.4	1	0	not specific
312	AIY	ASH	0.0	0.0	0.0	1.0	0.0	1	1.0	0.25	0	1	not specific
313	AIY	AUA	0.0	3.0	0.0	0.0	0.0	1	3.0	1.0	1	0	not specific
314	AIY	AVB	0.0	1.0	0.0	0.0	0.0	1	1.0	0.3333333333333333	1	0	not specific
315	AIY	AWA	1.0	3.0	25.0	4.0	0.0	4	33.0	16.5	3	1	not specific
316	AIY	AWB	0.0	2.0	1.0	1.0	0.0	3	4.0	2.0	2	1	not specific
317	AIY	AWC	1.0	0.0	8.0	0.0	0.0	2	9.0	4.5	2	0	not specific
318	AIY	BAG	1.0	3.0	1.0	0.0	0.0	3	5.0	1.25	3	0	cel_specific
319	AIY	HSN	0.0	0.0	1.0	0.0	0.0	1	1.0	0.2	1	0	not specific
320	AIY	RIA	11.0	6.0	167.0	104.0	45.0	5	333.0	83.25	3	2	core
321	AIY	RIB	12.0	12.0	168.0	115.0	46.0	5	353.0	88.25	3	2	core
322	AIY	RIH	0.0	0.0	1.0	2.0	0.0	2	3.0	1.5	1	1	not specific
323	AIY	RIM	0.0	1.0	0.0	0.0	0.0	1	1.0	1.0	1	0	not specific
324	AIY	RIR	1.0	0.0	1.0	0.0	0.0	2	2.0	0.6666666666666666	2	0	not specific
325	AIY	RIV	0.0	0.0	1.0	0.0	0.0	1	1.0	0.2	1	0	not specific
326	AIZ	ADA	0.0	0.0	0.0	2.0	0.0	1	2.0	0.5	0	1	not specific
327	AIZ	ADF	1.0	0.0	2.0	2.0	0.0	3	5.0	1.25	2	1	not specific
328	AIZ	AFD	1.0	0.0	1.0	0.0	0.0	2	2.0	0.6666666666666666	2	0	not specific
329	AIZ	AIA	10.0	22.0	17.0	0.0	0.0	3	49.0	16.333333333333332	3	0	cel_specific
330	AIZ	AIB	46.0	74.0	116.0	102.0	22.0	5	360.0	360.0	3	2	core
331	AIZ	AIY	0.0	1.0	0.0	3.0	0.0	2	4.0	2.0	1	1	not specific
332	AIZ	AIZ	0.0	1.0	0.0	6.0	11.0	3	18.0	9.0	1	2	not specific
333	AIZ	ASE	3.0	3.0	6.0	6.0	0.0	4	18.0	9.0	3	1	not specific
334	AIZ	ASG	0.0	1.0	0.0	0.0	0.0	1	1.0	0.2	1	0	not specific
335	AIZ	AUA	0.0	0.0	0.0	8.0	0.0	1	8.0	1.6	0	1	not specific
336	AIZ	AVA	0.0	1.0	0.0	10.0	0.0	2	11.0	11.0	1	1	not specific
337	AIZ	AVD	0.0	1.0	0.0	0.0	0.0	1	1.0	0.2	1	0	not specific
338	AIZ	AVE	24.0	20.0	58.0	0.0	0.0	3	102.0	20.4	3	0	cel_specific
339	AIZ	AVK	0.0	0.0	4.0	6.0	2.0	3	12.0	3.0	1	2	not specific
340	AIZ	AWA	2.0	1.0	1.0	2.0	0.0	4	6.0	1.2	3	1	not specific
341	AIZ	AWB	1.0	2.0	0.0	1.0	0.0	3	4.0	0.8	2	1	not specific
342	AIZ	AWC	3.0	3.0	4.0	0.0	0.0	3	10.0	10.0	3	0	cel_specific
343	AIZ	BAG	2.0	2.0	0.0	0.0	0.0	2	4.0		2	0	not specific
344	AIZ	DVA	1.0	1.0	4.0	0.0	0.0	3	6.0		3	0	cel_specific
345	AIZ	RIA	24.0	20.0	58.0	51.0	3.0	5	156.0	156.0	3	2	core
346	AIZ	RIB	0.0	0.0	0.0	1.0	0.0	1	1.0	0.25	0	1	not specific
347	AIZ	RIC	0.0	0.0	11.0	0.0	0.0	1	11.0	3.6666666666666665	1	0	not specific
348	AIZ	RID	0.0	1.0	0.0	0.0	0.0	1	1.0	0.25	1	0	not specific
349	AIZ	RIG	0.0	0.0	4.0	2.0	2.0	3	8.0	1.6	1	2	not specific
350	AIZ	RIH	0.0	1.0	0.0	0.0	0.0	1	1.0	1.0	1	0	not specific
351	AIZ	RIM	24.0	41.0	69.0	76.0	26.0	5	236.0	78.66666666666667	3	2	core
352	AIZ	RIP	0.0	0.0	0.0	1.0	0.0	1	1.0	1.0	0	1	not specific
353	AIZ	RIR	0.0	0.0	0.0	63.0	6.0	2	69.0	34.5	0	2	pristi_specific
354	AIZ	SDQ	0.0	0.0	0.0	3.0	0.0	1	3.0	1.5	0	1	not specific
355	AIZ	SIA	0.0	0.0	1.0	1.0	0.0	2	2.0	2.0	1	1	not specific
356	AIZ	SMB	56.0	48.0	95.0	110.0	25.0	5	334.0	167.0	3	2	core
357	AIZ	SMD	0.0	0.0	7.0	0.0	0.0	1	7.0	1.75	1	0	not specific
358	AIZ	URY	1.0	0.0	3.0	9.0	0.0	3	13.0	4.333333333333333	2	1	not specific
359	AIZ	VBn	0.0	0.0	1.0	0.0	0.0	1	1.0	0.3333333333333333	1	0	not specific
360	ALA	ADL	1.0	1.0	0.0	12.0	3.0	4	17.0	5.666666666666667	2	2	not specific
361	ALA	AIM	0.0	0.0	0.0	0.0	6.0	1	6.0	1.2	0	1	not specific
362	ALA	ASG	0.0	0.0	0.0	4.0	0.0	1	4.0	2.0	0	1	not specific
363	ALA	ASJ	0.0	0.0	4.0	0.0	0.0	1	4.0	4.0	1	0	not specific
364	ALA	AVA	0.0	1.0	0.0	0.0	0.0	1	1.0	0.5	1	0	not specific
365	ALA	AVD	0.0	0.0	1.0	0.0	0.0	1	1.0	0.5	1	0	not specific
366	ALA	AVE	7.0	5.0	12.0	16.0	9.0	5	49.0	16.333333333333332	3	2	core
367	ALA	BDU	1.0	0.0	0.0	0.0	0.0	1	1.0	0.25	1	0	not specific
368	ALA	CAN	0.0	0.0	0.0	11.0	0.0	1	11.0	2.75	0	1	not specific
369	ALA	PVN	1.0	0.0	0.0	0.0	0.0	1	1.0	0.5	1	0	not specific
370	ALA	PVQ	0.0	0.0	0.0	4.0	0.0	1	4.0		0	1	not specific
371	ALA	RIA	0.0	0.0	2.0	0.0	0.0	1	2.0	2.0	1	0	not specific
372	ALA	RMD	0.0	0.0	3.0	0.0	0.0	1	3.0	3.0	1	0	not specific
373	ALM	ADE	0.0	2.0	0.0	22.0	19.0	3	43.0	43.0	1	2	not specific
374	ALM	AIM	0.0	0.0	1.0	0.0	0.0	1	1.0	1.0	1	0	not specific
375	ALM	AIN	0.0	0.0	0.0	0.0	3.0	1	3.0	1.0	0	1	not specific
376	ALM	AIY	0.0	0.0	0.0	3.0	0.0	1	3.0	0.75	0	1	not specific
377	ALM	ALM	0.0	0.0	1.0	6.0	16.0	3	23.0	11.5	1	2	not specific
378	ALM	ALN	1.0	0.0	0.0	0.0	0.0	1	1.0	0.3333333333333333	1	0	not specific
379	ALM	AVB	1.0	0.0	0.0	36.0	19.0	3	56.0	56.0	1	2	not specific
380	ALM	AVD	1.0	5.0	3.0	3.0	12.0	5	24.0	24.0	3	2	core
381	ALM	AVE	0.0	0.0	3.0	0.0	0.0	1	3.0	3.0	1	0	not specific
382	ALM	AVJ	0.0	0.0	0.0	2.0	3.0	2	5.0	1.25	0	2	pristi_specific
383	ALM	AVM	0.0	1.0	0.0	0.0	0.0	1	1.0	0.2	1	0	not specific
384	ALM	AWB	0.0	0.0	0.0	6.0	0.0	1	6.0	2.0	0	1	not specific
385	ALM	BDU	16.0	15.0	29.0	0.0	2.0	4	62.0	20.666666666666668	3	1	not specific
386	ALM	CEP	14.0	17.0	9.0	0.0	4.0	4	44.0	14.666666666666666	3	1	not specific
387	ALM	PVC	12.0	17.0	25.0	61.0	15.0	5	130.0	130.0	3	2	core
388	ALM	PVN	2.0	2.0	0.0	22.0	11.0	4	37.0	12.333333333333334	2	2	not specific
389	ALM	PVP	0.0	0.0	0.0	6.0	0.0	1	6.0	2.0	0	1	not specific
390	ALM	PVR	2.0	0.0	0.0	0.0	5.0	2	7.0	1.75	1	1	not specific
391	ALM	RIC	0.0	0.0	5.0	0.0	0.0	1	5.0	1.6666666666666667	1	0	not specific
392	ALM	RID	0.0	1.0	0.0	0.0	0.0	1	1.0	0.2	1	0	not specific
393	ALM	RIF	0.0	2.0	2.0	5.0	0.0	3	9.0	1.8	2	1	not specific
394	ALM	RIH	0.0	0.0	0.0	0.0	1.0	1	1.0	0.25	0	1	not specific
395	ALM	RIS	0.0	0.0	0.0	2.0	0.0	1	2.0	0.5	0	1	not specific
396	ALM	RMD	1.0	0.0	2.0	0.0	0.0	2	3.0	3.0	2	0	not specific
397	ALM	RMG	0.0	0.0	3.0	0.0	0.0	1	3.0	1.5	1	0	not specific
398	ALM	SDQ	1.0	0.0	2.0	0.0	0.0	2	3.0	1.0	2	0	not specific
399	ALM	SIA	0.0	0.0	1.0	0.0	0.0	1	1.0	0.3333333333333333	1	0	not specific
400	ALM	SIB	0.0	0.0	0.0	0.0	3.0	1	3.0	0.75	0	1	not specific
401	ALM	SMB	1.0	0.0	2.0	0.0	0.0	2	3.0	3.0	2	0	not specific
402	ALM	SMD	0.0	0.0	1.0	0.0	0.0	1	1.0	0.25	1	0	not specific
403	ALM	URB	0.0	0.0	1.0	0.0	0.0	1	1.0	0.3333333333333333	1	0	not specific
404	ALN	ADE	0.0	1.0	1.0	0.0	0.0	2	2.0	1.0	2	0	not specific
405	ALN	AIB	0.0	0.0	0.0	0.0	2.0	1	2.0	0.4	0	1	not specific
406	ALN	AVA	0.0	2.0	6.0	3.0	0.0	3	11.0	2.75	2	1	not specific
407	ALN	IL1	0.0	0.0	0.0	2.0	0.0	1	2.0	0.6666666666666666	0	1	not specific
408	ALN	RIA	1.0	1.0	1.0	0.0	0.0	3	3.0	1.0	3	0	cel_specific
409	ALN	RIG	1.0	0.0	0.0	0.0	0.0	1	1.0	0.25	1	0	not specific
410	ALN	RIM	0.0	0.0	5.0	0.0	0.0	1	5.0	1.6666666666666667	1	0	not specific
411	ALN	RIV	4.0	1.0	0.0	0.0	0.0	2	5.0	1.25	2	0	not specific
412	ALN	RMD	0.0	0.0	1.0	0.0	0.0	1	1.0	0.25	1	0	not specific
413	ALN	RMG	2.0	1.0	1.0	1.0	6.0	5	11.0	2.2	3	2	core
414	ALN	RMH	1.0	0.0	1.0	0.0	0.0	2	2.0	0.5	2	0	not specific
415	ALN	SAA	21.0	19.0	18.0	3.0	6.0	5	67.0	16.75	3	2	core
416	ALN	SIA	0.0	0.0	1.0	0.0	0.0	1	1.0	1.0	1	0	not specific
417	ALN	SIB	0.0	0.0	0.0	2.0	0.0	1	2.0	1.0	0	1	not specific
418	ALN	SMB	8.0	8.0	11.0	9.0	8.0	5	44.0	44.0	3	2	core
419	ALN	SMD	4.0	3.0	3.0	0.0	2.0	4	12.0	4.0	3	1	not specific
420	AQR	ADE	1.0	0.0	0.0	0.0	0.0	1	1.0	0.25	1	0	not specific
421	AQR	AIB	1.0	1.0	0.0	2.0	0.0	3	4.0	2.0	2	1	not specific
422	AQR	ALN	0.0	0.0	0.0	0.0	1.0	1	1.0	0.3333333333333333	0	1	not specific
423	AQR	AUA	0.0	1.0	0.0	0.0	0.0	1	1.0	1.0	1	0	not specific
424	AQR	AVA	8.0	13.0	10.0	10.0	4.0	5	45.0	45.0	3	2	core
425	AQR	AVB	11.0	5.0	20.0	0.0	0.0	3	36.0	36.0	3	0	cel_specific
426	AQR	AVD	2.0	3.0	6.0	0.0	0.0	3	11.0	11.0	3	0	cel_specific
427	AQR	AVE	0.0	0.0	0.0	2.0	4.0	2	6.0	1.2	0	2	pristi_specific
428	AQR	AVH	1.0	0.0	0.0	0.0	0.0	1	1.0	0.25	1	0	not specific
429	AQR	AVJ	0.0	0.0	3.0	0.0	0.0	1	3.0	1.0	1	0	not specific
430	AQR	AVK	0.0	0.0	0.0	8.0	0.0	1	8.0	1.6	0	1	not specific
431	AQR	BAG	8.0	11.0	13.0	0.0	0.0	3	32.0	8.0	3	0	cel_specific
432	AQR	DVA	2.0	0.0	7.0	11.0	11.0	4	31.0	15.5	2	2	not specific
433	AQR	FLP	0.0	1.0	0.0	0.0	0.0	1	1.0	1.0	1	0	not specific
434	AQR	IL1	0.0	1.0	0.0	0.0	2.0	2	3.0	1.0	1	1	not specific
435	AQR	IL2	0.0	0.0	0.0	0.0	2.0	1	2.0	1.0	0	1	not specific
436	AQR	OLQ	0.0	0.0	0.0	1.0	0.0	1	1.0	0.25	0	1	not specific
437	AQR	PLN	0.0	0.0	0.0	1.0	0.0	1	1.0	0.25	0	1	not specific
438	AQR	PVC	6.0	10.0	5.0	2.0	3.0	5	26.0	5.2	3	2	core
439	AQR	PVP	0.0	3.0	4.0	1.0	0.0	3	8.0	2.6666666666666665	2	1	not specific
440	AQR	RIA	10.0	17.0	12.0	7.0	3.0	5	49.0	49.0	3	2	core
441	AQR	RIG	0.0	0.0	1.0	0.0	1.0	2	2.0	1.0	1	1	not specific
442	AQR	RIM	0.0	0.0	0.0	7.0	4.0	2	11.0	3.6666666666666665	0	2	pristi_specific
443	AQR	RIP	0.0	0.0	0.0	3.0	0.0	1	3.0	1.0	0	1	not specific
444	AQR	RIR	3.0	9.0	1.0	9.0	0.0	4	22.0	7.333333333333333	3	1	not specific
445	AQR	RIV	0.0	0.0	0.0	7.0	0.0	1	7.0	2.3333333333333335	0	1	not specific
446	AQR	RMF	0.0	0.0	0.0	0.0	1.0	1	1.0	1.0	0	1	not specific
447	AQR	SAA	0.0	0.0	0.0	2.0	0.0	1	2.0	0.6666666666666666	0	1	not specific
448	AQR	SDQ	1.0	0.0	0.0	0.0	0.0	1	1.0	1.0	1	0	not specific
449	AQR	URX	0.0	0.0	5.0	5.0	3.0	3	13.0	6.5	1	2	not specific
450	ASE	ADF	0.0	0.0	1.0	5.0	0.0	2	6.0	3.0	1	1	not specific
451	ASE	ADL	2.0	2.0	5.0	0.0	0.0	3	9.0	4.5	3	0	cel_specific
452	ASE	AFD	8.0	8.0	8.0	7.0	0.0	4	31.0	7.75	3	1	not specific
453	ASE	AIA	5.0	2.0	18.0	2.0	4.0	5	31.0	15.5	3	2	core
454	ASE	AIB	40.0	37.0	67.0	25.0	5.0	5	174.0	174.0	3	2	core
455	ASE	AIN	1.0	1.0	0.0	0.0	0.0	2	2.0	0.6666666666666666	2	0	not specific
456	ASE	AIY	47.0	49.0	104.0	88.0	3.0	5	291.0	97.0	3	2	core
457	ASE	AIZ	1.0	1.0	2.0	3.0	0.0	4	7.0	1.75	3	1	not specific
458	ASE	ASE	2.0	0.0	5.0	4.0	0.0	3	11.0	2.2	2	1	not specific
459	ASE	ASG	0.0	2.0	0.0	11.0	4.0	3	17.0	4.25	1	2	not specific
460	ASE	ASH	0.0	0.0	2.0	0.0	8.0	2	10.0	3.3333333333333335	1	1	not specific
461	ASE	ASI	1.0	1.0	0.0	18.0	0.0	3	20.0	6.666666666666667	2	1	not specific
462	ASE	ASJ	0.0	0.0	1.0	2.0	4.0	3	7.0	2.3333333333333335	1	2	not specific
463	ASE	ASK	0.0	0.0	1.0	0.0	4.0	2	5.0	1.6666666666666667	1	1	not specific
464	ASE	AWA	2.0	1.0	1.0	19.0	3.0	5	26.0	8.666666666666666	3	2	core
465	ASE	AWB	0.0	0.0	1.0	1.0	0.0	2	2.0	2.0	1	1	not specific
466	ASE	AWC	11.0	15.0	30.0	0.0	0.0	3	56.0	18.666666666666668	3	0	cel_specific
467	ASE	BAG	1.0	2.0	0.0	0.0	0.0	2	3.0	1.5	2	0	not specific
468	ASE	HSN	1.0	0.0	0.0	0.0	0.0	1	1.0	0.5	1	0	not specific
469	ASE	IL2	0.0	0.0	1.0	0.0	0.0	1	1.0	0.3333333333333333	1	0	not specific
470	ASE	OLL	0.0	0.0	1.0	0.0	0.0	1	1.0	0.3333333333333333	1	0	not specific
471	ASE	PVN	0.0	0.0	0.0	3.0	0.0	1	3.0	3.0	0	1	not specific
472	ASE	PVQ	1.0	0.0	0.0	0.0	0.0	1	1.0	1.0	1	0	not specific
473	ASE	RIA	5.0	1.0	2.0	0.0	0.0	3	8.0	2.0	3	0	cel_specific
474	ASE	RIB	0.0	0.0	0.0	0.0	7.0	1	7.0	1.4	0	1	not specific
475	ASE	RIM	0.0	0.0	0.0	0.0	7.0	1	7.0	1.75	0	1	not specific
476	ASE	RIR	0.0	0.0	1.0	0.0	0.0	1	1.0	0.3333333333333333	1	0	not specific
477	ASE	RIS	0.0	0.0	0.0	1.0	0.0	1	1.0	1.0	0	1	not specific
478	ASE	RMG	0.0	0.0	0.0	16.0	0.0	1	16.0	5.333333333333333	0	1	not specific
479	ASG	AIA	29.0	19.0	126.0	31.0	12.0	5	217.0	72.33333333333333	3	2	core
480	ASG	AIB	7.0	4.0	23.0	11.0	0.0	4	45.0	45.0	3	1	not specific
481	ASG	AIM	2.0	3.0	0.0	0.0	3.0	3	8.0		2	1	not specific
482	ASG	AIN	0.0	0.0	3.0	0.0	0.0	1	3.0		1	0	not specific
483	ASG	AIY	0.0	0.0	1.0	0.0	0.0	1	1.0	0.5	1	0	not specific
484	ASG	AIZ	0.0	1.0	0.0	4.0	0.0	2	5.0	1.0	1	1	not specific
485	ASG	ASE	0.0	0.0	3.0	0.0	19.0	2	22.0	4.4	1	1	not specific
486	ASG	ASH	0.0	0.0	0.0	0.0	2.0	1	2.0	0.6666666666666666	0	1	not specific
487	ASG	ASJ	1.0	1.0	0.0	2.0	0.0	3	4.0	4.0	2	1	not specific
488	ASG	ASK	0.0	0.0	3.0	4.0	4.0	3	11.0	3.6666666666666665	1	2	not specific
489	ASG	AVB	0.0	0.0	0.0	4.0	0.0	1	4.0	1.3333333333333333	0	1	not specific
490	ASG	AVE	0.0	0.0	0.0	3.0	4.0	2	7.0	1.75	0	2	pristi_specific
491	ASG	AWC	1.0	0.0	0.0	68.0	0.0	2	69.0		1	1	not specific
492	ASG	CEP	0.0	1.0	0.0	0.0	0.0	1	1.0	1.0	1	0	not specific
493	ASH	ADA	6.0	5.0	8.0	0.0	0.0	3	19.0	9.5	3	0	cel_specific
494	ASH	ADF	4.0	1.0	11.0	0.0	0.0	3	16.0	16.0	3	0	cel_specific
495	ASH	ADL	3.0	7.0	19.0	1.0	0.0	4	30.0	7.5	3	1	not specific
496	ASH	AFD	0.0	0.0	0.0	5.0	0.0	1	5.0		0	1	not specific
497	ASH	AIA	28.0	25.0	61.0	25.0	0.0	4	139.0	69.5	3	1	not specific
498	ASH	AIB	14.0	14.0	25.0	22.0	6.0	5	81.0	16.2	3	2	core
499	ASH	AIM	0.0	1.0	0.0	0.0	0.0	1	1.0	0.25	1	0	not specific
500	ASH	AIY	2.0	1.0	0.0	26.0	16.0	4	45.0	22.5	2	2	not specific
501	ASH	AIZ	0.0	1.0	3.0	0.0	0.0	2	4.0	2.0	2	0	not specific
502	ASH	ASE	0.0	0.0	0.0	5.0	0.0	1	5.0	1.0	0	1	not specific
503	ASH	ASH	1.0	0.0	2.0	0.0	0.0	2	3.0	1.5	2	0	not specific
504	ASH	ASK	1.0	0.0	1.0	8.0	0.0	3	10.0	2.0	2	1	not specific
505	ASH	AVA	14.0	35.0	26.0	0.0	0.0	3	75.0	75.0	3	0	cel_specific
506	ASH	AVB	23.0	22.0	20.0	0.0	0.0	3	65.0	21.666666666666668	3	0	cel_specific
507	ASH	AVD	22.0	21.0	56.0	0.0	0.0	3	99.0	33.0	3	0	cel_specific
508	ASH	AVE	1.0	4.0	7.0	0.0	0.0	3	12.0	6.0	3	0	cel_specific
509	ASH	AVF	2.0	0.0	2.0	0.0	0.0	2	4.0	2.0	2	0	not specific
510	ASH	AVH	4.0	3.0	3.0	0.0	0.0	3	10.0	5.0	3	0	cel_specific
511	ASH	AVJ	5.0	2.0	0.0	0.0	0.0	2	7.0	1.75	2	0	not specific
512	ASH	AWA	1.0	2.0	1.0	0.0	0.0	3	4.0	0.8	3	0	cel_specific
513	ASH	AWB	4.0	3.0	1.0	0.0	0.0	3	8.0	2.0	3	0	cel_specific
514	ASH	AWC	0.0	0.0	0.0	7.0	0.0	1	7.0	2.3333333333333335	0	1	not specific
515	ASH	HSN	7.0	5.0	11.0	8.0	0.0	4	31.0	10.333333333333334	3	1	not specific
516	ASH	PVC	0.0	2.0	3.0	0.0	0.0	2	5.0	5.0	2	0	not specific
517	ASH	PVN	4.0	0.0	0.0	0.0	0.0	1	4.0	4.0	1	0	not specific
518	ASH	PVP	0.0	0.0	1.0	0.0	0.0	1	1.0	0.3333333333333333	1	0	not specific
519	ASH	PVQ	0.0	2.0	0.0	0.0	0.0	1	2.0	1.0	1	0	not specific
520	ASH	RIA	3.0	2.0	17.0	0.0	0.0	3	22.0	11.0	3	0	cel_specific
521	ASH	RIF	1.0	1.0	0.0	0.0	0.0	2	2.0	2.0	2	0	not specific
522	ASH	RIM	0.0	1.0	7.0	0.0	0.0	2	8.0	2.6666666666666665	2	0	not specific
523	ASH	RIP	0.0	0.0	4.0	0.0	0.0	1	4.0	1.3333333333333333	1	0	not specific
524	ASH	RIR	0.0	0.0	4.0	0.0	0.0	1	4.0	1.0	1	0	not specific
525	ASH	RMG	0.0	4.0	6.0	0.0	0.0	2	10.0	2.5	2	0	not specific
526	ASH	SMB	0.0	1.0	7.0	0.0	0.0	2	8.0	2.0	2	0	not specific
527	ASH	URX	0.0	2.0	2.0	0.0	0.0	2	4.0	4.0	2	0	not specific
528	ASI	ADA	0.0	0.0	0.0	1.0	0.0	1	1.0	0.25	0	1	not specific
529	ASI	ADF	0.0	0.0	1.0	0.0	0.0	1	1.0	0.3333333333333333	1	0	not specific
530	ASI	ADL	0.0	0.0	1.0	11.0	0.0	2	12.0	12.0	1	1	not specific
531	ASI	AFD	1.0	1.0	0.0	0.0	0.0	2	2.0	0.5	2	0	not specific
532	ASI	AIA	12.0	11.0	7.0	8.0	2.0	5	40.0	20.0	3	2	core
533	ASI	AIB	12.0	13.0	7.0	25.0	11.0	5	68.0	13.6	3	2	core
534	ASI	AIM	0.0	0.0	0.0	13.0	5.0	2	18.0	3.6	0	2	pristi_specific
535	ASI	AIY	1.0	2.0	5.0	12.0	10.0	5	30.0	30.0	3	2	core
536	ASI	AIZ	0.0	0.0	1.0	22.0	7.0	3	30.0	30.0	1	2	not specific
537	ASI	ASE	0.0	1.0	13.0	22.0	0.0	3	36.0	18.0	2	1	not specific
538	ASI	ASG	5.0	8.0	6.0	0.0	0.0	3	19.0	9.5	3	0	cel_specific
539	ASI	ASH	0.0	1.0	3.0	0.0	2.0	3	6.0	1.5	2	1	not specific
540	ASI	ASI	0.0	0.0	0.0	1.0	0.0	1	1.0	0.3333333333333333	0	1	not specific
541	ASI	ASJ	0.0	0.0	0.0	3.0	0.0	1	3.0	3.0	0	1	not specific
542	ASI	ASK	2.0	1.0	4.0	1.0	2.0	5	10.0	3.3333333333333335	3	2	core
543	ASI	AVB	0.0	0.0	0.0	2.0	0.0	1	2.0	1.0	0	1	not specific
544	ASI	AVF	0.0	0.0	0.0	3.0	0.0	1	3.0	1.5	0	1	not specific
545	ASI	AWA	3.0	1.0	3.0	0.0	0.0	3	7.0	1.75	3	0	cel_specific
546	ASI	AWB	0.0	1.0	0.0	2.0	0.0	2	3.0	3.0	1	1	not specific
547	ASI	AWC	34.0	28.0	14.0	0.0	2.0	4	78.0	19.5	3	1	not specific
548	ASI	BAG	1.0	0.0	0.0	0.0	0.0	1	1.0	0.25	1	0	not specific
549	ASI	CEP	0.0	1.0	2.0	0.0	0.0	2	3.0	1.0	2	0	not specific
550	ASI	HSN	0.0	0.0	0.0	10.0	0.0	1	10.0	10.0	0	1	not specific
551	ASI	PVN	0.0	0.0	0.0	18.0	4.0	2	22.0	22.0	0	2	pristi_specific
552	ASI	PVP	0.0	0.0	0.0	3.0	0.0	1	3.0	3.0	0	1	not specific
553	ASI	PVQ	0.0	0.0	0.0	8.0	2.0	2	10.0	10.0	0	2	pristi_specific
554	ASI	RIA	2.0	0.0	3.0	0.0	0.0	2	5.0	1.6666666666666667	2	0	not specific
555	ASI	RIB	0.0	0.0	1.0	0.0	0.0	1	1.0	0.5	1	0	not specific
556	ASI	RIF	0.0	0.0	0.0	2.0	0.0	1	2.0	0.6666666666666666	0	1	not specific
557	ASI	RIG	0.0	0.0	0.0	1.0	0.0	1	1.0	0.5	0	1	not specific
558	ASI	RMF	0.0	0.0	1.0	0.0	0.0	1	1.0	0.5	1	0	not specific
559	ASI	SAA	0.0	0.0	2.0	0.0	0.0	1	2.0	2.0	1	0	not specific
560	ASI	SMB	0.0	0.0	0.0	1.0	2.0	2	3.0	3.0	0	2	pristi_specific
561	ASI	URY	0.0	0.0	0.0	3.0	0.0	1	3.0	1.0	0	1	not specific
562	ASJ	ADL	0.0	0.0	0.0	1.0	0.0	1	1.0	1.0	0	1	not specific
563	ASJ	AIA	1.0	1.0	0.0	4.0	0.0	3	6.0	6.0	2	1	not specific
564	ASJ	AIB	0.0	0.0	0.0	1.0	0.0	1	1.0	0.3333333333333333	0	1	not specific
565	ASJ	AIM	0.0	0.0	0.0	3.0	0.0	1	3.0	1.0	0	1	not specific
566	ASJ	AIN	0.0	1.0	0.0	0.0	0.0	1	1.0	0.3333333333333333	1	0	not specific
567	ASJ	ALA	0.0	2.0	3.0	0.0	2.0	3	7.0	3.5	2	1	not specific
568	ASJ	ALN	0.0	0.0	0.0	1.0	0.0	1	1.0	0.3333333333333333	0	1	not specific
569	ASJ	ASG	1.0	0.0	0.0	0.0	0.0	1	1.0	1.0	1	0	not specific
570	ASJ	ASK	11.0	8.0	30.0	6.0	0.0	4	55.0	55.0	3	1	not specific
571	ASJ	AVF	0.0	0.0	0.0	29.0	8.0	2	37.0	37.0	0	2	pristi_specific
572	ASJ	AWA	0.0	0.0	0.0	1.0	0.0	1	1.0	0.3333333333333333	0	1	not specific
573	ASJ	CEP	0.0	0.0	1.0	0.0	0.0	1	1.0	0.3333333333333333	1	0	not specific
574	ASJ	HSN	2.0	0.0	3.0	7.0	0.0	3	12.0	12.0	2	1	not specific
575	ASJ	PVN	1.0	0.0	0.0	9.0	0.0	2	10.0	3.3333333333333335	1	1	not specific
576	ASJ	PVQ	24.0	27.0	63.0	96.0	19.0	5	229.0	76.33333333333333	3	2	core
577	ASJ	RIF	0.0	0.0	0.0	3.0	0.0	1	3.0	1.5	0	1	not specific
578	ASJ	RIS	0.0	0.0	0.0	3.0	0.0	1	3.0	1.5	0	1	not specific
579	ASJ	RMG	0.0	0.0	0.0	0.0	8.0	1	8.0	8.0	0	1	not specific
580	ASJ	SAA	0.0	0.0	0.0	1.0	0.0	1	1.0	1.0	0	1	not specific
581	ASK	ADA	0.0	1.0	0.0	0.0	0.0	1	1.0	0.5	1	0	not specific
582	ASK	ADL	4.0	4.0	3.0	2.0	0.0	4	13.0	13.0	3	1	not specific
583	ASK	AIA	42.0	55.0	69.0	61.0	22.0	5	249.0	124.5	3	2	core
584	ASK	AIB	15.0	12.0	12.0	4.0	0.0	4	43.0	43.0	3	1	not specific
585	ASK	AIM	12.0	13.0	10.0	0.0	0.0	3	35.0	11.666666666666666	3	0	cel_specific
586	ASK	AIN	2.0	1.0	0.0	0.0	0.0	2	3.0	3.0	2	0	not specific
587	ASK	ALA	0.0	0.0	1.0	1.0	0.0	2	2.0	0.6666666666666666	1	1	not specific
588	ASK	ASE	0.0	2.0	5.0	0.0	0.0	2	7.0	7.0	2	0	not specific
589	ASK	ASG	1.0	1.0	1.0	0.0	0.0	3	3.0	1.0	3	0	cel_specific
590	ASK	ASH	1.0	0.0	0.0	2.0	2.0	3	5.0	2.5	1	2	not specific
591	ASK	ASI	1.0	1.0	0.0	6.0	0.0	3	8.0	2.6666666666666665	2	1	not specific
592	ASK	ASJ	0.0	0.0	1.0	4.0	0.0	2	5.0	5.0	1	1	not specific
593	ASK	ASK	0.0	1.0	0.0	0.0	0.0	1	1.0	0.5	1	0	not specific
594	ASK	AVD	1.0	0.0	0.0	0.0	0.0	1	1.0	0.3333333333333333	1	0	not specific
595	ASK	AVF	0.0	2.0	0.0	0.0	0.0	1	2.0	2.0	1	0	not specific
596	ASK	AVJ	1.0	0.0	0.0	0.0	0.0	1	1.0	1.0	1	0	not specific
597	ASK	AWA	0.0	0.0	2.0	0.0	0.0	1	2.0	0.6666666666666666	1	0	not specific
598	ASK	AWB	0.0	1.0	0.0	0.0	0.0	1	1.0	0.3333333333333333	1	0	not specific
599	ASK	AWC	0.0	0.0	0.0	8.0	0.0	1	8.0	8.0	0	1	not specific
600	ASK	CEP	0.0	0.0	2.0	0.0	0.0	1	2.0	1.0	1	0	not specific
601	ASK	HSN	3.0	3.0	2.0	1.0	0.0	4	9.0	9.0	3	1	not specific
602	ASK	PVN	1.0	0.0	0.0	1.0	0.0	2	2.0	2.0	1	1	not specific
603	ASK	PVQ	0.0	2.0	0.0	2.0	0.0	2	4.0	1.0	1	1	not specific
604	ASK	RIF	0.0	0.0	1.0	0.0	0.0	1	1.0	0.2	1	0	not specific
605	ASK	RMG	1.0	0.0	0.0	0.0	0.0	1	1.0	0.5	1	0	not specific
606	ASK	SIB	0.0	1.0	0.0	0.0	0.0	1	1.0	0.2	1	0	not specific
607	ASK	SMD	0.0	1.0	0.0	0.0	0.0	1	1.0	0.2	1	0	not specific
608	AUA	ADF	0.0	2.0	1.0	2.0	0.0	3	5.0	1.25	2	1	not specific
609	AUA	AIB	0.0	0.0	1.0	0.0	0.0	1	1.0	0.3333333333333333	1	0	not specific
610	AUA	AIN	0.0	3.0	2.0	0.0	0.0	2	5.0	1.6666666666666667	2	0	not specific
611	AUA	AIY	0.0	0.0	2.0	0.0	0.0	1	2.0	1.0	1	0	not specific
612	AUA	AIZ	0.0	0.0	4.0	0.0	0.0	1	4.0	2.0	1	0	not specific
613	AUA	AUA	0.0	0.0	0.0	3.0	0.0	1	3.0	1.5	0	1	not specific
614	AUA	AVA	11.0	15.0	13.0	0.0	0.0	3	39.0	13.0	3	0	cel_specific
615	AUA	AVD	2.0	0.0	2.0	3.0	0.0	3	7.0	1.75	2	1	not specific
616	AUA	AVE	21.0	20.0	22.0	19.0	0.0	4	82.0	20.5	3	1	not specific
617	AUA	BAG	1.0	0.0	4.0	0.0	0.0	2	5.0	2.5	2	0	not specific
618	AUA	DVA	0.0	3.0	2.0	0.0	0.0	2	5.0	5.0	2	0	not specific
619	AUA	RIA	32.0	38.0	43.0	62.0	8.0	5	183.0	183.0	3	2	core
620	AUA	RIB	43.0	33.0	66.0	57.0	8.0	5	207.0	41.4	3	2	core
621	AUA	RIR	0.0	1.0	0.0	0.0	0.0	1	1.0	0.2	1	0	not specific
622	AUA	SAA	1.0	0.0	0.0	0.0	0.0	1	1.0	0.3333333333333333	1	0	not specific
623	AUA	URX	3.0	5.0	6.0	7.0	0.0	4	21.0	7.0	3	1	not specific
624	AVA	ADA	0.0	0.0	0.0	0.0	9.0	1	9.0	2.25	0	1	not specific
625	AVA	AVB	0.0	0.0	2.0	0.0	0.0	1	2.0	0.6666666666666666	1	0	not specific
626	AVA	AVD	0.0	0.0	1.0	0.0	0.0	1	1.0	0.3333333333333333	1	0	not specific
627	AVA	RIA	0.0	0.0	3.0	0.0	0.0	1	3.0	1.5	1	0	not specific
628	AVA	RIC	0.0	0.0	0.0	0.0	4.0	1	4.0	4.0	0	1	not specific
629	AVA	SAA	0.0	0.0	6.0	10.0	7.0	3	23.0	11.5	1	2	not specific
630	AVA	SMD	0.0	0.0	1.0	0.0	4.0	2	5.0	2.5	1	1	not specific
631	AVB	AIB	0.0	0.0	1.0	0.0	0.0	1	1.0	0.3333333333333333	1	0	not specific
632	AVB	AVA	0.0	0.0	6.0	0.0	2.0	2	8.0	4.0	1	1	not specific
633	AVB	AVB	0.0	0.0	2.0	0.0	0.0	1	2.0	0.6666666666666666	1	0	not specific
634	AVB	AVD	0.0	0.0	1.0	2.0	2.0	3	5.0	1.6666666666666667	1	2	not specific
635	AVB	AVJ	0.0	0.0	2.0	2.0	0.0	2	4.0	1.3333333333333333	1	1	not specific
636	AVB	DVA	0.0	0.0	2.0	0.0	0.0	1	2.0	2.0	1	0	not specific
637	AVB	PVC	0.0	0.0	2.0	0.0	0.0	1	2.0	1.0	1	0	not specific
638	AVB	RIM	0.0	0.0	0.0	0.0	2.0	1	2.0	0.4	0	1	not specific
639	AVB	RIR	0.0	0.0	0.0	0.0	2.0	1	2.0	0.4	0	1	not specific
640	AVB	SDQ	0.0	0.0	1.0	0.0	0.0	1	1.0	0.3333333333333333	1	0	not specific
641	AVD	ALA	0.0	0.0	1.0	0.0	0.0	1	1.0	1.0	1	0	not specific
642	AVD	AVJ	0.0	0.0	1.0	0.0	0.0	1	1.0	0.3333333333333333	1	0	not specific
643	AVE	AIM	0.0	0.0	0.0	1.0	0.0	1	1.0	0.3333333333333333	0	1	not specific
644	AVE	AIZ	0.0	0.0	1.0	0.0	0.0	1	1.0	1.0	1	0	not specific
645	AVE	ALM	0.0	0.0	1.0	0.0	0.0	1	1.0	0.3333333333333333	1	0	not specific
646	AVE	AVA	0.0	0.0	0.0	3.0	0.0	1	3.0	1.5	0	1	not specific
647	AVE	CEP	0.0	0.0	1.0	0.0	0.0	1	1.0	1.0	1	0	not specific
648	AVE	OLL	0.0	0.0	1.0	0.0	0.0	1	1.0	0.3333333333333333	1	0	not specific
649	AVE	PVP	0.0	0.0	0.0	3.0	0.0	1	3.0	1.0	0	1	not specific
650	AVE	RIF	0.0	0.0	0.0	4.0	0.0	1	4.0	1.3333333333333333	0	1	not specific
651	AVE	RIM	0.0	0.0	1.0	1.0	0.0	2	2.0	1.0	1	1	not specific
652	AVE	RMG	0.0	0.0	3.0	0.0	0.0	1	3.0	1.0	1	0	not specific
653	AVE	URX	0.0	0.0	1.0	0.0	0.0	1	1.0	0.3333333333333333	1	0	not specific
654	AVF	ADA	1.0	0.0	0.0	0.0	0.0	1	1.0	0.5	1	0	not specific
655	AVF	AIA	0.0	1.0	1.0	0.0	0.0	2	2.0	0.6666666666666666	2	0	not specific
656	AVF	AIM	1.0	1.0	2.0	0.0	5.0	4	9.0	4.5	3	1	not specific
657	AVF	AQR	1.0	0.0	0.0	0.0	0.0	1	1.0	0.3333333333333333	1	0	not specific
658	AVF	ASH	0.0	0.0	1.0	0.0	0.0	1	1.0	0.3333333333333333	1	0	not specific
659	AVF	ASJ	0.0	2.0	0.0	7.0	0.0	2	9.0	3.0	1	1	not specific
660	AVF	ASK	0.0	1.0	0.0	0.0	0.0	1	1.0	0.3333333333333333	1	0	not specific
661	AVF	AVA	0.0	2.0	0.0	0.0	0.0	1	2.0	0.6666666666666666	1	0	not specific
662	AVF	AVB	6.0	6.0	13.0	0.0	1.0	4	26.0	13.0	3	1	not specific
663	AVF	AVE	1.0	0.0	0.0	4.0	0.0	2	5.0	1.6666666666666667	1	1	not specific
664	AVF	AVF	3.0	7.0	14.0	0.0	5.0	4	29.0	14.5	3	1	not specific
665	AVF	AVH	0.0	1.0	0.0	0.0	0.0	1	1.0	0.3333333333333333	1	0	not specific
666	AVF	AVJ	2.0	1.0	3.0	0.0	1.0	4	7.0	1.75	3	1	not specific
667	AVF	AVK	0.0	1.0	0.0	0.0	0.0	1	1.0	0.2	1	0	not specific
668	AVF	AVM	1.0	0.0	0.0	0.0	0.0	1	1.0	0.25	1	0	not specific
669	AVF	AWA	1.0	0.0	0.0	0.0	0.0	1	1.0	0.5	1	0	not specific
670	AVF	AWB	1.0	0.0	0.0	0.0	0.0	1	1.0	1.0	1	0	not specific
671	AVF	BDU	2.0	4.0	0.0	0.0	0.0	2	6.0	3.0	2	0	not specific
672	AVF	CEP	0.0	0.0	0.0	8.0	2.0	2	10.0	3.3333333333333335	0	2	pristi_specific
673	AVF	DVA	3.0	1.0	0.0	0.0	0.0	2	4.0	2.0	2	0	not specific
674	AVF	HSN	4.0	9.0	10.0	0.0	0.0	3	23.0	23.0	3	0	cel_specific
675	AVF	PVD	0.0	0.0	0.0	1.0	0.0	1	1.0	0.5	0	1	not specific
676	AVF	PVN	6.0	2.0	0.0	0.0	21.0	3	29.0	7.25	2	1	not specific
677	AVF	PVQ	1.0	4.0	2.0	0.0	0.0	3	7.0	2.3333333333333335	3	0	cel_specific
678	AVF	RID	0.0	1.0	0.0	0.0	0.0	1	1.0	0.25	1	0	not specific
679	AVF	RIF	2.0	5.0	2.0	3.0	0.0	4	12.0	3.0	3	1	not specific
680	AVF	RMD	0.0	0.0	1.0	0.0	0.0	1	1.0	0.25	1	0	not specific
681	AVF	RMG	0.0	0.0	1.0	0.0	0.0	1	1.0	0.25	1	0	not specific
682	AVF	SIA	1.0	0.0	0.0	0.0	0.0	1	1.0	0.5	1	0	not specific
683	AVF	SMB	0.0	1.0	1.0	0.0	0.0	2	2.0	2.0	2	0	not specific
684	AVF	SMD	1.0	0.0	0.0	0.0	0.0	1	1.0	0.3333333333333333	1	0	not specific
685	AVF	URA	0.0	1.0	0.0	0.0	0.0	1	1.0	0.25	1	0	not specific
686	AVH	ADF	3.0	6.0	5.0	0.0	0.0	3	14.0	4.666666666666667	3	0	cel_specific
687	AVH	ADL	1.0	1.0	3.0	0.0	0.0	3	5.0	1.0	3	0	cel_specific
688	AVH	AIA	1.0	0.0	0.0	0.0	0.0	1	1.0	0.5	1	0	not specific
689	AVH	AIB	1.0	0.0	0.0	0.0	0.0	1	1.0	0.2	1	0	not specific
690	AVH	AIN	1.0	2.0	0.0	0.0	0.0	2	3.0	0.75	2	0	not specific
691	AVH	AQR	2.0	0.0	1.0	0.0	0.0	2	3.0	0.75	2	0	not specific
692	AVH	ASH	2.0	1.0	1.0	0.0	0.0	3	4.0	1.3333333333333333	3	0	cel_specific
693	AVH	ASK	0.0	0.0	1.0	0.0	0.0	1	1.0	0.2	1	0	not specific
694	AVH	AVA	3.0	1.0	2.0	0.0	0.0	3	6.0	6.0	3	0	cel_specific
695	AVH	AVB	1.0	5.0	6.0	0.0	0.0	3	12.0	6.0	3	0	cel_specific
696	AVH	AVD	0.0	0.0	2.0	0.0	0.0	1	2.0	0.4	1	0	not specific
697	AVH	AVH	1.0	0.0	0.0	0.0	0.0	1	1.0	0.3333333333333333	1	0	not specific
698	AVH	AVJ	2.0	4.0	8.0	0.0	0.0	3	14.0	7.0	3	0	cel_specific
699	AVH	AVM	1.0	0.0	0.0	0.0	0.0	1	1.0	0.5	1	0	not specific
700	AVH	AWB	5.0	6.0	4.0	0.0	0.0	3	15.0	7.5	3	0	cel_specific
701	AVH	BAG	1.0	0.0	0.0	0.0	0.0	1	1.0	0.2	1	0	not specific
702	AVH	BDU	1.0	0.0	1.0	0.0	0.0	2	2.0	2.0	2	0	not specific
703	AVH	DVA	5.0	1.0	1.0	0.0	0.0	3	7.0	3.5	3	0	cel_specific
704	AVH	PVC	2.0	1.0	0.0	0.0	0.0	2	3.0	3.0	2	0	not specific
705	AVH	PVP	7.0	5.0	11.0	0.0	0.0	3	23.0	23.0	3	0	cel_specific
706	AVH	RIF	1.0	0.0	1.0	0.0	0.0	2	2.0	0.5	2	0	not specific
707	AVH	RIG	0.0	1.0	1.0	0.0	0.0	2	2.0	0.6666666666666666	2	0	not specific
708	AVH	RIM	1.0	1.0	1.0	0.0	0.0	3	3.0	0.6	3	0	cel_specific
709	AVH	RIR	7.0	13.0	10.0	0.0	0.0	3	30.0	7.5	3	0	cel_specific
710	AVH	RIV	3.0	0.0	0.0	0.0	0.0	1	3.0	0.6	1	0	not specific
711	AVH	RMF	0.0	1.0	0.0	0.0	0.0	1	1.0	0.3333333333333333	1	0	not specific
712	AVH	SIA	1.0	0.0	0.0	0.0	0.0	1	1.0	0.5	1	0	not specific
713	AVH	SMB	6.0	10.0	12.0	0.0	0.0	3	28.0	14.0	3	0	cel_specific
714	AVH	SMD	2.0	1.0	0.0	0.0	0.0	2	3.0	1.0	2	0	not specific
715	AVH	URX	2.0	1.0	0.0	0.0	0.0	2	3.0	1.0	2	0	not specific
716	AVJ	ADA	1.0	0.0	0.0	0.0	0.0	1	1.0	0.25	1	0	not specific
717	AVJ	ADL	0.0	0.0	0.0	0.0	2.0	1	2.0	0.6666666666666666	0	1	not specific
718	AVJ	AIN	0.0	0.0	1.0	0.0	0.0	1	1.0	0.2	1	0	not specific
719	AVJ	AIY	0.0	1.0	0.0	0.0	0.0	1	1.0	0.3333333333333333	1	0	not specific
720	AVJ	ALM	0.0	0.0	3.0	0.0	0.0	1	3.0	0.75	1	0	not specific
721	AVJ	AQR	0.0	1.0	0.0	0.0	0.0	1	1.0	0.5	1	0	not specific
722	AVJ	ASH	0.0	0.0	1.0	0.0	0.0	1	1.0	0.5	1	0	not specific
723	AVJ	ASK	0.0	1.0	0.0	0.0	0.0	1	1.0	0.3333333333333333	1	0	not specific
724	AVJ	AVA	1.0	1.0	1.0	0.0	0.0	3	3.0	1.0	3	0	cel_specific
725	AVJ	AVB	11.0	7.0	19.0	22.0	20.0	5	79.0	79.0	3	2	core
726	AVJ	AVD	0.0	1.0	2.0	5.0	0.0	3	8.0	2.0	2	1	not specific
727	AVJ	AVE	0.0	0.0	0.0	3.0	10.0	2	13.0	13.0	0	2	pristi_specific
728	AVJ	AVH	0.0	0.0	2.0	0.0	0.0	1	2.0	2.0	1	0	not specific
729	AVJ	AVJ	0.0	0.0	1.0	0.0	0.0	1	1.0	1.0	1	0	not specific
730	AVJ	AVM	2.0	2.0	1.0	0.0	0.0	3	5.0	5.0	3	0	cel_specific
731	AVJ	DVA	0.0	0.0	0.0	1.0	0.0	1	1.0	0.5	0	1	not specific
732	AVJ	FLP	0.0	0.0	2.0	0.0	0.0	1	2.0	0.6666666666666666	1	0	not specific
733	AVJ	OLQ	0.0	0.0	0.0	2.0	0.0	1	2.0	0.5	0	1	not specific
734	AVJ	PVC	8.0	4.0	19.0	5.0	2.0	5	38.0	7.6	3	2	core
735	AVJ	PVN	0.0	1.0	4.0	0.0	0.0	2	5.0	1.0	2	0	not specific
736	AVJ	PVP	0.0	1.0	0.0	9.0	0.0	2	10.0	2.5	1	1	not specific
737	AVJ	RID	2.0	0.0	1.0	0.0	0.0	2	3.0	1.5	2	0	not specific
738	AVJ	RIF	0.0	0.0	1.0	0.0	0.0	1	1.0	1.0	1	0	not specific
739	AVJ	RIM	0.0	1.0	0.0	6.0	0.0	2	7.0	2.3333333333333335	1	1	not specific
740	AVJ	RIS	1.0	1.0	1.0	0.0	0.0	3	3.0	0.75	3	0	cel_specific
741	AVJ	SIB	0.0	0.0	0.0	2.0	0.0	1	2.0	2.0	0	1	not specific
742	AVJ	URY	0.0	0.0	0.0	3.0	0.0	1	3.0	0.6	0	1	not specific
743	AVK	ADA	0.0	0.0	0.0	4.0	0.0	1	4.0	4.0	0	1	not specific
744	AVK	AIB	3.0	0.0	0.0	13.0	2.0	3	18.0	3.6	1	2	not specific
745	AVK	AQR	0.0	0.0	0.0	0.0	1.0	1	1.0	0.2	0	1	not specific
746	AVK	AVA	0.0	0.0	0.0	3.0	2.0	2	5.0	5.0	0	2	pristi_specific
747	AVK	AVB	1.0	0.0	2.0	1.0	0.0	3	4.0	1.0	2	1	not specific
748	AVK	AVE	8.0	7.0	6.0	13.0	0.0	4	34.0	34.0	3	1	not specific
749	AVK	AVK	0.0	4.0	5.0	5.0	0.0	3	14.0	7.0	2	1	not specific
750	AVK	AVL	3.0	1.0	0.0	1.0	3.0	4	8.0	8.0	2	2	not specific
751	AVK	DVC	2.0	0.0	0.0	0.0	0.0	1	2.0	0.6666666666666666	1	0	not specific
752	AVK	PVT	0.0	0.0	0.0	6.0	0.0	1	6.0	3.0	0	1	not specific
753	AVK	RIA	0.0	0.0	0.0	9.0	0.0	1	9.0	4.5	0	1	not specific
754	AVK	RIG	5.0	0.0	1.0	0.0	2.0	3	8.0	2.0	2	1	not specific
755	AVK	RIM	14.0	14.0	13.0	60.0	46.0	5	147.0	49.0	3	2	core
756	AVK	RIS	6.0	11.0	0.0	3.0	0.0	3	20.0	10.0	2	1	not specific
757	AVK	RIV	3.0	3.0	5.0	2.0	0.0	4	13.0	13.0	3	1	not specific
758	AVK	RMD	6.0	12.0	4.0	0.0	8.0	4	30.0	30.0	3	1	not specific
759	AVK	RMF	2.0	2.0	4.0	0.0	0.0	3	8.0	4.0	3	0	cel_specific
760	AVK	RMG	0.0	0.0	2.0	1.0	0.0	2	3.0	0.75	1	1	not specific
761	AVK	RMH	0.0	0.0	1.0	0.0	0.0	1	1.0	1.0	1	0	not specific
762	AVK	SAA	7.0	6.0	7.0	0.0	4.0	4	24.0	12.0	3	1	not specific
763	AVK	SDQ	0.0	0.0	0.0	1.0	0.0	1	1.0	0.3333333333333333	0	1	not specific
764	AVK	SIA	0.0	2.0	6.0	9.0	5.0	4	22.0	7.333333333333333	2	2	not specific
765	AVK	SIB	0.0	1.0	2.0	0.0	0.0	2	3.0	1.5	2	0	not specific
766	AVK	SMB	1.0	1.0	5.0	0.0	0.0	3	7.0	2.3333333333333335	3	0	cel_specific
767	AVK	SMD	6.0	5.0	4.0	0.0	0.0	3	15.0	5.0	3	0	cel_specific
768	AVK	URY	0.0	0.0	0.0	7.0	0.0	1	7.0	7.0	0	1	not specific
769	AVL	AQR	0.0	0.0	0.0	0.0	3.0	1	3.0	3.0	0	1	not specific
770	AVL	AVA	0.0	0.0	0.0	6.0	3.0	2	9.0	3.0	0	2	pristi_specific
771	AVL	AVE	0.0	0.0	0.0	0.0	3.0	1	3.0	0.6	0	1	not specific
772	AVL	AVK	0.0	0.0	2.0	0.0	0.0	1	2.0	2.0	1	0	not specific
773	AVL	DVC	0.0	0.0	3.0	0.0	6.0	2	9.0	4.5	1	1	not specific
774	AVL	PVP	0.0	0.0	3.0	0.0	0.0	1	3.0	3.0	1	0	not specific
775	AVL	PVT	1.0	1.0	0.0	10.0	0.0	3	12.0	2.4	2	1	not specific
776	AVL	RIB	0.0	1.0	0.0	0.0	0.0	1	1.0		1	0	not specific
777	AVL	RIG	0.0	0.0	0.0	0.0	6.0	1	6.0	1.2	0	1	not specific
778	AVL	RIM	0.0	0.0	2.0	0.0	0.0	1	2.0	0.6666666666666666	1	0	not specific
779	AVL	RIS	1.0	1.0	1.0	0.0	0.0	3	3.0	1.0	3	0	cel_specific
780	AVL	RME	1.0	1.0	0.0	0.0	0.0	2	2.0	0.6666666666666666	2	0	not specific
781	AVL	URY	0.0	1.0	0.0	0.0	0.0	1	1.0	0.2	1	0	not specific
782	AVM	ALM	0.0	2.0	0.0	2.0	0.0	2	4.0	0.8	1	1	not specific
783	AVM	AVB	14.0	13.0	29.0	0.0	0.0	3	56.0	28.0	3	0	cel_specific
784	AVM	AVD	3.0	1.0	2.0	0.0	0.0	3	6.0	2.0	3	0	cel_specific
785	AVM	AVH	0.0	0.0	5.0	0.0	0.0	1	5.0	1.25	1	0	not specific
786	AVM	AVJ	5.0	6.0	1.0	0.0	0.0	3	12.0	4.0	3	0	cel_specific
787	AVM	BDU	6.0	5.0	9.0	0.0	0.0	3	20.0	6.666666666666667	3	0	cel_specific
788	AVM	DBn	0.0	0.0	0.0	0.0	4.0	1	4.0	4.0	0	1	not specific
789	AVM	FLP	0.0	1.0	0.0	0.0	0.0	1	1.0	0.5	1	0	not specific
790	AVM	PVC	13.0	16.0	36.0	0.0	0.0	3	65.0	21.666666666666668	3	0	cel_specific
791	AVM	PVN	1.0	1.0	10.0	0.0	0.0	3	12.0	6.0	3	0	cel_specific
792	AVM	RIC	0.0	0.0	0.0	8.0	3.0	2	11.0	5.5	0	2	pristi_specific
793	AVM	RID	0.0	0.0	3.0	0.0	0.0	1	3.0	1.0	1	0	not specific
794	AVM	RME	0.0	0.0	0.0	2.0	0.0	1	2.0	0.6666666666666666	0	1	not specific
795	AVM	RMG	0.0	0.0	0.0	2.0	0.0	1	2.0	0.6666666666666666	0	1	not specific
796	AVM	SIB	0.0	0.0	3.0	0.0	0.0	1	3.0	3.0	1	0	not specific
797	AWA	ADA	1.0	0.0	2.0	0.0	2.0	3	5.0	2.5	2	1	not specific
798	AWA	ADF	3.0	3.0	12.0	7.0	0.0	4	25.0	5.0	3	1	not specific
799	AWA	ADL	1.0	3.0	0.0	0.0	0.0	2	4.0	2.0	2	0	not specific
800	AWA	AFD	9.0	11.0	30.0	0.0	0.0	3	50.0	10.0	3	0	cel_specific
801	AWA	AIA	4.0	4.0	3.0	2.0	0.0	4	13.0	4.333333333333333	3	1	not specific
802	AWA	AIB	1.0	0.0	0.0	45.0	9.0	3	55.0	18.333333333333332	1	2	not specific
803	AWA	AIM	0.0	1.0	0.0	3.0	0.0	2	4.0	0.8	1	1	not specific
804	AWA	AIN	0.0	0.0	0.0	4.0	0.0	1	4.0	0.8	0	1	not specific
805	AWA	AIY	7.0	9.0	11.0	30.0	0.0	4	57.0	28.5	3	1	not specific
806	AWA	AIZ	26.0	26.0	51.0	50.0	3.0	5	156.0	156.0	3	2	core
807	AWA	ASE	10.0	12.0	12.0	25.0	0.0	4	59.0	14.75	3	1	not specific
808	AWA	ASG	0.0	2.0	2.0	0.0	0.0	2	4.0	1.3333333333333333	2	0	not specific
809	AWA	ASH	3.0	2.0	2.0	0.0	0.0	3	7.0	1.4	3	0	cel_specific
810	AWA	ASI	0.0	1.0	2.0	1.0	0.0	3	4.0	1.3333333333333333	2	1	not specific
811	AWA	ASK	2.0	0.0	0.0	0.0	0.0	1	2.0	0.6666666666666666	1	0	not specific
812	AWA	AUA	2.0	0.0	1.0	2.0	0.0	3	5.0	2.5	2	1	not specific
813	AWA	AVB	0.0	0.0	0.0	8.0	5.0	2	13.0	6.5	0	2	pristi_specific
814	AWA	AWA	0.0	0.0	0.0	5.0	0.0	1	5.0	1.25	0	1	not specific
815	AWA	AWB	9.0	11.0	14.0	0.0	2.0	4	36.0	12.0	3	1	not specific
816	AWA	AWC	0.0	0.0	0.0	0.0	11.0	1	11.0	3.6666666666666665	0	1	not specific
817	AWA	HSN	1.0	2.0	0.0	3.0	0.0	3	6.0	2.0	2	1	not specific
818	AWA	PVN	0.0	0.0	0.0	4.0	0.0	1	4.0	1.3333333333333333	0	1	not specific
819	AWA	PVQ	0.0	1.0	0.0	3.0	0.0	2	4.0	4.0	1	1	not specific
820	AWA	RIA	0.0	0.0	0.0	1.0	0.0	1	1.0	0.2	0	1	not specific
821	AWA	RIF	5.0	1.0	6.0	0.0	0.0	3	12.0		3	0	cel_specific
822	AWA	RIG	0.0	1.0	6.0	0.0	0.0	2	7.0	3.5	2	0	not specific
823	AWA	RIH	0.0	0.0	0.0	16.0	0.0	1	16.0	3.2	0	1	not specific
824	AWA	RIM	0.0	0.0	0.0	18.0	5.0	2	23.0	4.6	0	2	pristi_specific
825	AWA	RIR	0.0	0.0	2.0	0.0	0.0	1	2.0	0.6666666666666666	1	0	not specific
826	AWA	SMB	0.0	0.0	0.0	11.0	0.0	1	11.0	5.5	0	1	not specific
827	AWB	ADA	0.0	0.0	0.0	8.0	5.0	2	13.0	2.6	0	2	pristi_specific
828	AWB	ADF	23.0	21.0	32.0	25.0	6.0	5	107.0	21.4	3	2	core
829	AWB	ADL	0.0	0.0	0.0	7.0	3.0	2	10.0	2.0	0	2	pristi_specific
830	AWB	AIA	1.0	5.0	4.0	12.0	8.0	5	30.0	10.0	3	2	core
831	AWB	AIB	0.0	0.0	1.0	10.0	3.0	3	14.0	4.666666666666667	1	2	not specific
832	AWB	AIM	0.0	1.0	1.0	0.0	0.0	2	2.0	2.0	2	0	not specific
833	AWB	AIY	1.0	1.0	2.0	5.0	4.0	5	13.0	3.25	3	2	core
834	AWB	AIZ	13.0	14.0	23.0	7.0	0.0	4	57.0	28.5	3	1	not specific
835	AWB	ALM	0.0	0.0	0.0	19.0	3.0	2	22.0	11.0	0	2	pristi_specific
836	AWB	ASE	1.0	0.0	2.0	9.0	0.0	3	12.0	4.0	2	1	not specific
837	AWB	ASG	0.0	0.0	1.0	0.0	0.0	1	1.0	1.0	1	0	not specific
838	AWB	ASH	0.0	1.0	4.0	0.0	0.0	2	5.0	5.0	2	0	not specific
839	AWB	ASI	0.0	0.0	0.0	11.0	0.0	1	11.0	2.75	0	1	not specific
840	AWB	ASJ	0.0	0.0	0.0	2.0	0.0	1	2.0	1.0	0	1	not specific
841	AWB	AUA	1.0	2.0	0.0	0.0	0.0	2	3.0		2	0	not specific
842	AWB	AVB	0.0	0.0	4.0	74.0	14.0	3	92.0	18.4	1	2	not specific
843	AWB	AVD	0.0	0.0	0.0	53.0	10.0	2	63.0	15.75	0	2	pristi_specific
844	AWB	AVH	0.0	3.0	2.0	0.0	0.0	2	5.0	1.6666666666666667	2	0	not specific
845	AWB	AVJ	0.0	0.0	0.0	20.0	19.0	2	39.0	19.5	0	2	pristi_specific
846	AWB	AWA	2.0	2.0	2.0	0.0	0.0	3	6.0	1.2	3	0	cel_specific
847	AWB	AWB	0.0	0.0	0.0	6.0	0.0	1	6.0	1.5	0	1	not specific
848	AWB	AWC	0.0	0.0	1.0	0.0	0.0	1	1.0	0.25	1	0	not specific
849	AWB	HSN	1.0	0.0	5.0	2.0	0.0	3	8.0	1.6	2	1	not specific
850	AWB	OLQ	0.0	0.0	1.0	1.0	0.0	2	2.0	1.0	1	1	not specific
851	AWB	PVC	0.0	0.0	0.0	18.0	2.0	2	20.0	20.0	0	2	pristi_specific
852	AWB	PVN	0.0	0.0	0.0	2.0	2.0	2	4.0	1.3333333333333333	0	2	pristi_specific
853	AWB	PVP	0.0	0.0	0.0	7.0	0.0	1	7.0	2.3333333333333335	0	1	not specific
854	AWB	PVQ	0.0	0.0	0.0	2.0	0.0	1	2.0	0.6666666666666666	0	1	not specific
855	AWB	RIA	3.0	2.0	13.0	18.0	13.0	5	49.0	12.25	3	2	core
856	AWB	RIB	1.0	0.0	0.0	0.0	0.0	1	1.0	0.25	1	0	not specific
857	AWB	RIF	0.0	0.0	1.0	27.0	0.0	2	28.0	14.0	1	1	not specific
858	AWB	RIG	2.0	4.0	2.0	0.0	0.0	3	8.0	4.0	3	0	cel_specific
859	AWB	RIR	0.0	2.0	7.0	17.0	6.0	4	32.0	10.666666666666666	2	2	not specific
860	AWB	RIS	0.0	0.0	0.0	1.0	0.0	1	1.0	1.0	0	1	not specific
861	AWB	SIA	1.0	0.0	0.0	0.0	0.0	1	1.0	0.25	1	0	not specific
862	AWB	SIB	1.0	0.0	0.0	0.0	0.0	1	1.0	0.3333333333333333	1	0	not specific
863	AWB	SMB	3.0	3.0	5.0	0.0	0.0	3	11.0	3.6666666666666665	3	0	cel_specific
864	AWB	URY	0.0	0.0	1.0	42.0	7.0	3	50.0	16.666666666666668	1	2	not specific
865	AWC	ADF	0.0	0.0	1.0	0.0	2.0	2	3.0	1.0	1	1	not specific
866	AWC	ADL	0.0	0.0	0.0	8.0	0.0	1	8.0	2.6666666666666665	0	1	not specific
867	AWC	AFD	0.0	2.0	2.0	1.0	2.0	4	7.0	2.3333333333333335	2	2	not specific
868	AWC	AIA	22.0	22.0	15.0	21.0	0.0	4	80.0	26.666666666666668	3	1	not specific
869	AWC	AIB	22.0	30.0	35.0	28.0	13.0	5	128.0	25.6	3	2	core
870	AWC	AIM	0.0	0.0	0.0	0.0	2.0	1	2.0	0.4	0	1	not specific
871	AWC	AIN	0.0	0.0	0.0	0.0	1.0	1	1.0	0.5	0	1	not specific
872	AWC	AIY	25.0	34.0	56.0	2.0	52.0	5	169.0	169.0	3	2	core
873	AWC	AIZ	2.0	3.0	1.0	0.0	0.0	3	6.0	2.0	3	0	cel_specific
874	AWC	ASE	7.0	6.0	14.0	0.0	0.0	3	27.0	9.0	3	0	cel_specific
875	AWC	ASG	0.0	0.0	4.0	9.0	0.0	2	13.0	6.5	1	1	not specific
876	AWC	ASH	0.0	0.0	1.0	30.0	2.0	3	33.0	11.0	1	2	not specific
877	AWC	ASI	1.0	2.0	5.0	0.0	0.0	3	8.0	2.6666666666666665	3	0	cel_specific
878	AWC	ASK	1.0	0.0	0.0	11.0	0.0	2	12.0	6.0	1	1	not specific
879	AWC	AVA	0.0	0.0	1.0	0.0	0.0	1	1.0	1.0	1	0	not specific
880	AWC	AVE	0.0	0.0	0.0	6.0	0.0	1	6.0	3.0	0	1	not specific
881	AWC	AWC	24.0	22.0	28.0	0.0	4.0	4	78.0	78.0	3	1	not specific
882	AWC	BAG	3.0	4.0	0.0	0.0	0.0	2	7.0	2.3333333333333335	2	0	not specific
883	AWC	CEP	0.0	0.0	0.0	17.0	0.0	1	17.0	5.666666666666667	0	1	not specific
884	AWC	HSN	0.0	0.0	0.0	1.0	0.0	1	1.0	0.3333333333333333	0	1	not specific
885	AWC	IL1	0.0	1.0	0.0	0.0	0.0	1	1.0	0.3333333333333333	1	0	not specific
886	AWC	IL2	1.0	1.0	2.0	0.0	0.0	3	4.0	4.0	3	0	cel_specific
887	AWC	OLL	1.0	0.0	0.0	0.0	0.0	1	1.0	0.5	1	0	not specific
888	AWC	RIA	0.0	0.0	9.0	0.0	0.0	1	9.0	1.8	1	0	not specific
889	AWC	RIM	0.0	0.0	0.0	4.0	0.0	1	4.0	0.8	0	1	not specific
890	AWC	RIV	0.0	0.0	3.0	0.0	0.0	1	3.0	0.6	1	0	not specific
891	AWC	RMF	0.0	2.0	0.0	0.0	0.0	1	2.0	0.4	1	0	not specific
892	AWC	SIB	0.0	0.0	0.0	2.0	0.0	1	2.0	1.0	0	1	not specific
893	AWC	SMD	0.0	0.0	1.0	0.0	0.0	1	1.0	0.25	1	0	not specific
894	BAG	ADF	0.0	0.0	1.0	0.0	0.0	1	1.0	0.5	1	0	not specific
895	BAG	AFD	0.0	1.0	0.0	0.0	4.0	2	5.0	5.0	1	1	not specific
896	BAG	AIB	3.0	2.0	2.0	15.0	0.0	4	22.0	22.0	3	1	not specific
897	BAG	AIN	0.0	0.0	1.0	2.0	0.0	2	3.0	0.75	1	1	not specific
898	BAG	AIY	2.0	2.0	3.0	0.0	0.0	3	7.0	1.4	3	0	cel_specific
899	BAG	AIZ	0.0	0.0	2.0	2.0	0.0	2	4.0	4.0	1	1	not specific
900	BAG	AQR	0.0	0.0	3.0	0.0	0.0	1	3.0	0.75	1	0	not specific
901	BAG	AUA	0.0	0.0	2.0	5.0	2.0	3	9.0	2.25	1	2	not specific
902	BAG	AVA	4.0	11.0	7.0	0.0	2.0	4	24.0	24.0	3	1	not specific
903	BAG	AVD	1.0	0.0	0.0	0.0	0.0	1	1.0	1.0	1	0	not specific
904	BAG	AVE	11.0	19.0	17.0	6.0	3.0	5	56.0	18.666666666666668	3	2	core
905	BAG	BAG	0.0	2.0	4.0	0.0	0.0	2	6.0	2.0	2	0	not specific
906	BAG	CEP	0.0	0.0	2.0	0.0	0.0	1	2.0	2.0	1	0	not specific
907	BAG	OLQ	0.0	0.0	2.0	0.0	0.0	1	2.0	2.0	1	0	not specific
908	BAG	PVP	2.0	0.0	0.0	0.0	0.0	1	2.0	1.0	1	0	not specific
909	BAG	RIA	26.0	34.0	36.0	37.0	11.0	5	144.0	48.0	3	2	core
910	BAG	RIB	19.0	37.0	42.0	38.0	11.0	5	147.0	73.5	3	2	core
911	BAG	RID	2.0	0.0	3.0	0.0	0.0	2	5.0	1.6666666666666667	2	0	not specific
912	BAG	RIG	12.0	6.0	20.0	13.0	0.0	4	51.0	17.0	3	1	not specific
913	BAG	RIP	0.0	0.0	1.0	0.0	0.0	1	1.0	0.3333333333333333	1	0	not specific
914	BAG	RIR	0.0	1.0	0.0	2.0	0.0	2	3.0	1.5	1	1	not specific
915	BAG	RIV	0.0	0.0	2.0	0.0	0.0	1	2.0	0.6666666666666666	1	0	not specific
916	BAG	RMF	9.0	6.0	0.0	0.0	0.0	2	15.0	5.0	2	0	not specific
917	BAG	SMD	0.0	0.0	1.0	0.0	0.0	1	1.0	0.5	1	0	not specific
918	BAG	URA	0.0	0.0	1.0	0.0	0.0	1	1.0	1.0	1	0	not specific
919	BAG	URX	2.0	0.0	1.0	0.0	0.0	2	3.0	1.5	2	0	not specific
920	BDU	ADA	0.0	0.0	3.0	0.0	3.0	2	6.0	3.0	1	1	not specific
921	BDU	ADE	0.0	2.0	7.0	0.0	0.0	2	9.0	9.0	2	0	not specific
922	BDU	ALM	7.0	4.0	5.0	14.0	0.0	4	30.0	15.0	3	1	not specific
923	BDU	AVA	0.0	0.0	3.0	0.0	0.0	1	3.0	1.5	1	0	not specific
924	BDU	AVB	2.0	0.0	1.0	0.0	0.0	2	3.0	1.0	2	0	not specific
925	BDU	AVD	0.0	1.0	0.0	0.0	0.0	1	1.0	0.3333333333333333	1	0	not specific
926	BDU	AVF	1.0	8.0	0.0	0.0	0.0	2	9.0	4.5	2	0	not specific
927	BDU	AVH	2.0	0.0	5.0	0.0	0.0	2	7.0	2.3333333333333335	2	0	not specific
928	BDU	AVJ	8.0	3.0	9.0	18.0	16.0	5	54.0	18.0	3	2	core
929	BDU	AVK	0.0	1.0	0.0	0.0	0.0	1	1.0	0.3333333333333333	1	0	not specific
930	BDU	AVM	1.0	2.0	0.0	0.0	0.0	2	3.0	1.5	2	0	not specific
931	BDU	BDU	0.0	0.0	0.0	4.0	3.0	2	7.0	2.3333333333333335	0	2	pristi_specific
932	BDU	CEP	0.0	0.0	1.0	12.0	3.0	3	16.0	8.0	1	2	not specific
933	BDU	HSN	3.0	1.0	6.0	0.0	0.0	3	10.0	3.3333333333333335	3	0	cel_specific
934	BDU	IL1	0.0	0.0	0.0	14.0	0.0	1	14.0	4.666666666666667	0	1	not specific
935	BDU	IL2	1.0	1.0	0.0	2.0	2.0	4	6.0	6.0	2	2	not specific
936	BDU	OLL	0.0	0.0	0.0	0.0	2.0	1	2.0	0.5	0	1	not specific
937	BDU	OLQ	0.0	0.0	0.0	1.0	0.0	1	1.0	0.25	0	1	not specific
938	BDU	PLN	1.0	0.0	0.0	0.0	0.0	1	1.0	0.5	1	0	not specific
939	BDU	PVC	4.0	1.0	0.0	0.0	0.0	2	5.0	1.6666666666666667	2	0	not specific
940	BDU	PVN	7.0	16.0	25.0	11.0	19.0	5	78.0	78.0	3	2	core
941	BDU	PVP	0.0	0.0	0.0	7.0	0.0	1	7.0	3.5	0	1	not specific
942	BDU	PVQ	1.0	0.0	0.0	0.0	0.0	1	1.0	0.5	1	0	not specific
943	BDU	PVR	0.0	0.0	0.0	17.0	10.0	2	27.0	27.0	0	2	pristi_specific
944	BDU	RIC	0.0	0.0	0.0	3.0	0.0	1	3.0	1.5	0	1	not specific
945	BDU	RID	3.0	1.0	0.0	0.0	0.0	2	4.0	2.0	2	0	not specific
946	BDU	RIF	4.0	0.0	2.0	1.0	0.0	3	7.0	3.5	2	1	not specific
947	BDU	RIP	0.0	0.0	0.0	1.0	0.0	1	1.0	1.0	0	1	not specific
948	BDU	RIS	0.0	0.0	0.0	16.0	2.0	2	18.0	9.0	0	2	pristi_specific
949	BDU	RMG	0.0	0.0	0.0	1.0	0.0	1	1.0	0.5	0	1	not specific
950	BDU	SDQ	0.0	1.0	2.0	5.0	7.0	4	15.0	3.75	2	2	not specific
951	BDU	SIB	0.0	0.0	0.0	9.0	0.0	1	9.0	3.0	0	1	not specific
952	BDU	URA	2.0	1.0	6.0	0.0	0.0	3	9.0	4.5	3	0	cel_specific
953	BDU	URB	0.0	0.0	0.0	7.0	2.0	2	9.0	4.5	0	2	pristi_specific
954	BDU	URY	0.0	0.0	0.0	1.0	0.0	1	1.0	0.25	0	1	not specific
955	CEP	ADE	1.0	0.0	0.0	0.0	0.0	1	1.0	0.25	1	0	not specific
956	CEP	ADL	0.0	0.0	3.0	0.0	0.0	1	3.0	3.0	1	0	not specific
957	CEP	AFD	0.0	0.0	2.0	0.0	0.0	1	2.0	1.0	1	0	not specific
958	CEP	AIN	0.0	0.0	2.0	0.0	0.0	1	2.0	1.0	1	0	not specific
959	CEP	ALM	1.0	1.0	2.0	0.0	0.0	3	4.0	2.0	3	0	cel_specific
960	CEP	ASG	0.0	0.0	2.0	0.0	0.0	1	2.0	1.0	1	0	not specific
961	CEP	AVB	3.0	0.0	0.0	0.0	0.0	1	3.0	3.0	1	0	not specific
962	CEP	AVD	1.0	1.0	0.0	0.0	0.0	2	2.0	2.0	2	0	not specific
963	CEP	AVE	26.0	30.0	48.0	21.0	15.0	5	140.0	70.0	3	2	core
964	CEP	AVJ	1.0	1.0	0.0	0.0	0.0	2	2.0	2.0	2	0	not specific
965	CEP	BDU	0.0	0.0	5.0	0.0	0.0	1	5.0	2.5	1	0	not specific
966	CEP	CEP	0.0	0.0	8.0	0.0	0.0	1	8.0	8.0	1	0	not specific
967	CEP	IL1	15.0	22.0	51.0	90.0	30.0	5	208.0	208.0	3	2	core
968	CEP	IL2	0.0	0.0	4.0	0.0	0.0	1	4.0	4.0	1	0	not specific
969	CEP	OLL	31.0	45.0	44.0	11.0	3.0	5	134.0	44.666666666666664	3	2	core
970	CEP	OLQ	24.0	23.0	77.0	0.0	0.0	3	124.0	124.0	3	0	cel_specific
971	CEP	PLN	0.0	1.0	0.0	3.0	0.0	2	4.0	1.3333333333333333	1	1	not specific
972	CEP	PVR	2.0	3.0	0.0	0.0	0.0	2	5.0	5.0	2	0	not specific
973	CEP	RIA	0.0	1.0	3.0	18.0	2.0	4	24.0	8.0	2	2	not specific
974	CEP	RIB	4.0	4.0	9.0	0.0	0.0	3	17.0	8.5	3	0	cel_specific
975	CEP	RIC	32.0	32.0	113.0	81.0	95.0	5	353.0		3	2	core
976	CEP	RIF	0.0	0.0	2.0	0.0	0.0	1	2.0		1	0	not specific
977	CEP	RIH	0.0	0.0	5.0	0.0	0.0	1	5.0		1	0	not specific
978	CEP	RIM	0.0	0.0	0.0	1.0	0.0	1	1.0		0	1	not specific
979	CEP	RIP	4.0	4.0	15.0	0.0	6.0	4	29.0	14.5	3	1	not specific
980	CEP	RIS	2.0	2.0	3.0	2.0	3.0	5	12.0	3.0	3	2	core
981	CEP	RIV	0.0	0.0	2.0	0.0	0.0	1	2.0	0.4	1	0	not specific
982	CEP	RMD	27.0	34.0	41.0	67.0	34.0	5	203.0	40.6	3	2	core
983	CEP	RMG	1.0	1.0	9.0	0.0	0.0	3	11.0	3.6666666666666665	3	0	cel_specific
984	CEP	RMH	19.0	15.0	47.0	1.0	0.0	4	82.0		3	1	not specific
985	CEP	SDQ	1.0	0.0	0.0	0.0	0.0	1	1.0		1	0	not specific
986	CEP	SIA	3.0	5.0	17.0	0.0	0.0	3	25.0		3	0	cel_specific
987	CEP	SIB	1.0	0.0	3.0	2.0	0.0	3	6.0		2	1	not specific
988	CEP	SMB	5.0	3.0	9.0	29.0	0.0	4	46.0	46.0	3	1	not specific
989	CEP	SMD	2.0	5.0	3.0	4.0	0.0	4	14.0	4.666666666666667	3	1	not specific
990	CEP	URA	11.0	7.0	20.0	3.0	0.0	4	41.0	13.666666666666666	3	1	not specific
991	CEP	URB	8.0	12.0	25.0	0.0	0.0	3	45.0	9.0	3	0	cel_specific
992	CEP	URX	8.0	6.0	4.0	2.0	0.0	4	20.0	6.666666666666667	3	1	not specific
993	CEP	URY	9.0	6.0	17.0	0.0	0.0	3	32.0		3	0	cel_specific
994	DBn	DBn	0.0	0.0	0.0	0.0	4.0	1	4.0		0	1	not specific
995	DVA	ADA	1.0	1.0	0.0	0.0	7.0	3	9.0		2	1	not specific
996	DVA	ADE	0.0	1.0	0.0	0.0	0.0	1	1.0		1	0	not specific
997	DVA	AIZ	7.0	4.0	8.0	2.0	0.0	4	21.0		3	1	not specific
998	DVA	AQR	4.0	4.0	6.0	0.0	0.0	3	14.0		3	0	cel_specific
999	DVA	AUA	8.0	5.0	12.0	0.0	0.0	3	25.0	25.0	3	0	cel_specific
1000	DVA	AVA	2.0	3.0	9.0	0.0	0.0	3	14.0	4.666666666666667	3	0	cel_specific
1001	DVA	AVB	1.0	1.0	2.0	2.0	6.0	5	12.0	6.0	3	2	core
1002	DVA	AVD	0.0	1.0	2.0	0.0	0.0	2	3.0	0.75	2	0	not specific
1003	DVA	AVE	23.0	14.0	36.0	33.0	20.0	5	126.0	42.0	3	2	core
1004	DVA	AVK	0.0	0.0	0.0	2.0	0.0	1	2.0	0.6666666666666666	0	1	not specific
1005	DVA	CEP	0.0	0.0	0.0	6.0	2.0	2	8.0	4.0	0	2	pristi_specific
1006	DVA	FLP	1.0	1.0	0.0	0.0	0.0	2	2.0	1.0	2	0	not specific
1007	DVA	OLQ	0.0	2.0	0.0	2.0	0.0	2	4.0	4.0	1	1	not specific
1008	DVA	PVC	0.0	2.0	3.0	0.0	2.0	3	7.0	3.5	2	1	not specific
1009	DVA	PVP	1.0	0.0	3.0	0.0	7.0	3	11.0	3.6666666666666665	2	1	not specific
1010	DVA	RIA	2.0	3.0	11.0	0.0	0.0	3	16.0		3	0	cel_specific
1011	DVA	RIB	0.0	2.0	0.0	0.0	0.0	1	2.0		1	0	not specific
1012	DVA	RIC	0.0	0.0	0.0	3.0	0.0	1	3.0		0	1	not specific
1013	DVA	RIH	1.0	1.0	0.0	0.0	0.0	2	2.0		2	0	not specific
1014	DVA	RIM	1.0	1.0	5.0	2.0	0.0	4	9.0		3	1	not specific
1015	DVA	RIP	0.0	1.0	0.0	0.0	0.0	1	1.0		1	0	not specific
1016	DVA	RIR	4.0	2.0	4.0	0.0	0.0	3	10.0	5.0	3	0	cel_specific
1017	DVA	RIV	0.0	0.0	0.0	1.0	0.0	1	1.0	1.0	0	1	not specific
1018	DVA	RMF	1.0	0.0	0.0	0.0	4.0	2	5.0	5.0	1	1	not specific
1019	DVA	SAA	0.0	0.0	9.0	0.0	0.0	1	9.0	3.0	1	0	not specific
1020	DVA	SAB	0.0	0.0	3.0	4.0	4.0	3	11.0	3.6666666666666665	1	2	not specific
1021	DVA	SDQ	1.0	0.0	0.0	0.0	0.0	1	1.0	0.3333333333333333	1	0	not specific
1022	DVA	SIA	2.0	0.0	0.0	2.0	0.0	2	4.0	0.8	1	1	not specific
1023	DVA	SIB	0.0	1.0	0.0	8.0	4.0	3	13.0	4.333333333333333	1	2	not specific
1024	DVA	SMB	6.0	6.0	23.0	0.0	0.0	3	35.0	11.666666666666666	3	0	cel_specific
1025	DVA	SMD	0.0	0.0	1.0	0.0	0.0	1	1.0	0.5	1	0	not specific
1026	DVA	URX	1.0	0.0	1.0	0.0	0.0	2	2.0	0.6666666666666666	2	0	not specific
1027	DVA	URY	1.0	2.0	3.0	0.0	0.0	3	6.0	6.0	3	0	cel_specific
1028	DVA	VBn	0.0	0.0	1.0	0.0	0.0	1	1.0		1	0	not specific
1029	DVC	ADA	0.0	0.0	0.0	3.0	0.0	1	3.0		0	1	not specific
1030	DVC	ADE	0.0	0.0	0.0	17.0	0.0	1	17.0		0	1	not specific
1031	DVC	AIB	16.0	12.0	6.0	26.0	26.0	5	86.0	43.0	3	2	core
1032	DVC	AIZ	0.0	1.0	0.0	0.0	0.0	1	1.0	0.3333333333333333	1	0	not specific
1033	DVC	AQR	0.0	1.0	0.0	15.0	0.0	2	16.0	3.2	1	1	not specific
1034	DVC	AVA	16.0	15.0	50.0	44.0	43.0	5	168.0	56.0	3	2	core
1035	DVC	AVB	0.0	0.0	1.0	0.0	7.0	2	8.0	8.0	1	1	not specific
1036	DVC	AVE	1.0	3.0	0.0	0.0	7.0	3	11.0		2	1	not specific
1037	DVC	AVK	6.0	2.0	2.0	11.0	0.0	4	21.0		3	1	not specific
1038	DVC	AVL	1.0	0.0	0.0	0.0	0.0	1	1.0	0.5	1	0	not specific
1039	DVC	CEP	0.0	0.0	0.0	2.0	0.0	1	2.0	0.6666666666666666	0	1	not specific
1040	DVC	DVC	0.0	0.0	0.0	4.0	0.0	1	4.0	0.8	0	1	not specific
1041	DVC	FLP	0.0	1.0	0.0	0.0	0.0	1	1.0	0.5	1	0	not specific
1042	DVC	OLL	1.0	0.0	0.0	0.0	0.0	1	1.0	1.0	1	0	not specific
1043	DVC	PVT	0.0	0.0	1.0	1.0	0.0	2	2.0		1	1	not specific
1044	DVC	RIB	10.0	14.0	8.0	14.0	5.0	5	51.0	51.0	3	2	core
1045	DVC	RID	1.0	0.0	0.0	0.0	0.0	1	1.0		1	0	not specific
1046	DVC	RIG	16.0	23.0	29.0	4.0	0.0	4	72.0	24.0	3	1	not specific
1047	DVC	RIH	0.0	0.0	0.0	1.0	0.0	1	1.0	0.3333333333333333	0	1	not specific
1048	DVC	RIM	1.0	0.0	0.0	0.0	0.0	1	1.0	0.25	1	0	not specific
1049	DVC	RIV	1.0	1.0	2.0	0.0	0.0	3	4.0	4.0	3	0	cel_specific
1050	DVC	RMF	15.0	10.0	23.0	0.0	0.0	3	48.0	16.0	3	0	cel_specific
1051	DVC	SAA	1.0	0.0	0.0	0.0	0.0	1	1.0	0.2	1	0	not specific
1052	DVC	SDQ	0.0	0.0	0.0	2.0	0.0	1	2.0	0.6666666666666666	0	1	not specific
1053	DVC	URA	0.0	0.0	1.0	4.0	0.0	2	5.0	1.6666666666666667	1	1	not specific
1054	DVC	URY	0.0	3.0	0.0	8.0	5.0	3	16.0	5.333333333333333	1	2	not specific
1055	FLP	ADA	2.0	1.0	2.0	0.0	0.0	3	5.0	1.6666666666666667	3	0	cel_specific
1056	FLP	ADE	4.0	3.0	33.0	0.0	0.0	3	40.0	13.333333333333334	3	0	cel_specific
1057	FLP	AIB	10.0	2.0	9.0	0.0	0.0	3	21.0	7.0	3	0	cel_specific
1058	FLP	AVA	38.0	30.0	104.0	0.0	0.0	3	172.0	172.0	3	0	cel_specific
1059	FLP	AVB	11.0	6.0	76.0	0.0	0.0	3	93.0		3	0	cel_specific
1060	FLP	AVD	6.0	8.0	58.0	0.0	0.0	3	72.0		3	0	cel_specific
1061	FLP	AVE	6.0	8.0	48.0	0.0	0.0	3	62.0	20.666666666666668	3	0	cel_specific
1062	FLP	AVJ	1.0	0.0	2.0	0.0	0.0	2	3.0	0.75	2	0	not specific
1063	FLP	DVA	0.0	1.0	10.0	0.0	0.0	2	11.0	5.5	2	0	not specific
1064	FLP	FLP	3.0	4.0	14.0	0.0	0.0	3	21.0	10.5	3	0	cel_specific
1065	FLP	PVC	5.0	2.0	2.0	0.0	0.0	3	9.0	1.8	3	0	cel_specific
1066	FLP	PVP	1.0	0.0	0.0	0.0	0.0	1	1.0	1.0	1	0	not specific
1067	FLP	RIH	1.0	2.0	0.0	0.0	0.0	2	3.0	1.0	2	0	not specific
1068	FLP	RIS	0.0	1.0	1.0	0.0	0.0	2	2.0	0.5	2	0	not specific
1069	FLP	SDQ	1.0	2.0	0.0	0.0	0.0	2	3.0	1.0	2	0	not specific
1070	FLP	VBn	0.0	0.0	1.0	0.0	0.0	1	1.0	1.0	1	0	not specific
1071	HSN	ADA	0.0	0.0	0.0	4.0	0.0	1	4.0	1.3333333333333333	0	1	not specific
1072	HSN	ADL	1.0	1.0	2.0	15.0	0.0	4	19.0	6.333333333333333	3	1	not specific
1073	HSN	AIA	7.0	6.0	15.0	1.0	0.0	4	29.0	29.0	3	1	not specific
1074	HSN	AIB	0.0	0.0	2.0	34.0	0.0	2	36.0	12.0	1	1	not specific
1075	HSN	AIM	0.0	0.0	2.0	2.0	0.0	2	4.0	1.3333333333333333	1	1	not specific
1076	HSN	AIZ	4.0	0.0	13.0	4.0	0.0	3	21.0	7.0	2	1	not specific
1077	HSN	ALM	1.0	0.0	0.0	0.0	0.0	1	1.0	0.5	1	0	not specific
1078	HSN	AQR	1.0	0.0	0.0	0.0	0.0	1	1.0	0.3333333333333333	1	0	not specific
1079	HSN	ASE	2.0	0.0	0.0	10.0	0.0	2	12.0	4.0	1	1	not specific
1080	HSN	ASH	3.0	4.0	8.0	0.0	0.0	3	15.0	7.5	3	0	cel_specific
1081	HSN	ASI	0.0	0.0	0.0	3.0	0.0	1	3.0	3.0	0	1	not specific
1082	HSN	ASJ	0.0	0.0	2.0	0.0	0.0	1	2.0	1.0	1	0	not specific
1083	HSN	ASK	3.0	2.0	5.0	7.0	0.0	4	17.0	5.666666666666667	3	1	not specific
1084	HSN	AVA	1.0	0.0	0.0	0.0	0.0	1	1.0		1	0	not specific
1085	HSN	AVB	4.0	0.0	0.0	5.0	0.0	2	9.0		1	1	not specific
1086	HSN	AVD	2.0	0.0	0.0	2.0	0.0	2	4.0		1	1	not specific
1087	HSN	AVF	1.0	1.0	20.0	4.0	0.0	4	26.0	6.5	3	1	not specific
1088	HSN	AVH	1.0	1.0	4.0	0.0	0.0	3	6.0	6.0	3	0	cel_specific
1089	HSN	AVJ	0.0	1.0	6.0	0.0	0.0	2	7.0	2.3333333333333335	2	0	not specific
1090	HSN	AVM	0.0	1.0	0.0	0.0	0.0	1	1.0	0.3333333333333333	1	0	not specific
1091	HSN	AWA	2.0	1.0	3.0	1.0	0.0	4	7.0	2.3333333333333335	3	1	not specific
1092	HSN	AWB	7.0	4.0	10.0	4.0	0.0	4	25.0	12.5	3	1	not specific
1093	HSN	BDU	2.0	6.0	2.0	0.0	0.0	3	10.0	10.0	3	0	cel_specific
1094	HSN	HSN	0.0	1.0	7.0	0.0	0.0	2	8.0	2.6666666666666665	2	0	not specific
1095	HSN	PLN	0.0	0.0	0.0	1.0	0.0	1	1.0	0.3333333333333333	0	1	not specific
1096	HSN	PVN	2.0	3.0	1.0	0.0	0.0	3	6.0	2.0	3	0	cel_specific
1097	HSN	PVQ	2.0	2.0	2.0	2.0	0.0	4	8.0	2.0	3	1	not specific
1098	HSN	RIF	3.0	5.0	20.0	1.0	0.0	4	29.0	29.0	3	1	not specific
1099	HSN	RIM	2.0	0.0	7.0	0.0	0.0	2	9.0	4.5	2	0	not specific
1100	HSN	RIR	0.0	0.0	3.0	0.0	0.0	1	3.0	1.5	1	0	not specific
1101	HSN	RMD	0.0	0.0	1.0	0.0	0.0	1	1.0	0.3333333333333333	1	0	not specific
1102	HSN	RMG	0.0	1.0	2.0	8.0	0.0	3	11.0	5.5	2	1	not specific
1103	HSN	SIA	0.0	0.0	0.0	1.0	0.0	1	1.0	0.3333333333333333	0	1	not specific
1104	HSN	SIB	0.0	0.0	0.0	3.0	0.0	1	3.0	0.75	0	1	not specific
1105	HSN	SMB	0.0	0.0	0.0	1.0	0.0	1	1.0	0.3333333333333333	0	1	not specific
1106	HSN	URY	0.0	0.0	0.0	2.0	0.0	1	2.0	1.0	0	1	not specific
1107	IL1	ADE	0.0	0.0	3.0	0.0	0.0	1	3.0	0.6	1	0	not specific
1108	IL1	AIB	0.0	0.0	0.0	2.0	0.0	1	2.0	2.0	0	1	not specific
1109	IL1	AVE	3.0	2.0	12.0	0.0	0.0	3	17.0	8.5	3	0	cel_specific
1110	IL1	AVL	0.0	0.0	1.0	0.0	0.0	1	1.0	0.2	1	0	not specific
1111	IL1	CEP	0.0	0.0	0.0	9.0	9.0	2	18.0	6.0	0	2	pristi_specific
1112	IL1	IL1	4.0	6.0	15.0	2.0	0.0	4	27.0	5.4	3	1	not specific
1113	IL1	IL2	0.0	0.0	9.0	2.0	0.0	2	11.0	3.6666666666666665	1	1	not specific
1114	IL1	OLL	0.0	5.0	4.0	1.0	0.0	3	10.0	10.0	2	1	not specific
1115	IL1	OLQ	0.0	0.0	7.0	2.0	0.0	2	9.0		1	1	not specific
1116	IL1	PVP	0.0	0.0	0.0	2.0	0.0	1	2.0		0	1	not specific
1117	IL1	PVR	4.0	2.0	0.0	0.0	0.0	2	6.0	2.0	2	0	not specific
1118	IL1	RIP	12.0	12.0	68.0	0.0	1.0	4	93.0	23.25	3	1	not specific
1119	IL1	RIS	1.0	0.0	0.0	0.0	0.0	1	1.0	0.3333333333333333	1	0	not specific
1120	IL1	RMD	80.0	63.0	243.0	84.0	57.0	5	527.0	175.66666666666666	3	2	core
1121	IL1	RME	8.0	10.0	10.0	34.0	11.0	5	73.0	24.333333333333332	3	2	core
1122	IL1	RMF	1.0	1.0	0.0	0.0	0.0	2	2.0	0.4	2	0	not specific
1123	IL1	RMG	0.0	0.0	1.0	0.0	0.0	1	1.0	1.0	1	0	not specific
1124	IL1	RMH	2.0	3.0	4.0	0.0	0.0	3	9.0	9.0	3	0	cel_specific
1125	IL1	SAA	0.0	0.0	0.0	1.0	0.0	1	1.0	0.3333333333333333	0	1	not specific
1126	IL1	SMB	0.0	0.0	0.0	12.0	3.0	2	15.0	3.75	0	2	pristi_specific
1127	IL1	SMD	0.0	0.0	0.0	2.0	2.0	2	4.0	1.0	0	2	pristi_specific
1128	IL1	URA	1.0	3.0	30.0	23.0	17.0	5	74.0	14.8	3	2	core
1129	IL1	URB	0.0	0.0	1.0	19.0	8.0	3	28.0	7.0	1	2	not specific
1130	IL1	URX	0.0	0.0	1.0	0.0	0.0	1	1.0	0.5	1	0	not specific
1131	IL1	URY	0.0	0.0	6.0	0.0	0.0	1	6.0	3.0	1	0	not specific
1132	IL2	ADA	1.0	0.0	0.0	0.0	0.0	1	1.0	0.2	1	0	not specific
1133	IL2	ADE	3.0	3.0	16.0	0.0	0.0	3	22.0	4.4	3	0	cel_specific
1134	IL2	ADL	0.0	1.0	1.0	0.0	0.0	2	2.0	0.4	2	0	not specific
1135	IL2	AIB	0.0	1.0	0.0	0.0	0.0	1	1.0	0.3333333333333333	1	0	not specific
1136	IL2	ASI	0.0	1.0	0.0	0.0	0.0	1	1.0	0.2	1	0	not specific
1137	IL2	AUA	0.0	0.0	2.0	0.0	0.0	1	2.0	2.0	1	0	not specific
1138	IL2	AVA	0.0	0.0	1.0	0.0	0.0	1	1.0	1.0	1	0	not specific
1139	IL2	AVB	0.0	0.0	2.0	0.0	0.0	1	2.0	0.4	1	0	not specific
1140	IL2	AVE	0.0	1.0	4.0	0.0	0.0	2	5.0	5.0	2	0	not specific
1141	IL2	AWC	0.0	2.0	0.0	0.0	0.0	1	2.0	0.4	1	0	not specific
1142	IL2	BAG	1.0	0.0	1.0	0.0	0.0	2	2.0	1.0	2	0	not specific
1143	IL2	CEP	1.0	1.0	2.0	0.0	0.0	3	4.0	0.8	3	0	cel_specific
1144	IL2	DVC	0.0	0.0	1.0	0.0	0.0	1	1.0	1.0	1	0	not specific
1145	IL2	IL1	27.0	29.0	109.0	8.0	3.0	5	176.0	58.666666666666664	3	2	core
1146	IL2	IL2	2.0	2.0	3.0	31.0	5.0	5	43.0	21.5	3	2	core
1147	IL2	OLL	3.0	2.0	5.0	5.0	0.0	4	15.0	3.75	3	1	not specific
1148	IL2	OLQ	39.0	41.0	94.0	5.0	0.0	4	179.0	59.666666666666664	3	1	not specific
1149	IL2	RIA	5.0	7.0	6.0	0.0	0.0	3	18.0	9.0	3	0	cel_specific
1150	IL2	RIB	0.0	2.0	1.0	10.0	2.0	4	15.0	5.0	2	2	not specific
1151	IL2	RIC	5.0	2.0	4.0	0.0	0.0	3	11.0	11.0	3	0	cel_specific
1152	IL2	RIG	0.0	1.0	0.0	0.0	0.0	1	1.0	0.2	1	0	not specific
1153	IL2	RIH	26.0	31.0	56.0	0.0	0.0	3	113.0	28.25	3	0	cel_specific
1154	IL2	RIP	56.0	70.0	150.0	83.0	33.0	5	392.0	78.4	3	2	core
1155	IL2	RMD	7.0	7.0	6.0	0.0	0.0	3	20.0	5.0	3	0	cel_specific
1156	IL2	RME	58.0	64.0	130.0	54.0	36.0	5	342.0	85.5	3	2	core
1157	IL2	RMG	0.0	0.0	1.0	0.0	0.0	1	1.0	0.5	1	0	not specific
1158	IL2	RMH	2.0	1.0	1.0	0.0	0.0	3	4.0	0.8	3	0	cel_specific
1159	IL2	SIA	0.0	0.0	1.0	0.0	0.0	1	1.0	0.2	1	0	not specific
1160	IL2	SIB	2.0	0.0	0.0	0.0	0.0	1	2.0	0.6666666666666666	1	0	not specific
1161	IL2	SMB	2.0	1.0	0.0	0.0	0.0	2	3.0	0.75	2	0	not specific
1162	IL2	URA	18.0	32.0	41.0	0.0	6.0	4	97.0	97.0	3	1	not specific
1163	IL2	URB	1.0	1.0	3.0	0.0	0.0	3	5.0	1.6666666666666667	3	0	cel_specific
1164	IL2	URX	3.0	4.0	5.0	0.0	0.0	3	12.0	12.0	3	0	cel_specific
1165	IL2	URY	2.0	1.0	0.0	0.0	0.0	2	3.0	1.0	2	0	not specific
1166	OLL	ADE	1.0	0.0	7.0	0.0	0.0	2	8.0	2.6666666666666665	2	0	not specific
1167	OLL	AVE	56.0	64.0	92.0	67.0	36.0	5	315.0	105.0	3	2	core
1168	OLL	CEP	32.0	34.0	42.0	50.0	24.0	5	182.0	45.5	3	2	core
1169	OLL	IL1	8.0	10.0	6.0	37.0	23.0	5	84.0	42.0	3	2	core
1170	OLL	IL2	1.0	0.0	1.0	4.0	0.0	3	6.0	1.5	2	1	not specific
1171	OLL	OLL	1.0	0.0	8.0	0.0	0.0	2	9.0	4.5	2	0	not specific
1172	OLL	OLQ	1.0	0.0	1.0	0.0	0.0	2	2.0	1.0	2	0	not specific
1173	OLL	RIB	24.0	27.0	45.0	57.0	31.0	5	184.0	61.333333333333336	3	2	core
1174	OLL	RIS	0.0	0.0	2.0	0.0	3.0	2	5.0	1.6666666666666667	1	1	not specific
1175	OLL	RMD	49.0	67.0	69.0	22.0	26.0	5	233.0	116.5	3	2	core
1176	OLL	RME	9.0	3.0	9.0	1.0	0.0	4	22.0	7.333333333333333	3	1	not specific
1177	OLL	RMG	1.0	0.0	0.0	0.0	0.0	1	1.0	0.3333333333333333	1	0	not specific
1178	OLL	RMH	0.0	0.0	0.0	3.0	0.0	1	3.0	1.0	0	1	not specific
1179	OLL	SMD	28.0	28.0	46.0	12.0	1.0	5	115.0	28.75	3	2	core
1180	OLL	URA	0.0	0.0	0.0	0.0	2.0	1	2.0	1.0	0	1	not specific
1181	OLL	URB	0.0	0.0	0.0	2.0	0.0	1	2.0	0.6666666666666666	0	1	not specific
1182	OLL	URX	1.0	0.0	0.0	0.0	0.0	1	1.0	0.3333333333333333	1	0	not specific
1183	OLL	URY	1.0	1.0	3.0	1.0	6.0	5	12.0	6.0	3	2	core
1184	OLQ	ADA	0.0	0.0	0.0	2.0	0.0	1	2.0	0.6666666666666666	0	1	not specific
1185	OLQ	AVA	0.0	0.0	1.0	0.0	0.0	1	1.0	0.3333333333333333	1	0	not specific
1186	OLQ	AVD	0.0	0.0	1.0	0.0	0.0	1	1.0	0.3333333333333333	1	0	not specific
1187	OLQ	AVE	0.0	0.0	0.0	24.0	0.0	1	24.0	8.0	0	1	not specific
1188	OLQ	AVF	0.0	0.0	0.0	0.0	3.0	1	3.0	1.0	0	1	not specific
1189	OLQ	AVJ	0.0	0.0	0.0	0.0	7.0	1	7.0	2.3333333333333335	0	1	not specific
1190	OLQ	BDU	0.0	0.0	0.0	2.0	3.0	2	5.0	1.6666666666666667	0	2	pristi_specific
1191	OLQ	CEP	0.0	1.0	3.0	7.0	2.0	4	13.0	3.25	2	2	not specific
1192	OLQ	DVA	0.0	0.0	0.0	1.0	0.0	1	1.0	0.25	0	1	not specific
1193	OLQ	IL1	3.0	2.0	3.0	95.0	19.0	5	122.0	61.0	3	2	core
1194	OLQ	IL2	17.0	18.0	1.0	11.0	3.0	5	50.0	16.666666666666668	3	2	core
1195	OLQ	OLL	0.0	0.0	0.0	9.0	5.0	2	14.0	4.666666666666667	0	2	pristi_specific
1196	OLQ	OLQ	0.0	0.0	0.0	2.0	0.0	1	2.0	0.6666666666666666	0	1	not specific
1197	OLQ	PVN	0.0	0.0	0.0	2.0	0.0	1	2.0	1.0	0	1	not specific
1198	OLQ	PVP	1.0	0.0	0.0	9.0	0.0	2	10.0	5.0	1	1	not specific
1199	OLQ	PVR	0.0	0.0	0.0	11.0	0.0	1	11.0	3.6666666666666665	0	1	not specific
1200	OLQ	RIA	0.0	0.0	0.0	5.0	0.0	1	5.0	5.0	0	1	not specific
1201	OLQ	RIC	6.0	7.0	17.0	3.0	2.0	5	35.0	8.75	3	2	core
1202	OLQ	RIG	1.0	0.0	0.0	0.0	0.0	1	1.0	0.25	1	0	not specific
1203	OLQ	RIH	2.0	2.0	23.0	0.0	0.0	3	27.0	13.5	3	0	cel_specific
1204	OLQ	RIM	0.0	0.0	0.0	3.0	0.0	1	3.0	1.0	0	1	not specific
1205	OLQ	RIP	0.0	0.0	18.0	1.0	3.0	3	22.0	22.0	1	2	not specific
1206	OLQ	RIR	0.0	0.0	0.0	2.0	0.0	1	2.0		0	1	not specific
1207	OLQ	RIV	0.0	0.0	0.0	1.0	0.0	1	1.0	1.0	0	1	not specific
1208	OLQ	RMD	21.0	21.0	52.0	33.0	8.0	5	135.0	27.0	3	2	core
1209	OLQ	RME	4.0	4.0	5.0	32.0	3.0	5	48.0	48.0	3	2	core
1210	OLQ	RMH	3.0	4.0	7.0	0.0	0.0	3	14.0	2.8	3	0	cel_specific
1211	OLQ	SIA	0.0	1.0	9.0	0.0	0.0	2	10.0	10.0	2	0	not specific
1212	OLQ	SIB	22.0	21.0	47.0	1.0	0.0	4	91.0	45.5	3	1	not specific
1213	OLQ	SMB	1.0	2.0	0.0	8.0	0.0	3	11.0	2.75	2	1	not specific
1214	OLQ	URA	0.0	0.0	0.0	1.0	0.0	1	1.0	0.25	0	1	not specific
1215	OLQ	URB	0.0	1.0	0.0	0.0	0.0	1	1.0	0.5	1	0	not specific
1216	OLQ	URX	0.0	0.0	0.0	3.0	0.0	1	3.0	1.5	0	1	not specific
1217	OLQ	URY	0.0	0.0	3.0	11.0	6.0	3	20.0	10.0	1	2	not specific
1218	PLN	AIB	0.0	0.0	0.0	2.0	8.0	2	10.0	2.0	0	2	pristi_specific
1219	PLN	AVA	0.0	0.0	0.0	2.0	8.0	2	10.0	2.0	0	2	pristi_specific
1220	PLN	AVB	1.0	0.0	0.0	0.0	0.0	1	1.0	0.2	1	0	not specific
1221	PLN	CEP	0.0	0.0	0.0	2.0	0.0	1	2.0	0.5	0	1	not specific
1222	PLN	OLQ	0.0	0.0	0.0	2.0	0.0	1	2.0	1.0	0	1	not specific
1223	PLN	RIC	0.0	0.0	0.0	6.0	0.0	1	6.0	1.5	0	1	not specific
1224	PLN	RID	1.0	0.0	0.0	0.0	0.0	1	1.0	0.2	1	0	not specific
1225	PLN	RIV	0.0	0.0	0.0	3.0	0.0	1	3.0	0.75	0	1	not specific
1226	PLN	RMD	0.0	0.0	1.0	6.0	2.0	3	9.0	9.0	1	2	not specific
1227	PLN	RMF	0.0	0.0	0.0	14.0	3.0	2	17.0	5.666666666666667	0	2	pristi_specific
1228	PLN	RMG	3.0	3.0	0.0	0.0	3.0	3	9.0	3.0	2	1	not specific
1229	PLN	RMH	0.0	0.0	0.0	0.0	2.0	1	2.0	0.6666666666666666	0	1	not specific
1230	PLN	SAA	9.0	19.0	15.0	6.0	8.0	5	57.0	11.4	3	2	core
1231	PLN	SMB	11.0	14.0	21.0	3.0	21.0	5	70.0	14.0	3	2	core
1232	PLN	SMD	3.0	3.0	0.0	4.0	0.0	3	10.0	2.0	2	1	not specific
1233	PVC	ADA	1.0	1.0	0.0	0.0	0.0	2	2.0	0.5	2	0	not specific
1234	PVC	ADL	0.0	0.0	2.0	0.0	0.0	1	2.0	0.6666666666666666	1	0	not specific
1235	PVC	AIY	0.0	0.0	0.0	0.0	3.0	1	3.0	1.0	0	1	not specific
1236	PVC	ALM	0.0	0.0	0.0	2.0	1.0	2	3.0	0.75	0	2	pristi_specific
1237	PVC	AQR	0.0	1.0	2.0	1.0	0.0	3	4.0	4.0	2	1	not specific
1238	PVC	ASH	0.0	0.0	2.0	0.0	0.0	1	2.0	2.0	1	0	not specific
1239	PVC	AVA	7.0	8.0	9.0	1.0	0.0	4	25.0	25.0	3	1	not specific
1240	PVC	AVB	34.0	33.0	77.0	68.0	55.0	5	267.0	89.0	3	2	core
1241	PVC	AVD	13.0	12.0	35.0	27.0	13.0	5	100.0	100.0	3	2	core
1242	PVC	AVE	11.0	8.0	30.0	0.0	2.0	4	51.0	51.0	3	1	not specific
1243	PVC	AVH	0.0	2.0	1.0	0.0	0.0	2	3.0	3.0	2	0	not specific
1244	PVC	AVJ	2.0	5.0	5.0	22.0	6.0	5	40.0	13.333333333333334	3	2	core
1245	PVC	AVK	0.0	1.0	0.0	0.0	0.0	1	1.0	1.0	1	0	not specific
1246	PVC	DVA	0.0	0.0	0.0	2.0	0.0	1	2.0	2.0	0	1	not specific
1247	PVC	FLP	0.0	1.0	2.0	0.0	0.0	2	3.0	3.0	2	0	not specific
1248	PVC	PVC	0.0	1.0	12.0	0.0	0.0	2	13.0	3.25	2	0	not specific
1249	PVC	PVD	0.0	0.0	0.0	0.0	4.0	1	4.0	1.3333333333333333	0	1	not specific
1250	PVC	PVP	0.0	0.0	1.0	5.0	0.0	2	6.0	3.0	1	1	not specific
1251	PVC	RID	10.0	6.0	27.0	0.0	4.0	4	47.0	47.0	3	1	not specific
1252	PVC	RIF	0.0	0.0	0.0	3.0	0.0	1	3.0	1.0	0	1	not specific
1253	PVC	RIM	0.0	0.0	0.0	37.0	29.0	2	66.0	22.0	0	2	pristi_specific
1254	PVC	RIP	0.0	0.0	0.0	7.0	3.0	2	10.0	5.0	0	2	pristi_specific
1255	PVC	RIS	1.0	1.0	2.0	2.0	0.0	4	6.0	6.0	3	1	not specific
1256	PVC	SAA	0.0	1.0	0.0	0.0	0.0	1	1.0	0.3333333333333333	1	0	not specific
1257	PVC	SDQ	1.0	0.0	0.0	0.0	0.0	1	1.0	0.3333333333333333	1	0	not specific
1258	PVC	SIA	1.0	0.0	0.0	0.0	0.0	1	1.0	0.25	1	0	not specific
1259	PVC	SIB	6.0	13.0	12.0	3.0	0.0	4	34.0	17.0	3	1	not specific
1260	PVC	SMB	0.0	0.0	3.0	0.0	0.0	1	3.0	1.0	1	0	not specific
1261	PVC	URX	0.0	0.0	0.0	1.0	0.0	1	1.0	1.0	0	1	not specific
1262	PVD	AVD	0.0	0.0	0.0	14.0	9.0	2	23.0	5.75	0	2	pristi_specific
1263	PVD	AVF	0.0	0.0	0.0	0.0	2.0	1	2.0	2.0	0	1	not specific
1264	PVD	AVJ	0.0	0.0	0.0	9.0	8.0	2	17.0	4.25	0	2	pristi_specific
1265	PVD	RID	0.0	0.0	0.0	0.0	3.0	1	3.0	1.0	0	1	not specific
1266	PVD	SIB	0.0	0.0	0.0	3.0	0.0	1	3.0	0.75	0	1	not specific
1267	PVD	URX	0.0	0.0	0.0	1.0	0.0	1	1.0	0.2	0	1	not specific
1268	PVD	URY	0.0	0.0	0.0	0.0	3.0	1	3.0	0.6	0	1	not specific
1269	PVN	ADA	0.0	0.0	0.0	2.0	0.0	1	2.0	2.0	0	1	not specific
1270	PVN	ADF	0.0	0.0	0.0	0.0	2.0	1	2.0	2.0	0	1	not specific
1271	PVN	AIA	1.0	0.0	0.0	2.0	3.0	3	6.0	2.0	1	2	not specific
1272	PVN	AIB	0.0	0.0	0.0	43.0	11.0	2	54.0	54.0	0	2	pristi_specific
1273	PVN	AIM	0.0	0.0	0.0	3.0	0.0	1	3.0	0.6	0	1	not specific
1274	PVN	AIZ	1.0	0.0	0.0	0.0	0.0	1	1.0	1.0	1	0	not specific
1275	PVN	ALM	1.0	2.0	2.0	1.0	0.0	4	6.0	3.0	3	1	not specific
1276	PVN	ASE	0.0	0.0	0.0	12.0	0.0	1	12.0	4.0	0	1	not specific
1277	PVN	ASI	0.0	0.0	0.0	14.0	0.0	1	14.0	4.666666666666667	0	1	not specific
1278	PVN	ASJ	2.0	0.0	0.0	0.0	3.0	2	5.0	1.0	1	1	not specific
1279	PVN	ASK	0.0	0.0	0.0	9.0	3.0	2	12.0	2.4	0	2	pristi_specific
1280	PVN	AVB	3.0	0.0	0.0	14.0	1.0	3	18.0	9.0	1	2	not specific
1281	PVN	AVD	2.0	0.0	0.0	0.0	0.0	1	2.0	2.0	1	0	not specific
1282	PVN	AVE	0.0	1.0	0.0	0.0	0.0	1	1.0	0.3333333333333333	1	0	not specific
1283	PVN	AVF	1.0	0.0	0.0	0.0	0.0	1	1.0	0.3333333333333333	1	0	not specific
1284	PVN	AVJ	1.0	6.0	10.0	11.0	0.0	4	28.0	14.0	3	1	not specific
1285	PVN	AVM	1.0	1.0	0.0	0.0	0.0	2	2.0	0.5	2	0	not specific
1286	PVN	AWA	0.0	0.0	0.0	8.0	0.0	1	8.0	8.0	0	1	not specific
1287	PVN	AWB	0.0	0.0	0.0	1.0	0.0	1	1.0	0.25	0	1	not specific
1288	PVN	BDU	8.0	14.0	10.0	4.0	13.0	5	49.0	16.333333333333332	3	2	core
1289	PVN	CEP	0.0	1.0	2.0	0.0	0.0	2	3.0	0.75	2	0	not specific
1290	PVN	HSN	3.0	0.0	0.0	1.0	0.0	2	4.0	0.8	1	1	not specific
1291	PVN	OLL	0.0	0.0	0.0	2.0	0.0	1	2.0	2.0	0	1	not specific
1292	PVN	OLQ	0.0	0.0	0.0	1.0	0.0	1	1.0		0	1	not specific
1293	PVN	PVN	2.0	4.0	5.0	17.0	0.0	4	28.0	28.0	3	1	not specific
1294	PVN	PVQ	0.0	0.0	0.0	3.0	2.0	2	5.0	1.25	0	2	pristi_specific
1295	PVN	PVR	0.0	0.0	0.0	5.0	0.0	1	5.0	1.6666666666666667	0	1	not specific
1296	PVN	RIC	0.0	0.0	0.0	0.0	3.0	1	3.0	1.0	0	1	not specific
1297	PVN	RIF	2.0	2.0	0.0	1.0	0.0	3	5.0	5.0	2	1	not specific
1298	PVN	RIM	0.0	0.0	0.0	11.0	0.0	1	11.0	5.5	0	1	not specific
1299	PVN	RIS	0.0	0.0	0.0	9.0	10.0	2	19.0	6.333333333333333	0	2	pristi_specific
1300	PVN	RMG	0.0	1.0	0.0	0.0	0.0	1	1.0	0.5	1	0	not specific
1301	PVN	SDQ	1.0	0.0	0.0	0.0	0.0	1	1.0		1	0	not specific
1302	PVN	SIB	0.0	0.0	0.0	1.0	0.0	1	1.0	1.0	0	1	not specific
1303	PVN	SMB	1.0	0.0	0.0	3.0	1.0	3	5.0	2.5	1	2	not specific
1304	PVN	URB	0.0	0.0	2.0	0.0	0.0	1	2.0	1.0	1	0	not specific
1305	PVN	URX	0.0	0.0	2.0	1.0	0.0	2	3.0	0.75	1	1	not specific
1306	PVN	URY	0.0	0.0	0.0	17.0	0.0	1	17.0	8.5	0	1	not specific
1307	PVP	ADA	1.0	2.0	1.0	1.0	2.0	5	7.0	3.5	3	2	core
1308	PVP	ADF	0.0	0.0	2.0	0.0	0.0	1	2.0	0.5	1	0	not specific
1309	PVP	AIB	3.0	1.0	0.0	0.0	0.0	2	4.0	1.0	2	0	not specific
1310	PVP	AQR	5.0	4.0	14.0	1.0	0.0	4	24.0	12.0	3	1	not specific
1311	PVP	ASH	0.0	1.0	2.0	0.0	0.0	2	3.0	1.5	2	0	not specific
1312	PVP	AVA	7.0	7.0	14.0	18.0	0.0	4	46.0	23.0	3	1	not specific
1313	PVP	AVB	22.0	25.0	48.0	38.0	30.0	5	163.0	81.5	3	2	core
1314	PVP	AVD	0.0	1.0	4.0	44.0	10.0	4	59.0	14.75	2	2	not specific
1315	PVP	AVE	1.0	3.0	0.0	0.0	0.0	2	4.0	1.0	2	0	not specific
1316	PVP	AVF	2.0	0.0	0.0	0.0	0.0	1	2.0	0.5	1	0	not specific
1317	PVP	AVH	4.0	2.0	5.0	0.0	0.0	3	11.0	2.75	3	0	cel_specific
1318	PVP	AVJ	0.0	1.0	2.0	1.0	2.0	4	6.0	3.0	2	2	not specific
1319	PVP	AVK	1.0	0.0	0.0	0.0	0.0	1	1.0	0.25	1	0	not specific
1320	PVP	AWA	0.0	0.0	0.0	2.0	0.0	1	2.0	0.5	0	1	not specific
1321	PVP	AWB	0.0	0.0	0.0	1.0	4.0	2	5.0	1.25	0	2	pristi_specific
1322	PVP	DVA	2.0	0.0	0.0	2.0	4.0	3	8.0	2.0	1	2	not specific
1323	PVP	OLQ	0.0	0.0	0.0	2.0	0.0	1	2.0	1.0	0	1	not specific
1324	PVP	PVC	10.0	12.0	33.0	7.0	3.0	5	65.0	21.666666666666668	3	2	core
1325	PVP	PVN	0.0	0.0	0.0	0.0	5.0	1	5.0	1.6666666666666667	0	1	not specific
1326	PVP	PVP	0.0	0.0	0.0	1.0	0.0	1	1.0	0.3333333333333333	0	1	not specific
1327	PVP	PVQ	0.0	0.0	0.0	0.0	8.0	1	8.0	4.0	0	1	not specific
1328	PVP	RIA	0.0	2.0	2.0	0.0	0.0	2	4.0	1.3333333333333333	2	0	not specific
1329	PVP	RIC	0.0	0.0	0.0	0.0	6.0	1	6.0	2.0	0	1	not specific
1330	PVP	RID	0.0	0.0	0.0	0.0	2.0	1	2.0	2.0	0	1	not specific
1331	PVP	RIF	0.0	3.0	0.0	0.0	0.0	1	3.0	1.5	1	0	not specific
1332	PVP	RIG	1.0	1.0	3.0	0.0	0.0	3	5.0	1.25	3	0	cel_specific
1333	PVP	RIM	0.0	0.0	1.0	0.0	0.0	1	1.0	0.5	1	0	not specific
1334	PVP	RIR	1.0	2.0	1.0	1.0	3.0	5	8.0	2.0	3	2	core
1335	PVP	RMF	1.0	1.0	0.0	0.0	0.0	2	2.0	0.5	2	0	not specific
1336	PVP	RMG	0.0	0.0	0.0	4.0	0.0	1	4.0	1.3333333333333333	0	1	not specific
1337	PVP	SIA	1.0	0.0	0.0	0.0	0.0	1	1.0	0.2	1	0	not specific
1338	PVP	SIB	0.0	0.0	0.0	4.0	0.0	1	4.0	0.8	0	1	not specific
1339	PVP	URX	0.0	0.0	1.0	0.0	0.0	1	1.0	0.2	1	0	not specific
1340	PVP	URY	0.0	0.0	0.0	4.0	0.0	1	4.0	0.8	0	1	not specific
1341	PVQ	ADA	0.0	0.0	0.0	0.0	2.0	1	2.0	0.4	0	1	not specific
1342	PVQ	ADL	0.0	3.0	0.0	8.0	3.0	3	14.0	2.8	1	2	not specific
1343	PVQ	AIA	18.0	18.0	26.0	9.0	0.0	4	71.0	71.0	3	1	not specific
1344	PVQ	AIB	0.0	0.0	0.0	19.0	10.0	2	29.0	7.25	0	2	pristi_specific
1345	PVQ	AIM	1.0	1.0	3.0	0.0	0.0	3	5.0	1.6666666666666667	3	0	cel_specific
1346	PVQ	ALA	1.0	2.0	0.0	2.0	3.0	4	8.0	4.0	2	2	not specific
1347	PVQ	ALM	0.0	0.0	0.0	1.0	0.0	1	1.0	0.5	0	1	not specific
1348	PVQ	ASE	1.0	2.0	2.0	0.0	0.0	3	5.0	5.0	3	0	cel_specific
1349	PVQ	ASG	1.0	0.0	0.0	0.0	0.0	1	1.0	0.2	1	0	not specific
1350	PVQ	ASI	0.0	0.0	0.0	0.0	2.0	1	2.0	0.4	0	1	not specific
1351	PVQ	ASJ	2.0	2.0	5.0	0.0	5.0	4	14.0	2.8	3	1	not specific
1352	PVQ	ASK	9.0	16.0	21.0	9.0	3.0	5	58.0	11.6	3	2	core
1353	PVQ	AVB	0.0	0.0	1.0	0.0	0.0	1	1.0	0.5	1	0	not specific
1354	PVQ	AVF	0.0	4.0	1.0	1.0	8.0	4	14.0	3.5	2	2	not specific
1355	PVQ	AVM	1.0	0.0	0.0	0.0	0.0	1	1.0	0.3333333333333333	1	0	not specific
1356	PVQ	AWA	1.0	1.0	5.0	0.0	0.0	3	7.0	2.3333333333333335	3	0	cel_specific
1357	PVQ	AWB	0.0	0.0	0.0	3.0	2.0	2	5.0	1.25	0	2	pristi_specific
1358	PVQ	BDU	0.0	0.0	0.0	0.0	1.0	1	1.0	0.3333333333333333	0	1	not specific
1359	PVQ	HSN	2.0	5.0	12.0	16.0	0.0	4	35.0	7.0	3	1	not specific
1360	PVQ	PVC	1.0	0.0	0.0	0.0	0.0	1	1.0	0.2	1	0	not specific
1361	PVQ	PVN	1.0	0.0	0.0	7.0	0.0	2	8.0	1.6	1	1	not specific
1362	PVQ	RIF	0.0	0.0	4.0	2.0	0.0	2	6.0	1.2	1	1	not specific
1363	PVQ	RIS	0.0	0.0	0.0	33.0	5.0	2	38.0	7.6	0	2	pristi_specific
1364	PVQ	RMG	2.0	0.0	2.0	4.0	11.0	4	19.0	3.8	2	2	not specific
1365	PVR	ADA	0.0	0.0	0.0	7.0	6.0	2	13.0	6.5	0	2	pristi_specific
1366	PVR	AVB	20.0	19.0	0.0	0.0	0.0	2	39.0	7.8	2	0	not specific
1367	PVR	AVD	0.0	0.0	0.0	1.0	0.0	1	1.0	0.3333333333333333	0	1	not specific
1368	PVR	AVJ	7.0	12.0	0.0	34.0	13.0	4	66.0	66.0	2	2	not specific
1369	PVR	BDU	0.0	0.0	0.0	12.0	3.0	2	15.0	15.0	0	2	pristi_specific
1370	PVR	CEP	0.0	0.0	0.0	15.0	10.0	2	25.0	25.0	0	2	pristi_specific
1371	PVR	IL1	9.0	8.0	0.0	2.0	0.0	3	19.0	3.8	2	1	not specific
1372	PVR	OLQ	0.0	0.0	0.0	3.0	4.0	2	7.0	1.75	0	2	pristi_specific
1373	PVR	PVC	0.0	0.0	0.0	0.0	2.0	1	2.0	0.4	0	1	not specific
1374	PVR	PVN	0.0	0.0	0.0	4.0	0.0	1	4.0	1.0	0	1	not specific
1375	PVR	RIC	0.0	0.0	0.0	2.0	4.0	2	6.0	6.0	0	2	pristi_specific
1376	PVR	RIP	19.0	15.0	0.0	49.0	19.0	4	102.0	34.0	2	2	not specific
1377	PVR	RIS	0.0	0.0	0.0	11.0	1.0	2	12.0	4.0	0	2	pristi_specific
1378	PVR	RMD	0.0	0.0	0.0	3.0	4.0	2	7.0	7.0	0	2	pristi_specific
1379	PVR	SDQ	0.0	0.0	0.0	0.0	2.0	1	2.0	0.6666666666666666	0	1	not specific
1380	PVR	SMB	0.0	0.0	0.0	3.0	0.0	1	3.0	1.5	0	1	not specific
1381	PVT	AIB	9.0	8.0	16.0	63.0	0.0	4	96.0	19.2	3	1	not specific
1382	PVT	AQR	0.0	0.0	0.0	2.0	0.0	1	2.0	0.4	0	1	not specific
1383	PVT	AVA	0.0	0.0	0.0	5.0	0.0	1	5.0	1.25	0	1	not specific
1384	PVT	AVE	1.0	0.0	0.0	0.0	2.0	2	3.0	1.5	1	1	not specific
1385	PVT	AVK	21.0	26.0	16.0	41.0	0.0	4	104.0	52.0	3	1	not specific
1386	PVT	AVL	6.0	7.0	3.0	3.0	0.0	4	19.0	3.8	3	1	not specific
1387	PVT	CEP	0.0	0.0	0.0	1.0	0.0	1	1.0	1.0	0	1	not specific
1388	PVT	DVC	2.0	13.0	3.0	4.0	0.0	4	22.0	11.0	3	1	not specific
1389	PVT	IL2	1.0	2.0	0.0	1.0	0.0	3	4.0	1.3333333333333333	2	1	not specific
1390	PVT	OLQ	0.0	0.0	0.0	3.0	0.0	1	3.0	1.5	0	1	not specific
1391	PVT	RIB	0.0	0.0	0.0	3.0	0.0	1	3.0	1.0	0	1	not specific
1392	PVT	RIG	8.0	7.0	7.0	0.0	0.0	3	22.0	7.333333333333333	3	0	cel_specific
1393	PVT	RIH	3.0	0.0	2.0	4.0	0.0	3	9.0	4.5	2	1	not specific
1394	PVT	RIM	0.0	0.0	0.0	5.0	0.0	1	5.0	1.6666666666666667	0	1	not specific
1395	PVT	RIS	0.0	0.0	1.0	0.0	0.0	1	1.0	0.3333333333333333	1	0	not specific
1396	PVT	RME	1.0	0.0	4.0	0.0	0.0	2	5.0	5.0	2	0	not specific
1397	PVT	RMF	13.0	8.0	10.0	0.0	0.0	3	31.0	6.2	3	0	cel_specific
1398	PVT	SDQ	0.0	0.0	0.0	14.0	0.0	1	14.0	3.5	0	1	not specific
1399	PVT	SMB	1.0	0.0	0.0	0.0	0.0	1	1.0	0.2	1	0	not specific
1400	PVT	URA	1.0	2.0	0.0	0.0	0.0	2	3.0	1.5	2	0	not specific
1401	PVT	URY	0.0	1.0	0.0	11.0	0.0	2	12.0	2.4	1	1	not specific
1402	RIA	ADF	0.0	0.0	2.0	1.0	0.0	2	3.0	1.0	1	1	not specific
1403	RIA	AIZ	0.0	0.0	1.0	0.0	0.0	1	1.0	1.0	1	0	not specific
1404	RIA	AQR	0.0	0.0	4.0	0.0	0.0	1	4.0	1.3333333333333333	1	0	not specific
1405	RIA	AUA	0.0	0.0	2.0	1.0	0.0	2	3.0	1.0	1	1	not specific
1406	RIA	AVA	0.0	0.0	4.0	0.0	0.0	1	4.0	1.3333333333333333	1	0	not specific
1407	RIA	BAG	0.0	0.0	2.0	0.0	0.0	1	2.0	0.6666666666666666	1	0	not specific
1408	RIA	CEP	4.0	7.0	3.0	15.0	2.0	5	31.0	10.333333333333334	3	2	core
1409	RIA	IL1	3.0	3.0	2.0	0.0	7.0	4	15.0	3.0	3	1	not specific
1410	RIA	RIA	44.0	101.0	65.0	2.0	5.0	5	217.0	72.33333333333333	3	2	core
1411	RIA	RIB	0.0	0.0	3.0	0.0	0.0	1	3.0	0.75	1	0	not specific
1412	RIA	RIH	0.0	0.0	0.0	1.0	0.0	1	1.0	0.2	0	1	not specific
1413	RIA	RIM	0.0	0.0	4.0	2.0	2.0	3	8.0	4.0	1	2	not specific
1414	RIA	RIR	0.0	0.0	3.0	6.0	0.0	2	9.0	4.5	1	1	not specific
1415	RIA	RIV	9.0	13.0	17.0	14.0	0.0	4	53.0	17.666666666666668	3	1	not specific
1416	RIA	RMD	232.0	279.0	471.0	502.0	228.0	5	1712.0	856.0	3	2	core
1417	RIA	RMF	0.0	1.0	0.0	10.0	0.0	2	11.0	3.6666666666666665	1	1	not specific
1418	RIA	RMG	0.0	0.0	0.0	29.0	20.0	2	49.0	49.0	0	2	pristi_specific
1419	RIA	RMH	0.0	0.0	0.0	2.0	0.0	1	2.0	0.6666666666666666	0	1	not specific
1420	RIA	SAA	0.0	0.0	2.0	0.0	0.0	1	2.0	0.6666666666666666	1	0	not specific
1421	RIA	SDQ	1.0	0.0	0.0	0.0	0.0	1	1.0	0.5	1	0	not specific
1422	RIA	SIA	42.0	47.0	16.0	3.0	2.0	5	110.0	27.5	3	2	core
1423	RIA	SIB	1.0	0.0	0.0	0.0	0.0	1	1.0	0.3333333333333333	1	0	not specific
1424	RIA	SMB	5.0	2.0	11.0	0.0	0.0	3	18.0	6.0	3	0	cel_specific
1425	RIA	SMD	129.0	145.0	225.0	91.0	30.0	5	620.0	310.0	3	2	core
1426	RIA	URX	0.0	0.0	2.0	0.0	0.0	1	2.0	1.0	1	0	not specific
1427	RIB	AIB	11.0	10.0	11.0	0.0	0.0	3	32.0	16.0	3	0	cel_specific
1428	RIB	AIN	0.0	0.0	1.0	0.0	0.0	1	1.0	0.5	1	0	not specific
1429	RIB	AIZ	0.0	1.0	2.0	1.0	6.0	4	10.0	2.0	2	2	not specific
1430	RIB	AUA	3.0	3.0	11.0	0.0	0.0	3	17.0	4.25	3	0	cel_specific
1431	RIB	AVA	5.0	6.0	11.0	0.0	0.0	3	22.0	11.0	3	0	cel_specific
1432	RIB	AVB	0.0	0.0	3.0	0.0	0.0	1	3.0	1.5	1	0	not specific
1433	RIB	AVD	3.0	0.0	4.0	0.0	0.0	2	7.0	3.5	2	0	not specific
1434	RIB	AVE	25.0	29.0	33.0	43.0	31.0	5	161.0	80.5	3	2	core
1435	RIB	BAG	14.0	16.0	11.0	5.0	3.0	5	49.0	9.8	3	2	core
1436	RIB	CEP	0.0	2.0	5.0	0.0	0.0	2	7.0	3.5	2	0	not specific
1437	RIB	DVA	1.0	1.0	0.0	0.0	0.0	2	2.0	0.6666666666666666	2	0	not specific
1438	RIB	DVC	0.0	0.0	1.0	0.0	0.0	1	1.0	0.3333333333333333	1	0	not specific
1439	RIB	OLL	2.0	1.0	1.0	0.0	0.0	3	4.0	2.0	3	0	cel_specific
1440	RIB	RIA	4.0	8.0	14.0	7.0	9.0	5	42.0	14.0	3	2	core
1441	RIB	RIG	1.0	3.0	6.0	0.0	0.0	3	10.0	3.3333333333333335	3	0	cel_specific
1442	RIB	RIH	1.0	1.0	2.0	0.0	0.0	3	4.0	1.0	3	0	cel_specific
1443	RIB	RIM	3.0	0.0	1.0	0.0	0.0	2	4.0	1.3333333333333333	2	0	not specific
1444	RIB	RIS	3.0	5.0	6.0	0.0	0.0	3	14.0	4.666666666666667	3	0	cel_specific
1445	RIB	RMD	0.0	3.0	2.0	0.0	0.0	2	5.0	5.0	2	0	not specific
1446	RIB	RME	0.0	0.0	1.0	0.0	0.0	1	1.0	1.0	1	0	not specific
1447	RIB	RMF	0.0	2.0	0.0	0.0	0.0	1	2.0	2.0	1	0	not specific
1448	RIB	SMD	6.0	7.0	12.0	0.0	0.0	3	25.0	12.5	3	0	cel_specific
1449	RIB	URY	4.0	5.0	5.0	3.0	0.0	4	17.0	3.4	3	1	not specific
1450	RIC	ADA	3.0	5.0	10.0	13.0	8.0	5	39.0	9.75	3	2	core
1451	RIC	ADL	0.0	0.0	2.0	0.0	0.0	1	2.0	1.0	1	0	not specific
1452	RIC	AIB	7.0	4.0	4.0	0.0	0.0	3	15.0	7.5	3	0	cel_specific
1453	RIC	AIZ	0.0	0.0	6.0	0.0	0.0	1	6.0	6.0	1	0	not specific
1454	RIC	AVA	36.0	32.0	61.0	34.0	11.0	5	174.0	58.0	3	2	core
1455	RIC	AVB	2.0	0.0	0.0	0.0	7.0	2	9.0	3.0	1	1	not specific
1456	RIC	AVD	1.0	0.0	0.0	1.0	3.0	3	5.0	1.25	1	2	not specific
1457	RIC	AVE	0.0	0.0	0.0	2.0	0.0	1	2.0	2.0	0	1	not specific
1458	RIC	AVJ	0.0	0.0	0.0	1.0	2.0	2	3.0	0.75	0	2	pristi_specific
1459	RIC	AVK	0.0	0.0	1.0	0.0	0.0	1	1.0	1.0	1	0	not specific
1460	RIC	BDU	0.0	0.0	0.0	4.0	0.0	1	4.0	4.0	0	1	not specific
1461	RIC	CEP	9.0	4.0	5.0	2.0	0.0	4	20.0	10.0	3	1	not specific
1462	RIC	OLQ	0.0	0.0	1.0	0.0	0.0	1	1.0	0.5	1	0	not specific
1463	RIC	PVC	1.0	0.0	0.0	0.0	5.0	2	6.0	6.0	1	1	not specific
1464	RIC	RIC	1.0	5.0	5.0	4.0	6.0	5	21.0	10.5	3	2	core
1465	RIC	RIM	10.0	7.0	20.0	0.0	0.0	3	37.0	12.333333333333334	3	0	cel_specific
1466	RIC	RIS	0.0	1.0	0.0	0.0	0.0	1	1.0	0.25	1	0	not specific
1467	RIC	RIV	2.0	4.0	5.0	0.0	0.0	3	11.0	5.5	3	0	cel_specific
1468	RIC	RMD	0.0	0.0	0.0	2.0	0.0	1	2.0	1.0	0	1	not specific
1469	RIC	RMF	0.0	0.0	3.0	4.0	0.0	2	7.0	3.5	1	1	not specific
1470	RIC	RMG	1.0	0.0	1.0	0.0	0.0	2	2.0	2.0	2	0	not specific
1471	RIC	RMH	2.0	3.0	0.0	2.0	0.0	3	7.0	3.5	2	1	not specific
1472	RIC	SAA	0.0	2.0	2.0	11.0	18.0	4	33.0	33.0	2	2	not specific
1473	RIC	SIA	0.0	0.0	0.0	3.0	0.0	1	3.0	3.0	0	1	not specific
1474	RIC	SIB	0.0	0.0	0.0	8.0	0.0	1	8.0	2.6666666666666665	0	1	not specific
1475	RIC	SMB	2.0	5.0	9.0	0.0	0.0	3	16.0	4.0	3	0	cel_specific
1476	RIC	SMD	18.0	23.0	47.0	26.0	1.0	5	115.0	115.0	3	2	core
1477	RIC	URB	0.0	2.0	4.0	0.0	0.0	2	6.0	1.5	2	0	not specific
1478	RIC	URX	1.0	1.0	0.0	0.0	3.0	3	5.0	1.0	2	1	not specific
1479	RIC	VBn	0.0	0.0	7.0	0.0	0.0	1	7.0	3.5	1	0	not specific
1480	RID	FLP	0.0	0.0	1.0	0.0	0.0	1	1.0	1.0	1	0	not specific
1481	RID	RME	0.0	0.0	1.0	0.0	0.0	1	1.0	1.0	1	0	not specific
1482	RIF	ADA	0.0	2.0	0.0	2.0	0.0	2	4.0	1.3333333333333333	1	1	not specific
1483	RIF	ADL	0.0	0.0	1.0	1.0	0.0	2	2.0	0.6666666666666666	1	1	not specific
1484	RIF	AIA	2.0	0.0	0.0	0.0	0.0	1	2.0	0.5	1	0	not specific
1485	RIF	AIB	1.0	0.0	0.0	0.0	0.0	1	1.0	0.25	1	0	not specific
1486	RIF	AIM	2.0	0.0	0.0	3.0	0.0	2	5.0	2.5	1	1	not specific
1487	RIF	AIZ	0.0	0.0	1.0	0.0	0.0	1	1.0	0.3333333333333333	1	0	not specific
1488	RIF	ALM	3.0	2.0	5.0	2.0	0.0	4	12.0	12.0	3	1	not specific
1489	RIF	AQR	1.0	0.0	0.0	0.0	0.0	1	1.0	0.5	1	0	not specific
1490	RIF	ASG	0.0	0.0	0.0	4.0	0.0	1	4.0	1.3333333333333333	0	1	not specific
1491	RIF	ASH	3.0	1.0	6.0	0.0	0.0	3	10.0	3.3333333333333335	3	0	cel_specific
1492	RIF	AVA	0.0	1.0	0.0	8.0	0.0	2	9.0	4.5	1	1	not specific
1493	RIF	AVB	30.0	31.0	71.0	39.0	9.0	5	180.0	180.0	3	2	core
1494	RIF	AVD	1.0	2.0	0.0	1.0	0.0	3	4.0	2.0	2	1	not specific
1495	RIF	AVE	0.0	1.0	0.0	6.0	0.0	2	7.0	3.5	1	1	not specific
1496	RIF	AVF	6.0	1.0	1.0	1.0	0.0	4	9.0	2.25	3	1	not specific
1497	RIF	AVH	3.0	7.0	1.0	0.0	0.0	3	11.0	5.5	3	0	cel_specific
1498	RIF	AVJ	5.0	5.0	11.0	6.0	2.0	5	29.0	14.5	3	2	core
1499	RIF	AWB	0.0	0.0	2.0	6.0	5.0	3	13.0	2.6	1	2	not specific
1500	RIF	BDU	1.0	2.0	0.0	0.0	0.0	2	3.0	1.0	2	0	not specific
1501	RIF	CEP	0.0	0.0	2.0	0.0	0.0	1	2.0	0.6666666666666666	1	0	not specific
1502	RIF	DVA	0.0	0.0	0.0	2.0	0.0	1	2.0	1.0	0	1	not specific
1503	RIF	HSN	2.0	1.0	5.0	0.0	0.0	3	8.0	2.6666666666666665	3	0	cel_specific
1504	RIF	PVC	0.0	0.0	2.0	5.0	0.0	2	7.0	2.3333333333333335	1	1	not specific
1505	RIF	PVN	3.0	0.0	0.0	0.0	0.0	1	3.0	0.6	1	0	not specific
1506	RIF	PVP	3.0	9.0	15.0	0.0	0.0	3	27.0	27.0	3	0	cel_specific
1507	RIF	RIA	0.0	0.0	1.0	0.0	0.0	1	1.0	0.3333333333333333	1	0	not specific
1508	RIF	RIF	0.0	0.0	1.0	0.0	0.0	1	1.0	0.5	1	0	not specific
1509	RIF	RIM	17.0	11.0	26.0	8.0	0.0	4	62.0	62.0	3	1	not specific
1510	RIF	RIP	0.0	0.0	2.0	0.0	0.0	1	2.0	0.6666666666666666	1	0	not specific
1511	RIF	RMG	1.0	0.0	0.0	0.0	0.0	1	1.0	0.3333333333333333	1	0	not specific
1512	RIF	SIA	0.0	0.0	0.0	5.0	0.0	1	5.0	1.6666666666666667	0	1	not specific
1513	RIF	URX	0.0	1.0	3.0	0.0	0.0	2	4.0	2.0	2	0	not specific
1514	RIF	URY	0.0	0.0	0.0	1.0	4.0	2	5.0	1.25	0	2	pristi_specific
1515	RIG	ADE	0.0	0.0	0.0	1.0	0.0	1	1.0	0.3333333333333333	0	1	not specific
1516	RIG	ADF	0.0	1.0	1.0	0.0	0.0	2	2.0	0.6666666666666666	2	0	not specific
1517	RIG	ADL	0.0	0.0	2.0	0.0	0.0	1	2.0	0.5	1	0	not specific
1518	RIG	AFD	0.0	0.0	1.0	0.0	0.0	1	1.0	0.3333333333333333	1	0	not specific
1519	RIG	AIB	6.0	8.0	6.0	23.0	17.0	5	60.0	30.0	3	2	core
1520	RIG	AIZ	23.0	19.0	16.0	2.0	5.0	5	65.0	65.0	3	2	core
1521	RIG	ALN	3.0	1.0	9.0	0.0	0.0	3	13.0	3.25	3	0	cel_specific
1522	RIG	AQR	0.0	0.0	0.0	2.0	0.0	1	2.0	1.0	0	1	not specific
1523	RIG	ASH	1.0	0.0	0.0	0.0	0.0	1	1.0	0.3333333333333333	1	0	not specific
1524	RIG	AVA	0.0	0.0	0.0	6.0	0.0	1	6.0	3.0	0	1	not specific
1525	RIG	AVB	1.0	0.0	0.0	0.0	0.0	1	1.0		1	0	not specific
1526	RIG	AVD	0.0	0.0	1.0	4.0	2.0	3	7.0	2.3333333333333335	1	2	not specific
1527	RIG	AVE	23.0	19.0	12.0	0.0	0.0	3	54.0	13.5	3	0	cel_specific
1528	RIG	AVK	10.0	8.0	43.0	0.0	5.0	4	66.0		3	1	not specific
1529	RIG	BAG	18.0	20.0	5.0	8.0	4.0	5	55.0		3	2	core
1530	RIG	DVA	0.0	0.0	5.0	0.0	0.0	1	5.0	5.0	1	0	not specific
1531	RIG	DVC	0.0	5.0	2.0	0.0	0.0	2	7.0	2.3333333333333335	2	0	not specific
1532	RIG	IL1	0.0	0.0	0.0	9.0	10.0	2	19.0	6.333333333333333	0	2	pristi_specific
1533	RIG	OLQ	6.0	3.0	4.0	10.0	2.0	5	25.0	12.5	3	2	core
1534	RIG	PLN	2.0	1.0	0.0	4.0	0.0	3	7.0	3.5	2	1	not specific
1535	RIG	PVP	1.0	0.0	2.0	0.0	0.0	2	3.0	1.0	2	0	not specific
1536	RIG	PVQ	1.0	0.0	0.0	0.0	0.0	1	1.0	0.25	1	0	not specific
1537	RIG	PVT	0.0	1.0	5.0	0.0	0.0	2	6.0	1.2	2	0	not specific
1538	RIG	RIA	1.0	6.0	3.0	3.0	0.0	4	13.0	3.25	3	1	not specific
1539	RIG	RIB	4.0	10.0	5.0	0.0	0.0	3	19.0	4.75	3	0	cel_specific
1540	RIG	RIH	0.0	0.0	2.0	0.0	0.0	1	2.0	0.4	1	0	not specific
1541	RIG	RIM	1.0	0.0	0.0	44.0	21.0	3	66.0	16.5	1	2	not specific
1542	RIG	RIR	2.0	3.0	13.0	0.0	0.0	3	18.0	3.6	3	0	cel_specific
1543	RIG	RIV	0.0	3.0	0.0	4.0	0.0	2	7.0	1.4	1	1	not specific
1544	RIG	RMD	0.0	0.0	0.0	12.0	7.0	2	19.0	4.75	0	2	pristi_specific
1545	RIG	RMF	9.0	10.0	0.0	0.0	5.0	3	24.0	12.0	2	1	not specific
1546	RIG	RMG	4.0	1.0	6.0	0.0	0.0	3	11.0	11.0	3	0	cel_specific
1547	RIG	RMH	11.0	12.0	40.0	7.0	0.0	4	70.0	35.0	3	1	not specific
1548	RIG	SAA	0.0	2.0	0.0	9.0	19.0	3	30.0	10.0	1	2	not specific
1549	RIG	SMB	0.0	0.0	0.0	1.0	0.0	1	1.0	1.0	0	1	not specific
1550	RIG	SMD	0.0	0.0	0.0	7.0	10.0	2	17.0	8.5	0	2	pristi_specific
1551	RIG	URA	0.0	0.0	0.0	0.0	5.0	1	5.0	1.6666666666666667	0	1	not specific
1552	RIG	URX	1.0	0.0	9.0	0.0	0.0	2	10.0	2.5	2	0	not specific
1553	RIG	URY	2.0	4.0	2.0	5.0	0.0	4	13.0	3.25	3	1	not specific
1554	RIH	ADF	0.0	0.0	3.0	0.0	0.0	1	3.0	1.5	1	0	not specific
1555	RIH	AIB	0.0	0.0	0.0	4.0	0.0	1	4.0	1.0	0	1	not specific
1556	RIH	AIY	2.0	1.0	9.0	6.0	3.0	5	21.0	4.2	3	2	core
1557	RIH	AIZ	10.0	13.0	32.0	1.0	0.0	4	56.0	28.0	3	1	not specific
1558	RIH	AUA	2.0	2.0	2.0	0.0	0.0	3	6.0		3	0	cel_specific
1559	RIH	AVE	1.0	1.0	0.0	0.0	0.0	2	2.0		2	0	not specific
1560	RIH	BAG	2.0	1.0	7.0	3.0	0.0	4	13.0		3	1	not specific
1561	RIH	CEP	13.0	11.0	15.0	1.0	0.0	4	40.0		3	1	not specific
1562	RIH	IL1	1.0	2.0	0.0	2.0	0.0	3	5.0	5.0	2	1	not specific
1563	RIH	IL2	4.0	3.0	14.0	0.0	0.0	3	21.0	5.25	3	0	cel_specific
1564	RIH	OLQ	27.0	20.0	37.0	23.0	6.0	5	113.0	37.666666666666664	3	2	core
1565	RIH	RIA	21.0	15.0	73.0	35.0	9.0	5	153.0	76.5	3	2	core
1566	RIH	RIB	8.0	13.0	33.0	27.0	6.0	5	87.0	29.0	3	2	core
1567	RIH	RIG	0.0	1.0	0.0	0.0	0.0	1	1.0	0.25	1	0	not specific
1568	RIH	RIP	8.0	16.0	25.0	2.0	13.0	5	64.0	21.333333333333332	3	2	core
1569	RIH	RIR	1.0	0.0	0.0	3.0	0.0	2	4.0	2.0	1	1	not specific
1570	RIH	RIS	0.0	0.0	0.0	1.0	0.0	1	1.0	0.3333333333333333	0	1	not specific
1571	RIH	RME	3.0	1.0	16.0	0.0	0.0	3	20.0	6.666666666666667	3	0	cel_specific
1572	RIH	URA	2.0	0.0	1.0	0.0	0.0	2	3.0	1.0	2	0	not specific
1573	RIH	URY	2.0	2.0	4.0	18.0	8.0	5	34.0	11.333333333333334	3	2	core
1574	RIM	ADA	2.0	1.0	15.0	22.0	4.0	5	44.0	22.0	3	2	core
1575	RIM	AIB	20.0	17.0	40.0	2.0	6.0	5	85.0	17.0	3	2	core
1576	RIM	AIZ	0.0	1.0	0.0	5.0	0.0	2	6.0	1.5	1	1	not specific
1577	RIM	AUA	1.0	0.0	0.0	0.0	0.0	1	1.0	0.25	1	0	not specific
1578	RIM	AVA	3.0	3.0	16.0	0.0	0.0	3	22.0	7.333333333333333	3	0	cel_specific
1579	RIM	AVB	12.0	15.0	67.0	38.0	5.0	5	137.0	27.4	3	2	core
1580	RIM	AVE	3.0	1.0	7.0	0.0	0.0	3	11.0	11.0	3	0	cel_specific
1581	RIM	AVJ	0.0	1.0	6.0	0.0	0.0	2	7.0	2.3333333333333335	2	0	not specific
1582	RIM	AVK	0.0	3.0	2.0	1.0	0.0	3	6.0	1.2	2	1	not specific
1583	RIM	CEP	0.0	0.0	0.0	34.0	0.0	1	34.0	11.333333333333334	0	1	not specific
1584	RIM	IL1	0.0	0.0	0.0	4.0	0.0	1	4.0	4.0	0	1	not specific
1585	RIM	OLL	1.0	0.0	0.0	0.0	0.0	1	1.0		1	0	not specific
1586	RIM	RIA	1.0	0.0	5.0	0.0	0.0	2	6.0		2	0	not specific
1587	RIM	RIB	7.0	15.0	13.0	23.0	0.0	4	58.0		3	1	not specific
1588	RIM	RIC	0.0	0.0	1.0	0.0	0.0	1	1.0		1	0	not specific
1589	RIM	RIF	1.0	0.0	0.0	0.0	0.0	1	1.0	1.0	1	0	not specific
1590	RIM	RIG	0.0	1.0	0.0	0.0	0.0	1	1.0	0.3333333333333333	1	0	not specific
1591	RIM	RIM	0.0	1.0	17.0	0.0	0.0	2	18.0	18.0	2	0	not specific
1592	RIM	RIS	1.0	3.0	2.0	1.0	0.0	4	7.0	1.75	3	1	not specific
1593	RIM	RIV	0.0	0.0	0.0	2.0	0.0	1	2.0	0.5	0	1	not specific
1594	RIM	RMD	26.0	21.0	57.0	43.0	0.0	4	147.0	49.0	3	1	not specific
1595	RIM	RMF	8.0	8.0	12.0	0.0	0.0	3	28.0	14.0	3	0	cel_specific
1596	RIM	RMG	0.0	0.0	0.0	11.0	0.0	1	11.0	3.6666666666666665	0	1	not specific
1597	RIM	SAA	26.0	32.0	44.0	0.0	0.0	3	102.0	34.0	3	0	cel_specific
1598	RIM	SIA	1.0	1.0	0.0	0.0	0.0	2	2.0	0.5	2	0	not specific
1599	RIM	SIB	0.0	1.0	0.0	1.0	0.0	2	2.0	0.5	1	1	not specific
1600	RIM	SMD	35.0	39.0	64.0	65.0	9.0	5	212.0	53.0	3	2	core
1601	RIM	VBn	0.0	0.0	10.0	0.0	0.0	1	10.0	2.0	1	0	not specific
1602	RIP	ADF	0.0	0.0	0.0	12.0	6.0	2	18.0	6.0	0	2	pristi_specific
1603	RIP	AIZ	0.0	0.0	0.0	16.0	11.0	2	27.0	9.0	0	2	pristi_specific
1604	RIP	AVB	0.0	0.0	2.0	0.0	2.0	2	4.0	2.0	1	1	not specific
1605	RIP	CEP	0.0	0.0	0.0	3.0	0.0	1	3.0	3.0	0	1	not specific
1606	RIP	IL1	0.0	0.0	0.0	3.0	0.0	1	3.0	0.75	0	1	not specific
1607	RIP	IL2	0.0	0.0	0.0	5.0	0.0	1	5.0	1.6666666666666667	0	1	not specific
1608	RIP	OLQ	0.0	0.0	8.0	6.0	1.0	3	15.0	5.0	1	2	not specific
1609	RIP	RIA	0.0	0.0	0.0	31.0	14.0	2	45.0	22.5	0	2	pristi_specific
1610	RIP	RIC	0.0	0.0	0.0	0.0	3.0	1	3.0	1.5	0	1	not specific
1611	RIP	RIH	0.0	0.0	3.0	0.0	2.0	2	5.0	5.0	1	1	not specific
1612	RIP	RIP	0.0	0.0	1.0	0.0	0.0	1	1.0	0.3333333333333333	1	0	not specific
1613	RIP	RIR	0.0	0.0	0.0	3.0	5.0	2	8.0	2.0	0	2	pristi_specific
1614	RIP	RIV	0.0	0.0	0.0	3.0	3.0	2	6.0	2.0	0	2	pristi_specific
1615	RIP	RMD	0.0	0.0	0.0	18.0	0.0	1	18.0	6.0	0	1	not specific
1616	RIP	SIA	0.0	0.0	0.0	1.0	0.0	1	1.0	0.2	0	1	not specific
1617	RIP	SIB	0.0	0.0	0.0	3.0	0.0	1	3.0	0.6	0	1	not specific
1618	RIP	SMB	0.0	0.0	0.0	8.0	0.0	1	8.0	2.6666666666666665	0	1	not specific
1619	RIP	URA	0.0	0.0	1.0	0.0	0.0	1	1.0	1.0	1	0	not specific
1620	RIP	URY	0.0	0.0	0.0	3.0	0.0	1	3.0	1.0	0	1	not specific
1621	RIR	ADA	0.0	0.0	1.0	0.0	0.0	1	1.0	0.25	1	0	not specific
1622	RIR	ADF	4.0	3.0	5.0	0.0	0.0	3	12.0	2.4	3	0	cel_specific
1623	RIR	AFD	0.0	0.0	1.0	0.0	0.0	1	1.0	0.25	1	0	not specific
1624	RIR	AIB	0.0	0.0	0.0	2.0	0.0	1	2.0	0.6666666666666666	0	1	not specific
1625	RIR	AIM	0.0	0.0	1.0	0.0	0.0	1	1.0	0.25	1	0	not specific
1626	RIR	AIY	2.0	2.0	0.0	0.0	0.0	2	4.0	2.0	2	0	not specific
1627	RIR	AIZ	15.0	20.0	27.0	2.0	0.0	4	64.0	16.0	3	1	not specific
1628	RIR	AQR	1.0	5.0	2.0	0.0	0.0	3	8.0	2.6666666666666665	3	0	cel_specific
1629	RIR	ASH	0.0	0.0	2.0	0.0	0.0	1	2.0	0.5	1	0	not specific
1630	RIR	AUA	2.0	2.0	7.0	0.0	0.0	3	11.0	3.6666666666666665	3	0	cel_specific
1631	RIR	AVB	0.0	0.0	0.0	2.0	2.0	2	4.0	0.8	0	2	pristi_specific
1632	RIR	AVE	2.0	2.0	4.0	0.0	0.0	3	8.0	1.6	3	0	cel_specific
1633	RIR	AVH	2.0	1.0	0.0	0.0	0.0	2	3.0	3.0	2	0	not specific
1634	RIR	AWB	0.0	0.0	1.0	0.0	0.0	1	1.0	0.25	1	0	not specific
1635	RIR	BAG	5.0	0.0	1.0	41.0	12.0	4	59.0	19.666666666666668	2	2	not specific
1636	RIR	DVA	2.0	5.0	9.0	0.0	0.0	3	16.0	4.0	3	0	cel_specific
1637	RIR	HSN	0.0	0.0	1.0	0.0	0.0	1	1.0	0.3333333333333333	1	0	not specific
1638	RIR	OLQ	1.0	0.0	0.0	6.0	3.0	3	10.0	2.0	1	2	not specific
1639	RIR	PVP	0.0	3.0	3.0	0.0	0.0	2	6.0	1.2	2	0	not specific
1640	RIR	RIA	19.0	16.0	15.0	37.0	11.0	5	98.0	19.6	3	2	core
1641	RIR	RIG	2.0	3.0	6.0	0.0	0.0	3	11.0	2.75	3	0	cel_specific
1642	RIR	RIM	0.0	0.0	0.0	3.0	0.0	1	3.0	0.75	0	1	not specific
1643	RIR	RMG	0.0	0.0	2.0	0.0	0.0	1	2.0	0.5	1	0	not specific
1644	RIR	SMB	1.0	2.0	0.0	0.0	0.0	2	3.0		2	0	not specific
1645	RIR	URX	19.0	14.0	15.0	3.0	0.0	4	51.0		3	1	not specific
1646	RIS	AIB	0.0	1.0	0.0	0.0	3.0	2	4.0		1	1	not specific
1647	RIS	ALM	0.0	0.0	0.0	0.0	2.0	1	2.0		0	1	not specific
1648	RIS	AVE	16.0	17.0	35.0	10.0	3.0	5	81.0		3	2	core
1649	RIS	AVK	17.0	18.0	19.0	0.0	3.0	4	57.0	19.0	3	1	not specific
1650	RIS	AVL	3.0	0.0	9.0	0.0	0.0	2	12.0	4.0	2	0	not specific
1651	RIS	CEP	11.0	9.0	16.0	7.0	3.0	5	46.0	15.333333333333334	3	2	core
1652	RIS	OLL	0.0	0.0	5.0	0.0	0.0	1	5.0	1.25	1	0	not specific
1653	RIS	OLQ	0.0	1.0	0.0	0.0	4.0	2	5.0	1.25	1	1	not specific
1654	RIS	PVC	0.0	0.0	0.0	0.0	2.0	1	2.0	2.0	0	1	not specific
1655	RIS	RIB	12.0	22.0	25.0	107.0	48.0	5	214.0	71.33333333333333	3	2	core
1656	RIS	RIC	3.0	1.0	0.0	0.0	0.0	2	4.0		2	0	not specific
1657	RIS	RIM	17.0	17.0	25.0	3.0	0.0	4	62.0		3	1	not specific
1658	RIS	RIS	0.0	0.0	3.0	0.0	0.0	1	3.0		1	0	not specific
1659	RIS	RMD	8.0	3.0	28.0	34.0	21.0	5	94.0		3	2	core
1660	RIS	RME	0.0	1.0	3.0	0.0	0.0	2	4.0		2	0	not specific
1661	RIS	RMF	0.0	1.0	0.0	0.0	0.0	1	1.0	0.25	1	0	not specific
1662	RIS	RMH	0.0	0.0	0.0	3.0	0.0	1	3.0	1.0	0	1	not specific
1663	RIS	SMD	7.0	5.0	9.0	44.0	36.0	5	101.0	101.0	3	2	core
1664	RIS	URY	3.0	6.0	6.0	38.0	21.0	5	74.0	18.5	3	2	core
1665	RIV	ADE	0.0	1.0	0.0	0.0	0.0	1	1.0	0.3333333333333333	1	0	not specific
1666	RIV	CEP	0.0	0.0	0.0	15.0	0.0	1	15.0	3.75	0	1	not specific
1667	RIV	OLQ	0.0	0.0	0.0	1.0	0.0	1	1.0	0.2	0	1	not specific
1668	RIV	RIA	12.0	12.0	16.0	3.0	0.0	4	43.0	14.333333333333334	3	1	not specific
1669	RIV	RIC	1.0	0.0	0.0	0.0	0.0	1	1.0	0.5	1	0	not specific
1670	RIV	RIS	0.0	0.0	0.0	2.0	0.0	1	2.0	0.5	0	1	not specific
1671	RIV	RIV	0.0	0.0	9.0	0.0	0.0	1	9.0	2.25	1	0	not specific
1672	RIV	RMD	9.0	17.0	17.0	32.0	4.0	5	79.0		3	2	core
1673	RIV	RMF	0.0	0.0	0.0	22.0	0.0	1	22.0		0	1	not specific
1674	RIV	RMG	0.0	1.0	0.0	0.0	0.0	1	1.0		1	0	not specific
1675	RIV	RMH	0.0	0.0	2.0	2.0	0.0	2	4.0		1	1	not specific
1676	RIV	SAA	6.0	6.0	32.0	56.0	6.0	5	106.0		3	2	core
1677	RIV	SDQ	2.0	0.0	0.0	0.0	0.0	1	2.0		1	0	not specific
1678	RIV	SIA	12.0	16.0	10.0	0.0	0.0	3	38.0		3	0	cel_specific
1679	RIV	SMB	1.0	0.0	1.0	5.0	0.0	3	7.0		2	1	not specific
1680	RIV	SMD	4.0	6.0	20.0	11.0	10.0	5	51.0		3	2	core
1681	RIV	URY	0.0	0.0	0.0	1.0	0.0	1	1.0		0	1	not specific
1682	RMD	ADE	0.0	1.0	3.0	0.0	0.0	2	4.0	1.0	2	0	not specific
1683	RMD	AVA	0.0	0.0	1.0	0.0	0.0	1	1.0	0.5	1	0	not specific
1684	RMD	AVE	0.0	1.0	3.0	1.0	0.0	3	5.0	2.5	2	1	not specific
1685	RMD	AVK	0.0	0.0	2.0	0.0	0.0	1	2.0	0.5	1	0	not specific
1686	RMD	CEP	1.0	0.0	6.0	28.0	20.0	4	55.0	18.333333333333332	2	2	not specific
1687	RMD	IL1	9.0	5.0	19.0	64.0	25.0	5	122.0	61.0	3	2	core
1688	RMD	IL2	1.0	0.0	1.0	0.0	0.0	2	2.0		2	0	not specific
1689	RMD	OLL	1.0	0.0	5.0	0.0	4.0	3	10.0		2	1	not specific
1690	RMD	OLQ	0.0	0.0	5.0	0.0	2.0	2	7.0		1	1	not specific
1691	RMD	PLN	0.0	0.0	0.0	2.0	0.0	1	2.0		0	1	not specific
1692	RMD	RIA	36.0	44.0	79.0	29.0	13.0	5	201.0		3	2	core
1693	RMD	RIB	0.0	0.0	1.0	0.0	0.0	1	1.0		1	0	not specific
1694	RMD	RIG	0.0	0.0	0.0	0.0	1.0	1	1.0		0	1	not specific
1695	RMD	RIM	2.0	1.0	4.0	0.0	0.0	3	7.0	3.5	3	0	cel_specific
1696	RMD	RIS	0.0	0.0	2.0	1.0	0.0	2	3.0	1.5	1	1	not specific
1697	RMD	RIV	0.0	1.0	1.0	5.0	0.0	3	7.0	7.0	2	1	not specific
1698	RMD	RMD	77.0	77.0	189.0	105.0	52.0	5	500.0	100.0	3	2	core
1699	RMD	RME	9.0	14.0	2.0	12.0	0.0	4	37.0	12.333333333333334	3	1	not specific
1700	RMD	RMF	0.0	5.0	1.0	4.0	1.0	4	11.0		2	2	not specific
1701	RMD	RMG	1.0	0.0	1.0	4.0	2.0	4	8.0		2	2	not specific
1702	RMD	RMH	4.0	4.0	4.0	3.0	0.0	4	15.0		3	1	not specific
1703	RMD	SIA	2.0	0.0	6.0	0.0	0.0	2	8.0		2	0	not specific
1704	RMD	SIB	0.0	2.0	5.0	5.0	0.0	3	12.0		2	1	not specific
1705	RMD	SMB	6.0	5.0	3.0	26.0	6.0	5	46.0		3	2	core
1706	RMD	SMD	0.0	3.0	2.0	3.0	2.0	4	10.0		2	2	not specific
1707	RMD	URA	0.0	1.0	8.0	3.0	0.0	3	12.0	2.4	2	1	not specific
1708	RMD	URB	0.0	0.0	0.0	10.0	0.0	1	10.0	10.0	0	1	not specific
1709	RMD	URX	0.0	0.0	1.0	0.0	0.0	1	1.0	0.2	1	0	not specific
1710	RMD	URY	0.0	2.0	1.0	0.0	0.0	2	3.0	0.6	2	0	not specific
1711	RME	AVE	0.0	0.0	0.0	11.0	3.0	2	14.0	4.666666666666667	0	2	pristi_specific
1712	RME	IL1	1.0	1.0	6.0	3.0	0.0	4	11.0	11.0	3	1	not specific
1713	RME	OLL	0.0	0.0	1.0	0.0	3.0	2	4.0	1.0	1	1	not specific
1714	RME	RIB	0.0	0.0	4.0	0.0	0.0	1	4.0	0.8	1	0	not specific
1715	RME	RIH	0.0	0.0	2.0	0.0	0.0	1	2.0	0.5	1	0	not specific
1716	RME	RIP	0.0	0.0	1.0	0.0	0.0	1	1.0	0.3333333333333333	1	0	not specific
1717	RME	RIS	0.0	0.0	1.0	0.0	0.0	1	1.0	0.25	1	0	not specific
1718	RME	RMD	2.0	2.0	2.0	35.0	3.0	5	44.0	44.0	3	2	core
1719	RME	RME	3.0	2.0	8.0	5.0	0.0	4	18.0		3	1	not specific
1720	RME	RMH	0.0	0.0	3.0	0.0	0.0	1	3.0		1	0	not specific
1721	RME	SMD	4.0	6.0	7.0	0.0	1.0	4	18.0		3	1	not specific
1722	RMF	AIB	4.0	1.0	0.0	0.0	0.0	2	5.0		2	0	not specific
1723	RMF	AVE	0.0	1.0	0.0	0.0	0.0	1	1.0		1	0	not specific
1724	RMF	AVK	19.0	30.0	39.0	0.0	0.0	3	88.0		3	0	cel_specific
1725	RMF	AWC	0.0	1.0	0.0	0.0	0.0	1	1.0		1	0	not specific
1726	RMF	BAG	2.0	3.0	1.0	0.0	0.0	3	6.0	3.0	3	0	cel_specific
1727	RMF	CEP	2.0	2.0	0.0	0.0	9.0	3	13.0		2	1	not specific
1728	RMF	DVC	0.0	1.0	3.0	0.0	0.0	2	4.0	1.0	2	0	not specific
1729	RMF	IL1	1.0	1.0	0.0	0.0	0.0	2	2.0	1.0	2	0	not specific
1730	RMF	PLN	0.0	0.0	0.0	0.0	2.0	1	2.0	0.4	0	1	not specific
1731	RMF	PVT	2.0	1.0	3.0	0.0	0.0	3	6.0	1.2	3	0	cel_specific
1732	RMF	RIB	1.0	0.0	1.0	0.0	0.0	2	2.0	1.0	2	0	not specific
1733	RMF	RIG	0.0	3.0	0.0	0.0	2.0	2	5.0	1.25	1	1	not specific
1734	RMF	RIH	0.0	0.0	1.0	0.0	0.0	1	1.0	0.5	1	0	not specific
1735	RMF	RIM	2.0	1.0	2.0	0.0	0.0	3	5.0	1.0	3	0	cel_specific
1736	RMF	RIS	0.0	2.0	1.0	0.0	0.0	2	3.0	0.6	2	0	not specific
1737	RMF	RIV	0.0	1.0	0.0	0.0	0.0	1	1.0	0.5	1	0	not specific
1738	RMF	RMD	17.0	25.0	20.0	11.0	0.0	4	73.0	24.333333333333332	3	1	not specific
1739	RMF	RME	0.0	1.0	0.0	0.0	0.0	1	1.0		1	0	not specific
1740	RMF	RMF	3.0	0.0	0.0	20.0	0.0	2	23.0		1	1	not specific
1741	RMF	RMG	1.0	1.0	0.0	3.0	0.0	3	5.0		2	1	not specific
1742	RMF	RMH	5.0	11.0	2.0	0.0	2.0	4	20.0		3	1	not specific
1743	RMF	SAA	1.0	0.0	1.0	0.0	0.0	2	2.0		2	0	not specific
1744	RMF	SIB	0.0	0.0	0.0	10.0	0.0	1	10.0		0	1	not specific
1745	RMF	SMD	0.0	0.0	1.0	0.0	0.0	1	1.0		1	0	not specific
1746	RMG	ADA	1.0	0.0	5.0	0.0	0.0	2	6.0		2	0	not specific
1747	RMG	ADE	0.0	0.0	2.0	0.0	0.0	1	2.0		1	0	not specific
1748	RMG	ADL	0.0	0.0	1.0	0.0	0.0	1	1.0		1	0	not specific
1749	RMG	AIB	1.0	0.0	2.0	0.0	0.0	2	3.0		2	0	not specific
1750	RMG	AIM	1.0	3.0	6.0	0.0	0.0	3	10.0	2.0	3	0	cel_specific
1751	RMG	ALM	1.0	1.0	1.0	0.0	0.0	3	3.0	1.5	3	0	cel_specific
1752	RMG	ALN	0.0	0.0	3.0	1.0	0.0	2	4.0	2.0	1	1	not specific
1753	RMG	ASH	2.0	1.0	2.0	0.0	0.0	3	5.0	1.25	3	0	cel_specific
1754	RMG	AVA	1.0	1.0	3.0	0.0	0.0	3	5.0		3	0	cel_specific
1755	RMG	AVB	5.0	3.0	8.0	0.0	0.0	3	16.0		3	0	cel_specific
1756	RMG	AVD	0.0	0.0	2.0	0.0	3.0	2	5.0		1	1	not specific
1757	RMG	AVE	3.0	4.0	8.0	0.0	0.0	3	15.0		3	0	cel_specific
1758	RMG	AVF	0.0	2.0	1.0	0.0	0.0	2	3.0		2	0	not specific
1759	RMG	AVJ	0.0	1.0	4.0	0.0	0.0	2	5.0		2	0	not specific
1760	RMG	CEP	1.0	0.0	1.0	0.0	0.0	2	2.0		2	0	not specific
1761	RMG	HSN	1.0	0.0	0.0	0.0	0.0	1	1.0		1	0	not specific
1762	RMG	IL1	2.0	0.0	0.0	0.0	0.0	1	2.0	0.4	1	0	not specific
1763	RMG	IL2	0.0	1.0	2.0	0.0	0.0	2	3.0	1.0	2	0	not specific
1764	RMG	OLL	0.0	0.0	1.0	0.0	0.0	1	1.0	0.25	1	0	not specific
1765	RMG	PLN	1.0	0.0	0.0	0.0	0.0	1	1.0		1	0	not specific
1766	RMG	PVN	1.0	0.0	0.0	0.0	0.0	1	1.0		1	0	not specific
1767	RMG	PVP	1.0	0.0	0.0	0.0	0.0	1	1.0		1	0	not specific
1768	RMG	RIA	2.0	0.0	0.0	0.0	0.0	1	2.0		1	0	not specific
1769	RMG	RID	0.0	2.0	2.0	0.0	0.0	2	4.0		2	0	not specific
1770	RMG	RIF	1.0	0.0	1.0	0.0	0.0	2	2.0		2	0	not specific
1771	RMG	RIG	0.0	0.0	2.0	0.0	0.0	1	2.0	1.0	1	0	not specific
1772	RMG	RIR	0.0	0.0	1.0	0.0	0.0	1	1.0	0.5	1	0	not specific
1773	RMG	RMD	30.0	24.0	85.0	58.0	22.0	5	219.0	73.0	3	2	core
1774	RMG	RMF	0.0	0.0	0.0	13.0	0.0	1	13.0	4.333333333333333	0	1	not specific
1775	RMG	RMG	1.0	0.0	0.0	0.0	0.0	1	1.0		1	0	not specific
1776	RMG	RMH	4.0	1.0	5.0	0.0	24.0	4	34.0		3	1	not specific
1777	RMG	SAA	0.0	4.0	5.0	0.0	0.0	2	9.0		2	0	not specific
1778	RMG	SDQ	2.0	0.0	0.0	0.0	0.0	1	2.0		1	0	not specific
1779	RMG	SIA	4.0	1.0	10.0	0.0	2.0	4	17.0		3	1	not specific
1780	RMG	SIB	4.0	8.0	10.0	0.0	0.0	3	22.0	7.333333333333333	3	0	cel_specific
1781	RMG	SMB	3.0	2.0	3.0	0.0	0.0	3	8.0		3	0	cel_specific
1782	RMG	SMD	1.0	0.0	3.0	3.0	0.0	3	7.0		2	1	not specific
1783	RMG	URX	2.0	2.0	6.0	0.0	0.0	3	10.0		3	0	cel_specific
1784	RMH	AIB	0.0	0.0	3.0	0.0	0.0	1	3.0		1	0	not specific
1785	RMH	AVA	0.0	0.0	1.0	0.0	0.0	1	1.0		1	0	not specific
1786	RMH	AVK	2.0	3.0	0.0	0.0	0.0	2	5.0	2.5	2	0	not specific
1787	RMH	CEP	3.0	0.0	1.0	32.0	0.0	3	36.0	18.0	2	1	not specific
1788	RMH	IL1	1.0	0.0	2.0	0.0	0.0	2	3.0	1.5	2	0	not specific
1789	RMH	PLN	0.0	0.0	0.0	2.0	0.0	1	2.0		0	1	not specific
1790	RMH	RIA	0.0	0.0	0.0	0.0	6.0	1	6.0		0	1	not specific
1791	RMH	RIC	0.0	0.0	2.0	0.0	0.0	1	2.0		1	0	not specific
1792	RMH	RID	0.0	0.0	1.0	0.0	0.0	1	1.0		1	0	not specific
1793	RMH	RIG	1.0	3.0	0.0	1.0	0.0	3	5.0		2	1	not specific
1794	RMH	RMD	13.0	12.0	8.0	13.0	13.0	5	59.0		3	2	core
1795	RMH	RME	0.0	0.0	4.0	0.0	0.0	1	4.0	1.3333333333333333	1	0	not specific
1796	RMH	RMF	4.0	10.0	0.0	7.0	0.0	3	21.0	7.0	2	1	not specific
1797	RMH	RMG	2.0	1.0	8.0	1.0	0.0	4	12.0		3	1	not specific
1798	RMH	RMH	0.0	0.0	3.0	3.0	11.0	3	17.0		1	2	not specific
1799	RMH	SAA	0.0	0.0	1.0	0.0	0.0	1	1.0		1	0	not specific
1800	RMH	SIB	0.0	0.0	0.0	0.0	2.0	1	2.0		0	1	not specific
1801	RMH	SMD	0.0	0.0	3.0	0.0	0.0	1	3.0	1.0	1	0	not specific
1802	RMH	URX	0.0	0.0	1.0	0.0	0.0	1	1.0	1.0	1	0	not specific
1803	SAA	ADA	0.0	0.0	0.0	2.0	4.0	2	6.0	3.0	0	2	pristi_specific
1804	SAA	AIB	1.0	1.0	5.0	0.0	0.0	3	7.0	2.3333333333333335	3	0	cel_specific
1805	SAA	ALN	0.0	0.0	1.0	1.0	2.0	3	4.0	1.0	1	2	not specific
1806	SAA	ASI	0.0	0.0	1.0	0.0	0.0	1	1.0	0.5	1	0	not specific
1807	SAA	AVA	77.0	61.0	139.0	71.0	35.0	5	383.0	127.66666666666667	3	2	core
1808	SAA	AVB	0.0	0.0	1.0	0.0	0.0	1	1.0	0.3333333333333333	1	0	not specific
1809	SAA	AVE	0.0	1.0	0.0	19.0	12.0	3	32.0	16.0	1	2	not specific
1810	SAA	AVK	0.0	0.0	0.0	3.0	0.0	1	3.0		0	1	not specific
1811	SAA	IL1	0.0	0.0	12.0	0.0	0.0	1	12.0		1	0	not specific
1812	SAA	OLL	3.0	4.0	8.0	9.0	6.0	5	30.0		3	2	core
1813	SAA	PLN	0.0	0.0	1.0	0.0	0.0	1	1.0	0.3333333333333333	1	0	not specific
1814	SAA	PVN	0.0	0.0	0.0	0.0	2.0	1	2.0	1.0	0	1	not specific
1815	SAA	RIA	0.0	0.0	1.0	0.0	4.0	2	5.0	5.0	1	1	not specific
1816	SAA	RIC	0.0	0.0	0.0	2.0	5.0	2	7.0	7.0	0	2	pristi_specific
1817	SAA	RIG	0.0	0.0	1.0	0.0	0.0	1	1.0	1.0	1	0	not specific
1818	SAA	RIM	76.0	71.0	121.0	26.0	7.0	5	301.0	100.33333333333333	3	2	core
1819	SAA	RIP	0.0	0.0	12.0	0.0	0.0	1	12.0	4.0	1	0	not specific
1820	SAA	RIV	0.0	0.0	0.0	0.0	3.0	1	3.0	1.5	0	1	not specific
1821	SAA	RMD	0.0	0.0	1.0	1.0	0.0	2	2.0	0.6666666666666666	1	1	not specific
1822	SAA	RME	0.0	0.0	1.0	0.0	0.0	1	1.0	0.5	1	0	not specific
1823	SAA	RMF	4.0	7.0	18.0	5.0	5.0	5	39.0	39.0	3	2	core
1824	SAA	RMG	0.0	1.0	1.0	0.0	4.0	3	6.0	3.0	2	1	not specific
1825	SAA	RMH	0.0	0.0	0.0	7.0	0.0	1	7.0	3.5	0	1	not specific
1826	SAA	SAA	0.0	0.0	1.0	6.0	8.0	3	15.0	5.0	1	2	not specific
1827	SAA	SIB	0.0	0.0	1.0	0.0	0.0	1	1.0	0.3333333333333333	1	0	not specific
1828	SAA	SMB	0.0	0.0	6.0	0.0	0.0	1	6.0	3.0	1	0	not specific
1829	SAA	SMD	20.0	21.0	41.0	19.0	10.0	5	111.0	55.5	3	2	core
1830	SDQ	ADA	0.0	0.0	0.0	2.0	0.0	1	2.0	0.6666666666666666	0	1	not specific
1831	SDQ	ADL	0.0	0.0	1.0	0.0	0.0	1	1.0		1	0	not specific
1832	SDQ	AIB	1.0	4.0	10.0	3.0	3.0	5	21.0		3	2	core
1833	SDQ	AIZ	0.0	0.0	0.0	13.0	0.0	1	13.0		0	1	not specific
1834	SDQ	ALM	1.0	0.0	2.0	0.0	0.0	2	3.0		2	0	not specific
1835	SDQ	AVA	4.0	6.0	26.0	3.0	3.0	5	42.0		3	2	core
1836	SDQ	AVB	13.0	11.0	54.0	42.0	21.0	5	141.0	141.0	3	2	core
1837	SDQ	AVD	0.0	0.0	3.0	0.0	0.0	1	3.0	3.0	1	0	not specific
1838	SDQ	AVE	0.0	0.0	1.0	3.0	0.0	2	4.0	4.0	1	1	not specific
1839	SDQ	AVK	0.0	0.0	0.0	12.0	0.0	1	12.0	12.0	0	1	not specific
1840	SDQ	CEP	0.0	0.0	0.0	3.0	0.0	1	3.0	3.0	0	1	not specific
1841	SDQ	DVA	3.0	7.0	16.0	3.0	8.0	5	37.0	18.5	3	2	core
1842	SDQ	FLP	1.0	1.0	3.0	0.0	0.0	3	5.0	1.25	3	0	cel_specific
1843	SDQ	IL1	0.0	1.0	0.0	0.0	0.0	1	1.0	0.2	1	0	not specific
1844	SDQ	PLN	0.0	0.0	0.0	1.0	0.0	1	1.0	0.3333333333333333	0	1	not specific
1845	SDQ	PVC	0.0	0.0	1.0	0.0	0.0	1	1.0	1.0	1	0	not specific
1846	SDQ	RIA	2.0	0.0	0.0	1.0	0.0	2	3.0	1.0	1	1	not specific
1847	SDQ	RIC	3.0	1.0	7.0	5.0	0.0	4	16.0	16.0	3	1	not specific
1848	SDQ	RIM	1.0	0.0	0.0	12.0	17.0	3	30.0	10.0	1	2	not specific
1849	SDQ	RIP	0.0	0.0	1.0	0.0	0.0	1	1.0	0.5	1	0	not specific
1850	SDQ	RIS	2.0	1.0	8.0	0.0	0.0	3	11.0	5.5	3	0	cel_specific
1851	SDQ	RIV	1.0	0.0	0.0	4.0	0.0	2	5.0	5.0	1	1	not specific
1852	SDQ	RMF	0.0	0.0	3.0	0.0	0.0	1	3.0	1.0	1	0	not specific
1853	SDQ	RMG	2.0	0.0	0.0	0.0	0.0	1	2.0	1.0	1	0	not specific
1854	SDQ	RMH	0.0	0.0	22.0	0.0	0.0	1	22.0	7.333333333333333	1	0	not specific
1855	SDQ	SAA	0.0	0.0	2.0	0.0	0.0	1	2.0	1.0	1	0	not specific
1856	SDQ	SDQ	3.0	1.0	4.0	0.0	0.0	3	8.0	2.6666666666666665	3	0	cel_specific
1857	SDQ	SIA	0.0	0.0	0.0	4.0	0.0	1	4.0	1.3333333333333333	0	1	not specific
1858	SDQ	SIB	1.0	1.0	1.0	0.0	0.0	3	3.0		3	0	cel_specific
1859	SDQ	SMB	0.0	1.0	0.0	0.0	0.0	1	1.0		1	0	not specific
1860	SDQ	SMD	0.0	2.0	0.0	0.0	0.0	1	2.0		1	0	not specific
1861	SDQ	URY	1.0	0.0	0.0	0.0	0.0	1	1.0		1	0	not specific
1862	SIA	ADE	0.0	0.0	1.0	0.0	0.0	1	1.0		1	0	not specific
1863	SIA	ALM	0.0	0.0	1.0	0.0	0.0	1	1.0		1	0	not specific
1864	SIA	ALN	0.0	0.0	4.0	0.0	0.0	1	4.0		1	0	not specific
1865	SIA	AVA	0.0	0.0	1.0	0.0	0.0	1	1.0	1.0	1	0	not specific
1866	SIA	AVF	0.0	0.0	1.0	0.0	0.0	1	1.0	1.0	1	0	not specific
1867	SIA	CEP	0.0	0.0	1.0	0.0	0.0	1	1.0	1.0	1	0	not specific
1868	SIA	IL1	0.0	0.0	1.0	0.0	0.0	1	1.0	1.0	1	0	not specific
1869	SIA	IL2	0.0	0.0	1.0	0.0	0.0	1	1.0	1.0	1	0	not specific
1870	SIA	RMD	0.0	0.0	5.0	0.0	0.0	1	5.0	2.5	1	0	not specific
1871	SIA	SMB	0.0	0.0	2.0	0.0	0.0	1	2.0	0.4	1	0	not specific
1872	SIB	AVD	0.0	0.0	1.0	0.0	0.0	1	1.0	0.3333333333333333	1	0	not specific
1873	SIB	PVP	0.0	0.0	1.0	0.0	3.0	2	4.0	1.3333333333333333	1	1	not specific
1874	SIB	RIC	0.0	0.0	0.0	0.0	5.0	1	5.0	1.6666666666666667	0	1	not specific
1875	SIB	RID	0.0	0.0	1.0	0.0	0.0	1	1.0	1.0	1	0	not specific
1876	SIB	RMD	0.0	0.0	0.0	0.0	1.0	1	1.0	0.3333333333333333	0	1	not specific
1877	SIB	RMH	0.0	0.0	0.0	0.0	3.0	1	3.0	1.5	0	1	not specific
1878	SIB	SIA	0.0	0.0	0.0	0.0	2.0	1	2.0	0.6666666666666666	0	1	not specific
1879	SIB	SMB	0.0	0.0	1.0	0.0	0.0	1	1.0	0.5	1	0	not specific
1880	SMB	ADA	1.0	4.0	0.0	0.0	0.0	2	5.0	2.5	2	0	not specific
1881	SMB	ADL	0.0	0.0	2.0	0.0	0.0	1	2.0		1	0	not specific
1882	SMB	AIM	0.0	0.0	1.0	0.0	0.0	1	1.0		1	0	not specific
1883	SMB	AIZ	0.0	0.0	1.0	0.0	0.0	1	1.0		1	0	not specific
1884	SMB	ALN	4.0	5.0	6.0	0.0	0.0	3	15.0		3	0	cel_specific
1885	SMB	AVA	0.0	1.0	1.0	0.0	0.0	2	2.0	1.0	2	0	not specific
1886	SMB	AVB	0.0	0.0	1.0	0.0	0.0	1	1.0	0.3333333333333333	1	0	not specific
1887	SMB	AVF	0.0	0.0	1.0	0.0	0.0	1	1.0	0.3333333333333333	1	0	not specific
1888	SMB	AVH	0.0	0.0	3.0	0.0	0.0	1	3.0	1.5	1	0	not specific
1889	SMB	AVJ	0.0	0.0	1.0	0.0	0.0	1	1.0	0.5	1	0	not specific
1890	SMB	CEP	0.0	2.0	8.0	8.0	7.0	4	25.0	12.5	2	2	not specific
1891	SMB	IL1	0.0	0.0	0.0	2.0	0.0	1	2.0		0	1	not specific
1892	SMB	PLN	3.0	5.0	8.0	0.0	1.0	4	17.0		3	1	not specific
1893	SMB	PVP	0.0	0.0	1.0	0.0	0.0	1	1.0		1	0	not specific
1894	SMB	RIA	0.0	0.0	1.0	0.0	0.0	1	1.0		1	0	not specific
1895	SMB	RIH	0.0	0.0	3.0	0.0	0.0	1	3.0		1	0	not specific
1896	SMB	RIV	0.0	0.0	1.0	0.0	0.0	1	1.0	0.5	1	0	not specific
1897	SMB	RMD	3.0	5.0	6.0	1.0	0.0	4	15.0	15.0	3	1	not specific
1898	SMB	RME	19.0	18.0	58.0	0.0	0.0	3	95.0	23.75	3	0	cel_specific
1899	SMB	RMG	0.0	0.0	3.0	0.0	0.0	1	3.0	0.75	1	0	not specific
1900	SMB	RMH	1.0	0.0	0.0	0.0	0.0	1	1.0	0.3333333333333333	1	0	not specific
1901	SMB	SAA	26.0	31.0	47.0	18.0	1.0	5	123.0	41.0	3	2	core
1902	SMB	SIA	0.0	1.0	7.0	2.0	0.0	3	10.0	2.0	2	1	not specific
1903	SMB	SIB	0.0	2.0	0.0	0.0	0.0	1	2.0	0.4	1	0	not specific
1904	SMB	SMB	0.0	0.0	9.0	0.0	0.0	1	9.0	2.25	1	0	not specific
1905	SMB	SMD	0.0	0.0	3.0	0.0	0.0	1	3.0	0.6	1	0	not specific
1906	SMD	AIB	0.0	0.0	1.0	0.0	0.0	1	1.0	0.3333333333333333	1	0	not specific
1907	SMD	AIZ	0.0	0.0	2.0	0.0	0.0	1	2.0	1.0	1	0	not specific
1908	SMD	ALN	0.0	0.0	5.0	8.0	0.0	2	13.0	2.6	1	1	not specific
1909	SMD	ASG	0.0	0.0	1.0	0.0	0.0	1	1.0	0.25	1	0	not specific
1910	SMD	ASJ	0.0	0.0	1.0	0.0	0.0	1	1.0	0.3333333333333333	1	0	not specific
1911	SMD	AVA	0.0	0.0	1.0	0.0	0.0	1	1.0	0.3333333333333333	1	0	not specific
1912	SMD	AVE	0.0	0.0	4.0	0.0	0.0	1	4.0	0.8	1	0	not specific
1913	SMD	CEP	6.0	2.0	2.0	54.0	21.0	5	85.0	21.25	3	2	core
1914	SMD	IL1	0.0	0.0	0.0	18.0	6.0	2	24.0	4.8	0	2	pristi_specific
1915	SMD	IL2	0.0	0.0	1.0	0.0	0.0	1	1.0	0.25	1	0	not specific
1916	SMD	OLL	0.0	1.0	0.0	2.0	0.0	2	3.0	0.6	1	1	not specific
1917	SMD	PLN	0.0	0.0	0.0	3.0	2.0	2	5.0	2.5	0	2	pristi_specific
1918	SMD	PVR	0.0	0.0	1.0	0.0	0.0	1	1.0	0.2	1	0	not specific
1919	SMD	RIA	55.0	59.0	121.0	83.0	53.0	5	371.0	371.0	3	2	core
1920	SMD	RIB	0.0	0.0	2.0	5.0	0.0	2	7.0	1.4	1	1	not specific
1921	SMD	RIC	0.0	0.0	0.0	2.0	2.0	2	4.0	1.0	0	2	pristi_specific
1922	SMD	RIM	3.0	3.0	7.0	2.0	0.0	4	15.0	7.5	3	1	not specific
1923	SMD	RIS	1.0	2.0	5.0	8.0	2.0	5	18.0	3.6	3	2	core
1924	SMD	RIV	0.0	0.0	8.0	0.0	0.0	1	8.0	2.6666666666666665	1	0	not specific
1925	SMD	RMD	3.0	5.0	11.0	57.0	26.0	5	102.0	34.0	3	2	core
1926	SMD	RME	1.0	0.0	23.0	2.0	0.0	3	26.0	13.0	2	1	not specific
1927	SMD	RMF	0.0	0.0	0.0	2.0	0.0	1	2.0	0.6666666666666666	0	1	not specific
1928	SMD	RMG	0.0	0.0	0.0	5.0	0.0	1	5.0	1.6666666666666667	0	1	not specific
1929	SMD	SAA	0.0	0.0	1.0	2.0	4.0	3	7.0	7.0	1	2	not specific
1930	SMD	SIA	1.0	0.0	1.0	3.0	0.0	3	5.0	2.5	2	1	not specific
1931	SMD	SIB	0.0	0.0	3.0	0.0	0.0	1	3.0	1.0	1	0	not specific
1932	SMD	SMD	28.0	28.0	65.0	50.0	15.0	5	186.0	186.0	3	2	core
1933	SMD	URB	0.0	0.0	0.0	0.0	2.0	1	2.0	2.0	0	1	not specific
1934	SMD	URY	1.0	0.0	0.0	0.0	0.0	1	1.0	1.0	1	0	not specific
1935	SMD	VBn	0.0	0.0	1.0	0.0	0.0	1	1.0	1.0	1	0	not specific
1936	URA	ADA	0.0	0.0	1.0	0.0	0.0	1	1.0	0.5	1	0	not specific
1937	URA	AVE	0.0	0.0	1.0	0.0	0.0	1	1.0	0.2	1	0	not specific
1938	URA	CEP	0.0	0.0	1.0	0.0	0.0	1	1.0	0.2	1	0	not specific
1939	URA	DVC	0.0	0.0	1.0	0.0	0.0	1	1.0	0.2	1	0	not specific
1940	URA	IL1	8.0	15.0	27.0	69.0	61.0	5	180.0	180.0	3	2	core
1941	URA	IL2	1.0	0.0	3.0	0.0	12.0	3	16.0	8.0	2	1	not specific
1942	URA	OLQ	0.0	0.0	0.0	3.0	0.0	1	3.0	1.0	0	1	not specific
1943	URA	PVT	0.0	0.0	3.0	0.0	0.0	1	3.0	1.0	1	0	not specific
1944	URA	RIB	0.0	0.0	1.0	0.0	0.0	1	1.0	1.0	1	0	not specific
1945	URA	RIH	0.0	0.0	4.0	0.0	0.0	1	4.0	4.0	1	0	not specific
1946	URA	RIP	16.0	14.0	56.0	4.0	3.0	5	93.0	31.0	3	2	core
1947	URA	RMD	0.0	4.0	10.0	7.0	0.0	3	21.0	21.0	2	1	not specific
1948	URA	RME	19.0	20.0	37.0	34.0	29.0	5	139.0	69.5	3	2	core
1949	URA	URB	0.0	0.0	0.0	1.0	0.0	1	1.0	0.3333333333333333	0	1	not specific
1950	URA	URY	0.0	0.0	2.0	0.0	0.0	1	2.0		1	0	not specific
1951	URB	ADA	7.0	8.0	8.0	0.0	0.0	3	23.0		3	0	cel_specific
1952	URB	ADE	1.0	1.0	1.0	0.0	0.0	3	3.0		3	0	cel_specific
1953	URB	ADL	0.0	0.0	5.0	0.0	0.0	1	5.0		1	0	not specific
1954	URB	AVB	6.0	3.0	2.0	0.0	0.0	3	11.0		3	0	cel_specific
1955	URB	AVD	2.0	1.0	1.0	0.0	0.0	3	4.0		3	0	cel_specific
1956	URB	AVE	1.0	0.0	0.0	0.0	0.0	1	1.0		1	0	not specific
1957	URB	AVJ	2.0	0.0	0.0	0.0	0.0	1	2.0	1.0	1	0	not specific
1958	URB	CEP	8.0	6.0	7.0	0.0	0.0	3	21.0	7.0	3	0	cel_specific
1959	URB	IL1	2.0	4.0	17.0	64.0	51.0	5	138.0	69.0	3	2	core
1960	URB	IL2	1.0	0.0	3.0	6.0	0.0	3	10.0	3.3333333333333335	2	1	not specific
1961	URB	OLL	0.0	2.0	2.0	0.0	0.0	2	4.0	1.3333333333333333	2	0	not specific
1962	URB	OLQ	5.0	0.0	2.0	0.0	0.0	2	7.0		2	0	not specific
1963	URB	RIB	1.0	0.0	0.0	0.0	0.0	1	1.0		1	0	not specific
1964	URB	RIC	18.0	8.0	5.0	0.0	0.0	3	31.0		3	0	cel_specific
1965	URB	RIV	1.0	0.0	0.0	0.0	0.0	1	1.0		1	0	not specific
1966	URB	RMD	1.0	4.0	4.0	4.0	2.0	5	15.0		3	2	core
1967	URB	RME	0.0	0.0	0.0	23.0	11.0	2	34.0		0	2	pristi_specific
1968	URB	RMG	1.0	1.0	8.0	0.0	0.0	3	10.0		3	0	cel_specific
1969	URB	RMH	6.0	1.0	5.0	0.0	0.0	3	12.0		3	0	cel_specific
1970	URB	SDQ	1.0	1.0	0.0	0.0	0.0	2	2.0	0.6666666666666666	2	0	not specific
1971	URB	SIA	1.0	3.0	10.0	0.0	0.0	3	14.0	14.0	3	0	cel_specific
1972	URB	SIB	0.0	0.0	2.0	0.0	0.0	1	2.0	0.6666666666666666	1	0	not specific
1973	URB	SMB	2.0	2.0	8.0	0.0	0.0	3	12.0		3	0	cel_specific
1974	URB	SMD	1.0	1.0	0.0	0.0	0.0	2	2.0		2	0	not specific
1975	URB	URB	0.0	2.0	1.0	0.0	0.0	2	3.0		2	0	not specific
1976	URB	URX	19.0	17.0	42.0	0.0	0.0	3	78.0		3	0	cel_specific
1977	URB	URY	0.0	0.0	1.0	0.0	0.0	1	1.0		1	0	not specific
1978	URX	ADA	5.0	0.0	11.0	0.0	0.0	2	16.0		2	0	not specific
1979	URX	ADF	0.0	0.0	5.0	3.0	2.0	3	10.0		1	2	not specific
1980	URX	ADL	0.0	0.0	3.0	0.0	0.0	1	3.0		1	0	not specific
1981	URX	AIB	0.0	1.0	0.0	0.0	0.0	1	1.0		1	0	not specific
1982	URX	AIM	0.0	0.0	5.0	0.0	0.0	1	5.0	1.25	1	0	not specific
1983	URX	AIN	0.0	0.0	0.0	1.0	0.0	1	1.0	0.25	0	1	not specific
1984	URX	AIZ	0.0	0.0	1.0	0.0	0.0	1	1.0	0.3333333333333333	1	0	not specific
1985	URX	ALM	0.0	0.0	1.0	0.0	0.0	1	1.0	0.2	1	0	not specific
1986	URX	AQR	0.0	2.0	0.0	13.0	6.0	3	21.0		1	2	not specific
1987	URX	ASH	0.0	0.0	1.0	0.0	0.0	1	1.0		1	0	not specific
1988	URX	ASI	0.0	0.0	1.0	0.0	0.0	1	1.0		1	0	not specific
1989	URX	AUA	37.0	31.0	35.0	3.0	0.0	4	106.0		3	1	not specific
1990	URX	AVA	1.0	0.0	3.0	0.0	0.0	2	4.0		2	0	not specific
1991	URX	AVB	3.0	0.0	10.0	0.0	1.0	3	14.0		2	1	not specific
1992	URX	AVD	0.0	0.0	1.0	0.0	0.0	1	1.0		1	0	not specific
1993	URX	AVE	10.0	7.0	11.0	0.0	0.0	3	28.0		3	0	cel_specific
1994	URX	AVF	0.0	0.0	0.0	1.0	0.0	1	1.0		0	1	not specific
1995	URX	AVH	2.0	0.0	0.0	0.0	0.0	1	2.0	0.6666666666666666	1	0	not specific
1996	URX	AVJ	1.0	0.0	6.0	0.0	0.0	2	7.0	3.5	2	0	not specific
1997	URX	AWB	0.0	0.0	2.0	0.0	0.0	1	2.0	0.6666666666666666	1	0	not specific
1998	URX	BAG	0.0	0.0	2.0	4.0	5.0	3	11.0	2.75	1	2	not specific
[truncated: 76 more rows]
